# Supplementary material for: In silico serine β-lactamases analysis reveals a huge potential resistome in environmental and pathogenic species
Source: Sci Rep. 2017 Feb 24;7:43232. doi: 10.1038/srep43232 (PMC5324141; doi:10.1038/srep43232)
Supplement: Supplementary Dataset [file srep43232-s2.xls]

## Sheet: Info
Supplementary Dataset (SD)
In silico serine β-lactamases analysis reveals a huge potential resistome in environmental and pathogenic species
Christian Brandt a, b, Sascha D. Braun b, c, Claudia Stein a, b, Peter Slickers b, c, Ralf Ehricht b, c, Mathias W. Pletz a, b, Oliwia Makarewicz a, b,*
Center for Infectious Diseases and Infection Control, Jena University Hospital, Jena, Germany a; InfectoGnostics Research Campus, Jena, Germany b; Alere Technologies GmbH, Jena, Germany c
MWP and OM contributed equally to this work as Senior Authors.
* Corresponding author. Tel.: +49 3641 932 4227; Fax: +49 3641 932 4652
E-mail address: oliwia.makarewicz@med.uni-jena.de
Content:
SD1 class A
Summary of Accessionnumbers and Metadata for class A beta-lactamases retrieved by the PERL script
SD2 class C
Summary of Accessionnumbers and Metadata for class C beta-lactamases retrieved by the PERL script
SD3 class D
Summary of Accessionnumbers and Metadata for class D beta-lactamases retrieved by the PERL script
SD4 1886 all class
Alignment of Figure 2 - FASTA format (copy content to a text file to open it in a program of your choice)
SD5 class A
Alignment of Figure 4 - FASTA format (copy content to a text file to open it in a program of your choice)
SD6 class C
Alignment of Figure 5 - FASTA format (copy content to a text file to open it in a program of your choice)
SD7 class D
Alignment of Figure 6 - FASTA format (copy content to a text file to open it in a program of your choice)
SD8 PERL script
PERL Script to retrive beta-lactamases by a list of accessionnumbers ("accnum.txt") and write it into a csv file ("seq_data.csv")

## Sheet: SD1 class A
Accession	Size	Start of sequence	type	group	genus	species	Cluster	Phylum	Class	Order	Family	clade
AAZ04368	283	MKLLLYPLLLFLVIPAFAQADFEHAISDLEAHNQAKIGVALVSENGNLIQ	BEL-1	BEL	Pseudomonas	Pseudomonas aeruginosa		Proteobacteria	Gammaproteobacteria	Pseudomonadales	Pseudomonadaceae	GES/BEL
ACV69996	283	MKLLLYPLLLFLVIPAFAQADFEHAISDLEAHNQAKIGVALVSENGNLIQ	BEL-2	BEL	Pseudomonas	Pseudomonas aeruginosa		Proteobacteria	Gammaproteobacteria	Pseudomonadales	Pseudomonadaceae	GES/BEL
ACT09140	283	MKLLLYPLLLFLVIPAFAQADFEHAISDLEAHNQAKIGVALVSENGNLIQ	BEL-3	BEL	Pseudomonas	Pseudomonas aeruginosa		Proteobacteria	Gammaproteobacteria	Pseudomonadales	Pseudomonadaceae	GES/BEL
ACS73598	287	MRFIHALLLAGTAHSAYASEKLTFKTDLEKLEREKAAQIGVAIVDPQGEI	GES-10	GES	environmental samples	environmental samples uncultured bacterium						GES/BEL
CBG22732	287	MRFIHALLLAGIAHSAYASEKLTFKTDLEKLEREKAAQIGVAIVDPQGEI	GES-12	GES	Acinetobacter	Acinetobacter baumannii		Proteobacteria	Gammaproteobacteria	Pseudomonadales	Moraxellaceae	GES/BEL
ACZ54536	287	MRFIHALLLAGIAHSAYASEKLTFKTDLEKLEREKAAQIGVAIVDPQGEI	GES-13	GES	Pseudomonas	Pseudomonas aeruginosa		Proteobacteria	Gammaproteobacteria	Pseudomonadales	Pseudomonadaceae	GES/BEL
3TSG_A	287	MRFIHALLLAGIAHSAYASEKLTFKTDLEKLEREKAAQIGVAIVDPQGEI	GES-14	GES	Acinetobacter	Acinetobacter baumannii		Proteobacteria	Gammaproteobacteria	Pseudomonadales	Moraxellaceae	GES/BEL
ACZ98826	287	MRFIHALLLAGIAHSAYASEKLTFKTDLEKLEREKAAQIGVAIVDPQGEI	GES-15	GES	Pseudomonas	Pseudomonas aeruginosa		Proteobacteria	Gammaproteobacteria	Pseudomonadales	Pseudomonadaceae	GES/BEL
ADJ94120	287	MRFIHALLLAGIAHSAYASEKLTFKTDLEKLEREKAAEIGVAIVDPQGEI	GES-16	GES	Serratia	Serratia marcescens		Proteobacteria	Gammaproteobacteria	Enterobacteriales	Enterobacteriaceae	GES/BEL
ADZ48685	287	MRFIHALLLAGIAHSAYASEKLTFKTDLEKLEREKAAQIGVAIVDPQGEI	GES-17	GES	Escherichia	Escherichia coli		Proteobacteria	Gammaproteobacteria	Enterobacteriales	Enterobacteriaceae	GES/BEL
3V3S_A	287	MRFIHALLLAGIAHSAYASEKLTFKTDLEKLEREKAAQIGVAIVDPQGEI	GES-18	GES	Pseudomonas	Pseudomonas aeruginosa		Proteobacteria	Gammaproteobacteria	Pseudomonadales	Pseudomonadaceae	GES/BEL
AFK78219	288	MRFHHALLLAGIAHSAYASEKLTFKTDLEKLEREKAAQIGVAIVDPQGEI	GES-19	GES	Acinetobacter	Acinetobacter baumannii		Proteobacteria	Gammaproteobacteria	Pseudomonadales	Moraxellaceae	GES/BEL
WP_001211000	287	MRFIHALLLAGIAHSAYASEKLTFKTDLEKLEREKAAQIGVAIVDPQGEI	GES-19	GES	Acinetobacter	Acinetobacter baumannii		Proteobacteria	Gammaproteobacteria	Pseudomonadales	Moraxellaceae	GES/BEL
WP_015059045	287	MRFIHALLLAAIAHSAYASEKLTFKTDLEKLEREKAAQIGVAIVDPQGEI	GES-19	GES	Escherichia	Escherichia coli		Proteobacteria	Gammaproteobacteria	Enterobacteriales	Enterobacteriaceae	GES/BEL
AAK58421	287	MRFIHALLLAGIAHSAYASEKLTFKTDLEKLEREKAAQIGVAIVDPQGEI	GES-2	GES	Pseudomonas	Pseudomonas aeruginosa		Proteobacteria	Gammaproteobacteria	Pseudomonadales	Pseudomonadaceae	GES/BEL
ABM92960	287	MRFIHALLLAGIAHSEYASEKLTFKTDLEKLEREKAAQIGVAIVDPQGEI	GES-20	GES	Pseudomonas	Pseudomonas aeruginosa		Proteobacteria	Gammaproteobacteria	Pseudomonadales	Pseudomonadaceae	GES/BEL
WP_012658785	287	MRFIHALLLAGIAHSAYASEKLTFKTDLEKLEREKAAQIGVAIVDPQGEI	GES-20	GES	Enterobacteriales	Enterobacteriales Enterobacteriaceae		Proteobacteria	Gammaproteobacteria	Enterobacteriales		GES/BEL
WP_015059046	287	MRFIHALLLAAIAHSAYASEKLTFKTDLEKLEREKAAQIGVAIVDPQGEI	GES-20	GES	Escherichia	Escherichia coli		Proteobacteria	Gammaproteobacteria	Enterobacteriales	Enterobacteriaceae	GES/BEL
AFK80745	287	MRFIHALLLAGIAHSAYASEKLTFKTDLEKLEREKAAQIGVAIVDPQGEI	GES-21	GES	environmental samples	environmental samples uncultured bacterium						GES/BEL
AFU25739	287	MRFIHALLLAGIAHSAYASEKLTFKTDLEKLEREKAAQIGVAIVDPQGEI	GES-22	GES	Acinetobacter	Acinetobacter baumannii		Proteobacteria	Gammaproteobacteria	Pseudomonadales	Moraxellaceae	GES/BEL
AGT20529	287	MRFIHALLLAGIAHSAYASEKLTFKTDLEKLEREKAAQIGVAIVDPQGEL	GES-23	GES	Pseudomonas	Pseudomonas aeruginosa		Proteobacteria	Gammaproteobacteria	Pseudomonadales	Pseudomonadaceae	GES/BEL
BAO51997	287	MRFIHALLLAGIAHSAYASEKLTFKTDLEKLEREKAAQIGVAIVDPQGEI	GES-24	GES	Enterobacter	Enterobacter cloacae		Proteobacteria	Gammaproteobacteria	Enterobacteriales	Enterobacteriaceae	GES/BEL
WP_013250881	287	MRFIHALLLAGIAHSAYASEKLTFKTDLEKLEREKAAQIGVAIVDPQGEI	GES-26	GES	Enterobacteriales	Enterobacteriales Enterobacteriaceae		Proteobacteria	Gammaproteobacteria	Enterobacteriales		GES/BEL
BAD06399	287	MRFIHALLLAGIAHSAYASEKLTFKTDLEKLEREKAAQIGVAIVDPQGEI	GES-3	GES	Klebsiella	Klebsiella pneumoniae		Proteobacteria	Gammaproteobacteria	Enterobacteriales	Enterobacteriaceae	GES/BEL
BAD08689	287	MRFIHALLLAGIAHSAYASEKLTFKTDLEKLEREKAAQIGVAIVDPQGEI	GES-4	GES	Klebsiella	Klebsiella pneumoniae		Proteobacteria	Gammaproteobacteria	Enterobacteriales	Enterobacteriaceae	GES/BEL
AAR97271	287	MRFIHALLLAGIAHSAYASEKLTFKTDLEKLEREKAAQIGVAIVDPQGEI	GES-6	GES	Klebsiella	Klebsiella pneumoniae		Proteobacteria	Gammaproteobacteria	Enterobacteriales	Enterobacteriaceae	GES/BEL
AAF28763	287	MRFIHALLLAGIAHSAYASEKLTFKTDLEKLEREKAAQIGVAIVDPQGEI	GES-7	GES	Enterobacter	Enterobacter cloacae		Proteobacteria	Gammaproteobacteria	Enterobacteriales	Enterobacteriaceae	GES/BEL
ABS70735	265	AHSAYASEKLTFKTDLEKLEREKAAQIGVAIVDPQGEIVAGHRMAQRFAM	GES-7	GES	Klebsiella	Klebsiella pneumoniae		Proteobacteria	Gammaproteobacteria	Enterobacteriales	Enterobacteriaceae	GES/BEL
ABS70736	271	LLAGIAHSAYASEKLTFKTDLEKLEREKAAQIGVAIVDPQGEIVAGHRMA	GES-7	GES	Klebsiella	Klebsiella pneumoniae		Proteobacteria	Gammaproteobacteria	Enterobacteriales	Enterobacteriaceae	GES/BEL
AAK18183	287	MRFIHALLLAGIAHSAYASEKLTFKTDLEKLEREKAAQIGVAIVDPQGEI	GES-8	GES	Pseudomonas	Pseudomonas aeruginosa		Proteobacteria	Gammaproteobacteria	Pseudomonadales	Pseudomonadaceae	GES/BEL
AAY43207	287	MRFIHALLLAGIAHSAYASEKLTFKTDLEKLEREKAAQIGVAIVDPQGEI	GES-9	GES	Pseudomonas	Pseudomonas aeruginosa		Proteobacteria	Gammaproteobacteria	Pseudomonadales	Pseudomonadaceae	GES/BEL
AHY55383	289	MPLDRRSLLASLAWMAASPALAAEAPPELESYERETGGRIGVYAENLATG	L2	L2	Bradyrhizobium	Bradyrhizobium japonicum SEMIA 5079		Proteobacteria	Alphaproteobacteria	Rhizobiales	Bradyrhizobiaceae	II
ABO61004	301	MLARRRFLQFSGAAVASSLLAPALARAVSPASGIPAAIAGAADFAALEKA	L2	L2	Stenotrophomonas	Stenotrophomonas maltophilia		Proteobacteria	Gammaproteobacteria	Xanthomonadales	Xanthomonadaceae	III
ABO61005	301	MLARRRFLQFSGAAVASSLLAPALARAVSPASGIPAAIAGAADYAALEKA	L2	L2	Stenotrophomonas	Stenotrophomonas maltophilia		Proteobacteria	Gammaproteobacteria	Xanthomonadales	Xanthomonadaceae	III
ABO61006	303	MLARRRFLQFSGAAVASSFALPLLARAAGKATANAPTDAAITAASDFAAL	L2	L2	Stenotrophomonas	Stenotrophomonas maltophilia		Proteobacteria	Gammaproteobacteria	Xanthomonadales	Xanthomonadaceae	III
ABO61007	298	RFLQFSGAAAASSLALPLLARAAGKASARAPTEAAITTANDFAALEMACA	L2	L2	Stenotrophomonas	Stenotrophomonas maltophilia		Proteobacteria	Gammaproteobacteria	Xanthomonadales	Xanthomonadaceae	III
ABO61010	299	RFLQFSGAAVASSLLAPALAQPVSASSGIPAANAAIAGAADFAALEKASG	L2	L2	Stenotrophomonas	Stenotrophomonas maltophilia		Proteobacteria	Gammaproteobacteria	Xanthomonadales	Xanthomonadaceae	III
ABO61011	303	MLARRRFLQFSGAAVASSLALPLLARAAGKATANAPTDAAITAASDFAAL	L2	L2	Stenotrophomonas	Stenotrophomonas maltophilia		Proteobacteria	Gammaproteobacteria	Xanthomonadales	Xanthomonadaceae	III
ABO61012	301	MLARRRFLQFSGAAVASSLLAPALARAVSPASGIPAAIAGAADFAALEKA	L2	L2	Stenotrophomonas	Stenotrophomonas maltophilia		Proteobacteria	Gammaproteobacteria	Xanthomonadales	Xanthomonadaceae	III
ABO61013	304	MLARRRFLQFSGAAVVSSLLAPALARAVSPSSGISAANAAIAGAADFAAL	L2	L2	Stenotrophomonas	Stenotrophomonas maltophilia		Proteobacteria	Gammaproteobacteria	Xanthomonadales	Xanthomonadaceae	III
ABO61014	301	MLARRRFLQFSGAAVASSLLAPALARAVSPASGIPAAIAGAADFAALEKA	L2	L2	Stenotrophomonas	Stenotrophomonas maltophilia		Proteobacteria	Gammaproteobacteria	Xanthomonadales	Xanthomonadaceae	III
ABO61015	301	MLARRRFLQFSGAAVASSLLAPALARAVSPASGIPAAIAGAADFAALEKA	L2	L2	Stenotrophomonas	Stenotrophomonas maltophilia		Proteobacteria	Gammaproteobacteria	Xanthomonadales	Xanthomonadaceae	III
ABO61016	304	MLARRRFLQFSGAAVVSSLLAPALARAVSPSSGISAANAAIAGAADFAAL	L2	L2	Stenotrophomonas	Stenotrophomonas maltophilia		Proteobacteria	Gammaproteobacteria	Xanthomonadales	Xanthomonadaceae	III
ABO61017	301	MLARRRFLQFSGAAVASSLLAPALARAVSPASGIPAAIAGAADLAALEKA	L2	L2	Stenotrophomonas	Stenotrophomonas maltophilia		Proteobacteria	Gammaproteobacteria	Xanthomonadales	Xanthomonadaceae	III
ABO61019	303	MLARRRFLQFSGAAVASSLALPLLARAAGKATANAPTDAAITAASDFAAL	L2	L2	Stenotrophomonas	Stenotrophomonas maltophilia		Proteobacteria	Gammaproteobacteria	Xanthomonadales	Xanthomonadaceae	III
ABO61020	298	RFLQFSGAAVASSLALPLLARAAGKATANAPTDAAITAASDFAALEKACA	L2	L2	Stenotrophomonas	Stenotrophomonas maltophilia		Proteobacteria	Gammaproteobacteria	Xanthomonadales	Xanthomonadaceae	III
ABO61021	304	MLARRRFLQFSGAAVASSLLAPALARAVSPSSGISAANAAIAGAADFAAL	L2	L2	Stenotrophomonas	Stenotrophomonas maltophilia		Proteobacteria	Gammaproteobacteria	Xanthomonadales	Xanthomonadaceae	III
ABO61022	298	RFLQFSGAVAASSLALPLLARAAGKVSARAPTEAAITTANDFAALEMACA	L2	L2	Stenotrophomonas	Stenotrophomonas maltophilia		Proteobacteria	Gammaproteobacteria	Xanthomonadales	Xanthomonadaceae	III
ABO61023	298	RFLQFSGAAVASSLALPLLARAAGKAAANAPTDAAINAAGDFAALEKACA	L2	L2	Stenotrophomonas	Stenotrophomonas maltophilia		Proteobacteria	Gammaproteobacteria	Xanthomonadales	Xanthomonadaceae	III
ABV83044	303	MLARRRFLQFSGAAVASSLALPLLARAAGKTTANAPTDATLTAAADFAAL	L2	L2	Stenotrophomonas	Stenotrophomonas maltophilia		Proteobacteria	Gammaproteobacteria	Xanthomonadales	Xanthomonadaceae	III
AHB51674	300	MLARRQFLQWTGAAAASALAATALARSPLASAVPGRKADDFAALEAASGG	L2	L2	Bacteria	Bacteria mixed culture bacterium PEN_AL_2						III
BAE44423	290	GAAVASSLLAPALARAVSPSSGISAANAAIAGAADFAALEKASGGRLGVT	L2	L2	Stenotrophomonas	Stenotrophomonas maltophilia		Proteobacteria	Gammaproteobacteria	Xanthomonadales	Xanthomonadaceae	III
BAE44424	289	GAAVASPLALPLLARAAGKTTANAPADAAITAATDFAALEKACAGRLGVT	L2	L2	Stenotrophomonas	Stenotrophomonas maltophilia		Proteobacteria	Gammaproteobacteria	Xanthomonadales	Xanthomonadaceae	III
BAE44428	290	GAAVASSLALPLLAHATGKATANVPAEAAITAATDFAALEKACAGRLGVT	L2	L2	Stenotrophomonas	Stenotrophomonas maltophilia		Proteobacteria	Gammaproteobacteria	Xanthomonadales	Xanthomonadaceae	III
BAE44429	219	GAAAASALAAPLLARAATTTMAAAPSIAAFAAATDFAALEKACSGRLGVT	L2	L2	Stenotrophomonas	Stenotrophomonas maltophilia		Proteobacteria	Gammaproteobacteria	Xanthomonadales	Xanthomonadaceae	III
BAE44430	289	GAAVASSLALPLLARAAGKTAASAPTDAALTAATDFAALEKACAGRLGVT	L2	L2	Stenotrophomonas	Stenotrophomonas maltophilia		Proteobacteria	Gammaproteobacteria	Xanthomonadales	Xanthomonadaceae	III
BAF47410	294	SVVPPWLPSLALPLLARAAGKATANAPTDAAITAASDFAALEKACAGRLG	L2	L2	Stenotrophomonas	Stenotrophomonas maltophilia		Proteobacteria	Gammaproteobacteria	Xanthomonadales	Xanthomonadaceae	III
BAF47411	207	AAAPGIAAFAAATDFAALEKACSGRLGVTLLDTGSGRRLGHRQDERFPLC	L2	L2	Stenotrophomonas	Stenotrophomonas maltophilia		Proteobacteria	Gammaproteobacteria	Xanthomonadales	Xanthomonadaceae	III
BAF47412	214	ATTTMAAAPSIAAFAAATDFAALEKACSGRLGVTLLDTGSGRRLGHRQDE	L2	L2	Stenotrophomonas	Stenotrophomonas maltophilia		Proteobacteria	Gammaproteobacteria	Xanthomonadales	Xanthomonadaceae	III
BAF47413	256	VLQFSGAAVASSLALPLLARAAGKATANAPTDAAITAASDFAALEKACAG	L2	L2	Stenotrophomonas	Stenotrophomonas maltophilia		Proteobacteria	Gammaproteobacteria	Xanthomonadales	Xanthomonadaceae	III
BAF47414	295	ISGAAVASSLLAPALAQPVSASSGIPAANAAIAGAADFAALEKASGGRLG	L2	L2	Stenotrophomonas	Stenotrophomonas maltophilia		Proteobacteria	Gammaproteobacteria	Xanthomonadales	Xanthomonadaceae	III
BAF48064	294	SVSGAAVASSLALPLLARAAGKATANAPTDAAITAASDFAALEKACAGRL	L2	L2	Stenotrophomonas	Stenotrophomonas maltophilia		Proteobacteria	Gammaproteobacteria	Xanthomonadales	Xanthomonadaceae	III
CAB63490	303	MLARRRFLQFSGAAVASSLALPLLARAAGKATANAPTDAAITAASDFAAL	L2	L2	Stenotrophomonas	Stenotrophomonas maltophilia		Proteobacteria	Gammaproteobacteria	Xanthomonadales	Xanthomonadaceae	III
CAB63491	303	MLARRRVLQFSGAAVASSLALPLLARAAGKTTASAPTDAALTAATDFATL	L2	L2	Stenotrophomonas	Stenotrophomonas maltophilia		Proteobacteria	Gammaproteobacteria	Xanthomonadales	Xanthomonadaceae	III
EZP47029	304	MLARRRFLQFSSAAVASTLALPLLARAAAPATVPATPVDAAIAAAADFAA	L2	L2	Stenotrophomonas	Stenotrophomonas sp.		Proteobacteria	Gammaproteobacteria	Xanthomonadales	Xanthomonadaceae	III
P96465	303	MLARRRFLQFSGAAVASSLALPLLARAAGKTAASAPTDAALTAATDFAAL	L2	L2	Stenotrophomonas	Stenotrophomonas maltophilia		Proteobacteria	Gammaproteobacteria	Xanthomonadales	Xanthomonadaceae	III
WP_005410766	303	MLARRRFLQFSGAAVASSLALPLLARAAGKATANAPTDAAITAASDFAAL	L2	L2	Stenotrophomonas	Stenotrophomonas maltophilia		Proteobacteria	Gammaproteobacteria	Xanthomonadales	Xanthomonadaceae	III
WP_005414283	303	MLARRRFLQFSGAAVASSLALPLLARAAGKATANAPTDAAITAASDFAAL	L2	L2	Stenotrophomonas	Stenotrophomonas maltophilia		Proteobacteria	Gammaproteobacteria	Xanthomonadales	Xanthomonadaceae	III
WP_005418531	304	MLARRRFLQFSGAAVASSLLAPALARAVSPSSGISAANAAIAGAADFAAL	L2	L2	Stenotrophomonas	Stenotrophomonas maltophilia		Proteobacteria	Gammaproteobacteria	Xanthomonadales	Xanthomonadaceae	III
WP_006386580	303	MLARRRFLQFSGAAVASSLALPLLARATGKATANVPAEAAITAATDFAAL	L2	L2	Stenotrophomonas	Stenotrophomonas maltophilia		Proteobacteria	Gammaproteobacteria	Xanthomonadales	Xanthomonadaceae	III
WP_008264870	304	MLARRRFLQFSGAAVASSLLAPALARAVVPASGTSAANAAIAGAADFAAL	L2	L2	Stenotrophomonas	Stenotrophomonas sp.		Proteobacteria	Gammaproteobacteria	Xanthomonadales	Xanthomonadaceae	III
WP_010481574	303	MLARRRFLQFSGAAVASSLALPLLARAAGKAAANAPTDAAINAAGDFAAL	L2	L2	Xanthomonadaceae	Xanthomonadaceae [Pseudomonas] geniculata		Proteobacteria	Gammaproteobacteria	Xanthomonadales		III
WP_012481073	303	MLARRRFLQFSAAAVASSLALPLLARAAGKATANAPTDAAITAASDFAAL	L2	L2	Stenotrophomonas	Stenotrophomonas maltophilia		Proteobacteria	Gammaproteobacteria	Xanthomonadales	Xanthomonadaceae	III
WP_012511907	303	MLARRRFLQFSGAAVASSLALPLLARATGKATANVPAEAAITAATDFAAL	L2	L2	Stenotrophomonas	Stenotrophomonas maltophilia		Proteobacteria	Gammaproteobacteria	Xanthomonadales	Xanthomonadaceae	III
WP_014038235	304	MLARRRFLQFSGAAVASSLLAPALARAVAPSSGTPAANAAIAGAADFAAL	L2	L2	Stenotrophomonas	Stenotrophomonas maltophilia		Proteobacteria	Gammaproteobacteria	Xanthomonadales	Xanthomonadaceae	III
WP_014648173	304	MLARRRFLQFSGAAVASSLLAPALAQPVSASSGIPAANAAIAGAADFAAL	L2	L2	Stenotrophomonas	Stenotrophomonas maltophilia		Proteobacteria	Gammaproteobacteria	Xanthomonadales	Xanthomonadaceae	III
WP_019186134	300	MIARRQFLQWTGAAAASALAATAFAKTPLPSPQPAVAAKDFAALEAASGG	L2	L2	Stenotrophomonas	Stenotrophomonas maltophilia		Proteobacteria	Gammaproteobacteria	Xanthomonadales	Xanthomonadaceae	III
WP_019337536	303	MLARRRFLQFSGAAVASSLALPLLARAAGKAAANAPTDTAINAAGDFAAL	L2	L2	Stenotrophomonas	Stenotrophomonas maltophilia		Proteobacteria	Gammaproteobacteria	Xanthomonadales	Xanthomonadaceae	III
WP_019660141	303	MLARRRFLQFSGAAVASSFALPLLARAAGRAAATAPTDAAITAATDFAAL	L2	L2	Stenotrophomonas	Stenotrophomonas maltophilia		Proteobacteria	Gammaproteobacteria	Xanthomonadales	Xanthomonadaceae	III
WP_021204718	303	MLARRRFLQFSGAAVASSFALPLLARAAGKAAATAPTDAAINAASDFAAL	L2	L2	Stenotrophomonas	Stenotrophomonas maltophilia		Proteobacteria	Gammaproteobacteria	Xanthomonadales	Xanthomonadaceae	III
WP_025874687	304	MLARRRFLQFSSAAVASTLALPLLARAPAPATVPATPVDAAIAAAADFAA	L2	L2	Stenotrophomonas	Stenotrophomonas maltophilia		Proteobacteria	Gammaproteobacteria	Xanthomonadales	Xanthomonadaceae	III
CAB75347	303	MLARRRFLQFSGAAVASSLFAPALVQPVSASSGIPAANAAIAGAADFAAL	L2b	L2	Stenotrophomonas	Stenotrophomonas maltophilia		Proteobacteria	Gammaproteobacteria	Xanthomonadales	Xanthomonadaceae	III
AGU01684	334	MQILLSLPFMAALALALPLQAETVTEAAMAVEADLGGRVGTLLRAPGAAP	OKP-A		environmental samples	environmental samples uncultured bacterium
ADW20349	309	MFLYFTQIRAWPLAALLLFMLAACAGAPRAPDDATDTASDALAALELRNG	PME-1	PME	Pseudomonas	Pseudomonas aeruginosa		Proteobacteria	Gammaproteobacteria	Pseudomonadales	Pseudomonadaceae
4B88_A	262	AAQLSEQLAELEKRSGGRLGVAVLDTATGRRIAYRGDERFPMCSTFKALL			Rhodopseudomonas	Rhodopseudomonas palustris TIE-1		Proteobacteria	Alphaproteobacteria	Rhizobiales	Bradyrhizobiaceae
4C6Y_A	262	AAALSEQLAELEKRSGGRLGVAVLDTATGRRIAYRGDERFPMCSTFKALL			artificial sequences	artificial sequences synthetic
4C75_A	262	AAALNDEFAALEKQYGGRLGVYALDTGTGRTIAYRADERFPMCSTFKALA			artificial sequences	artificial sequences synthetic
AAM45855	324	MHSRSSYSRRYVLAGLCALPFASLSAGLIFNSSADAASLAAINGKTLQKK			Desulfovibrio	Desulfovibrio desulfuricans		Proteobacteria	delta/epsilon subdivisions	Deltaproteobacteria	Desulfovibrionales
AIA10499	300	MAAPPAAGPEGQSRGPAHPEGQSRGPAYPEEPKRSPADPEGQSRKLAELE			environmental samples	environmental samples uncultured bacterium
AIA10542	281	MLLAANRAKAGSADIPGSKGLSDAMAALERRSGGRLGVAVLDTGSGRRFD			environmental samples	environmental samples uncultured bacterium
AIA14345	297	MISRRQLLQAASIGLAGFGVIGRAGFVRAAAMSQEQFATELQRLERDSGG			environmental samples	environmental samples uncultured bacterium
AIA18098	224	MCSTFKALAAALVLVRVDEGEEKLDRRIKFSKKELVSGSPVTQARVGEPG			environmental samples	environmental samples uncultured bacterium
CDF85346	296	MLGRRQFTHILMLAPLAGLLAGPARAADRKALEAQLAKLERGSGGRLGVA			Pseudomonas	Pseudomonas knackmussii		Proteobacteria	Gammaproteobacteria	Pseudomonadales	Pseudomonadaceae
ETY80144	303	MVTRRSFTFTLMSSGLAGVAAQAFGAGAGAAASAQRGAPQASALERQLAE			Burkholderia	Burkholderia caribensis		Proteobacteria	Betaproteobacteria	Burkholderiales	Burkholderiaceae
EWS52855	187	MPWSPVTEAYADGEGLTLAQLCHATITTSDNTAGNLILASYGGPQALTQY			Methylibium	Methylibium sp.		Proteobacteria	Betaproteobacteria	Burkholderiales	unclassified Burkholderiales
EWS57900	182	MTEAYADGEGLTLAQLCHATITTSDNTAGNLILASYGGPQALTQYARQLG			Methylibium	Methylibium sp.		Proteobacteria	Betaproteobacteria	Burkholderiales	unclassified Burkholderiales
EWY38270	295	MLLTRRHFSLGLGTLLAGATLVRQPLAAAAETGPAADLARIETGISGRLG			Skermanella	Skermanella stibiiresistens		Proteobacteria	Alphaproteobacteria	Rhodospirillales	Rhodospirillaceae
EYR68374	307	MQRRDFLQCASGLLLAAGASASFGAAALSLAPQAGRDAKPGDWRTRLRDL			Lysobacter	Lysobacter capsici		Proteobacteria	Gammaproteobacteria	Xanthomonadales	Xanthomonadaceae
EZQ04315	296	MIGRRAFLAAAGGMTVLAATGVRAEKPRKFGDKQLADAIAALEKRSGGRL			Azospirillum	Azospirillum brasilense		Proteobacteria	Alphaproteobacteria	Rhodospirillales	Rhodospirillaceae
KDN94982	303	MKALKTVKGTIASSFFTLSLWLFITTAHADSLKSAQVNFKQQISELESTF			Hydrogenovibrio	Hydrogenovibrio marinus		Proteobacteria	Gammaproteobacteria	Thiotrichales	Piscirickettsiaceae
WP_002716404	294	MTTRRTFLIGTTALLGAGISAPQVFAGPLENLKDRISRIEAKVEGRLGVA			Afipia	Afipia felis		Proteobacteria	Alphaproteobacteria	Rhizobiales	Bradyrhizobiaceae
WP_003289424	298	MKVLTRRQFSLLGGALLLGGALARGDRAWAVERRGEDLTQRFAELEKQLD			Pseudomonas	Pseudomonas stutzeri		Proteobacteria	Gammaproteobacteria	Pseudomonadales	Pseudomonadaceae
WP_004115394	240	MAGGKRIEHRAGERILMCSTFKALVAALVLARVDKGEEKLDRRIRYTKSD			Rhizobium	Rhizobium freirei		Proteobacteria	Alphaproteobacteria	Rhizobiales	Rhizobiaceae
WP_004580075	298	MQTRPALTLASFLVFLFVTTMAVAQTELSRAEAFTHAVADLESAKGGRLG			Marinobacter	Marinobacter nanhaiticus		Proteobacteria	Gammaproteobacteria	Alteromonadales	Alteromonadaceae
WP_004621473	293	MLDRRTLLAALAAAPAALPVLSRAAPLADSLSLRINALEKRGGGRLGVAV			Caulobacter	Caulobacter vibrioides		Proteobacteria	Alphaproteobacteria	Caulobacterales	Caulobacteraceae
WP_006047228	315	MITRRKFAGTMLGVSIAGVAFGNGGAWAKNAESGKAINGARQRQQFAKAD			Burkholderia	Burkholderia graminis		Proteobacteria	Betaproteobacteria	Burkholderiales	Burkholderiaceae
WP_006462809	266	MDSSSIVQKLARLEADIGGRLGVSLVDTVHGRQWGYRADERFPMCSTFKF			Herbaspirillum	Herbaspirillum frisingense		Proteobacteria	Betaproteobacteria	Burkholderiales	Oxalobacteraceae
WP_006614364	289	MTIYTRRQLFPLALVPLLAAKPTLAADLQATIAGIETDSGGRLGVALLDT			Bradyrhizobium	Bradyrhizobium sp.		Proteobacteria	Alphaproteobacteria	Rhizobiales	Bradyrhizobiaceae
WP_006758954	305	MYILTRRSFCLAAFGLALGITLPARGQDSVPDRASEKDNMTSKALDAIRS			Burkholderia	Burkholderia ambifaria		Proteobacteria	Betaproteobacteria	Burkholderiales	Burkholderiaceae
WP_006913855	294	MTTRRRILKQLTAGAALSVLGMPAVLAREADDFAATMHKLEKRHGGRLGV			Salinisphaera	Salinisphaera shabanensis		Proteobacteria	Gammaproteobacteria	Salinisphaerales	Salinisphaeraceae
WP_007003120	296	MTPRRHLLQGLALGATLWTAMPWRAALAAPDATEFARRMAEIEARSGGRL			Roseomonas	Roseomonas cervicalis		Proteobacteria	Alphaproteobacteria	Rhodospirillales	Acetobacteraceae
WP_007080992	279	MGAFALTLRPGLAWAATADQATTQFTALERKHGGRLGVSILDTQSGHRIQ			Rhodanobacter	Rhodanobacter fulvus		Proteobacteria	Gammaproteobacteria	Xanthomonadales	Xanthomonadaceae
WP_007144854	292	MKSILKLLTLLFIVITIQSPVFAADSASGWQDEVTQLETIYGGRIGVSAW			Methylophaga	Methylophaga aminisulfidivorans		Proteobacteria	Gammaproteobacteria	Thiotrichales	Piscirickettsiaceae
WP_007165288	328	MTIQRRAFIIGALGAGLAASACSTRLPDITLPPGTQLQFGPGNRFEAMLR			Erythrobacter	Erythrobacter sp.		Proteobacteria	Alphaproteobacteria	Sphingomonadales	Erythrobacteraceae
WP_007186903	294	MKRRQFARGLALAGFALSPLAGLAAQRPVQGDGDGEALWRGIEDEVGGRF			Hydrocarboniphaga	Hydrocarboniphaga effusa		Proteobacteria	Gammaproteobacteria	Xanthomonadales	Sinobacteraceae
WP_007404909	297	MNRRDLMLSIGASLALGGRADAGTSMRDPTARLRAIERASGGRLGAFVLD			Sphingomonadaceae	Sphingomonadaceae Sphingomonas		Proteobacteria	Alphaproteobacteria	Sphingomonadales
WP_007438584	296	MMINRRQWMGGVVALGGLGLVAPRAWAADGFAGLPATFARIEAERGGRLG			Acetobacteraceae	Acetobacteraceae bacterium AT-5844		Proteobacteria	Alphaproteobacteria	Rhodospirillales
WP_007563428	295	MTSWTRRAACLGALTAPLILRRGHAQAEAIESALAAIEKRLGGRLGVSAG			Methylobacterium	Methylobacterium sp.		Proteobacteria	Alphaproteobacteria	Rhizobiales	Methylobacteriaceae
WP_007583712	292	MGSGLAGVAAHAFGAGASAAASAQRGASHASALEKQLAQIEAQTGGRMGV			Burkholderia	Burkholderia terrae		Proteobacteria	Betaproteobacteria	Burkholderiales	Burkholderiaceae
WP_007619110	291	MGYLVLFPFLFFTFTVYAMEGEELTAEFTSKISALENNSGGRLGVSVISA			Paraglaciecola	Paraglaciecola arctica		Proteobacteria	Gammaproteobacteria	Alteromonadales	Alteromonadaceae
WP_007675809	299	MLDRRLLITALAALPVLGAPRAGLAAQSVRLTSGMSRSIIALEARSGGRL			Caulobacter	Caulobacter sp.		Proteobacteria	Alphaproteobacteria	Caulobacterales	Caulobacteraceae
WP_007742643	303	MVTRRTFTFTLMGSGLAGVAAHAFGAGASAAASAQRGASHASALEKQLAQ			Burkholderia	Burkholderia sp.		Proteobacteria	Betaproteobacteria	Burkholderiales	Burkholderiaceae
WP_007809144	303	MNRRSLLQGILLGAAALPLHRLAFAMPAVPAAHDVDAVAAHLAALERQHG			Rhodanobacter	Rhodanobacter spathiphylli		Proteobacteria	Gammaproteobacteria	Xanthomonadales	Xanthomonadaceae
WP_007870518	298	MQRRQFSGALGGLVVGGGLFSYTQKSLGAGNRPDTASATRRLAAIEKTSG			Polaromonas	Polaromonas sp.		Proteobacteria	Betaproteobacteria	Burkholderiales	Comamonadaceae
WP_007880497	300	MIARRRFLMLTGLAFGGVATGAVAAGSKEIKKSMGSSSVVSQLAKLEASV			Herbaspirillum	Herbaspirillum sp.		Proteobacteria	Betaproteobacteria	Burkholderiales	Oxalobacteraceae
WP_008069859	318	MAVMNRIHLHRRQVLGALGAVCVPFGLAEPAYAASRPASAVPAGVARLSA			Novosphingobium	Novosphingobium nitrogenifigens		Proteobacteria	Alphaproteobacteria	Sphingomonadales	Sphingomonadaceae
WP_008216290	288	MHRRDLIKASLLGAAALVVRPRFAMAGETEAIAGELATLERQHGGRLGVA			Rhodanobacter	Rhodanobacter sp.		Proteobacteria	Gammaproteobacteria	Xanthomonadales	Xanthomonadaceae
WP_008330994	299	MSGRRHFLSVAALTTAGLISRSWAAAPQVASKTVDSSTLTDTLSRLEADI			Herbaspirillum	Herbaspirillum sp.		Proteobacteria	Betaproteobacteria	Burkholderiales	Oxalobacteraceae
WP_008385448	314	MPSRALPSLLRPSLPSPSLSSPSRRRVLTGLAAAAGWLVGGRGRAGAAAF			Rhodovulum	Rhodovulum sp.		Proteobacteria	Alphaproteobacteria	Rhodobacterales	Rhodobacteraceae
WP_008546521	295	MWRCFDHIAVPFKRVSFALVVACGVPAVGAAGELLDTVNRLENEVGGRIG			Pseudovibrio	Pseudovibrio sp.		Proteobacteria	Alphaproteobacteria	Rhodobacterales	Rhodobacteraceae
WP_008570314	298	MKVLTRRQFSLLGGALLLGGALVRGDRAWAGERRGEGLTQRFAELEKQLD			Pseudomonas	Pseudomonas sp.		Proteobacteria	Gammaproteobacteria	Pseudomonadales	Pseudomonadaceae
WP_008607360	310	MLTRRDFLLSCAATTTLLAIPAMAATTAANVSATGLPSRRFDAAQRLQAL			Alishewanella	Alishewanella aestuarii		Proteobacteria	Gammaproteobacteria	Alteromonadales	Alteromonadaceae
WP_008951369	310	MLTRRDFLLSCAASTTLLAIPAMAATTAANVSATGLPSRRFDAAQRLQAL			Alishewanella	Alishewanella jeotgali		Proteobacteria	Gammaproteobacteria	Alteromonadales	Alteromonadaceae
WP_008963765	288	MTGYTRRQLFPLALVPLLVKPAFAADLQATIAGIETDSGGRLGVALLDTA			Bradyrhizobium	Bradyrhizobium sp.		Proteobacteria	Alphaproteobacteria	Rhizobiales	Bradyrhizobiaceae
WP_008974201	289	MLTRRDLFPLALSSLIATAPAKAGDRAEIDVTIAEIEAKSGGRLGVALLD			Bradyrhizobium	Bradyrhizobium sp.		Proteobacteria	Alphaproteobacteria	Rhizobiales	Bradyrhizobiaceae
WP_009031802	288	MTGYTRRQLFPLALVPLLLKPALAADLQATLAGIETDSGGRLGVALLDTA			Bradyrhizobium	Bradyrhizobium sp.		Proteobacteria	Alphaproteobacteria	Rhizobiales	Bradyrhizobiaceae
WP_009341300	294	MTTRRIFLFGTTALLGVGCSGSVALARPLQDLKSKISRIESRVKGRLGVA			Afipia	Afipia sp.		Proteobacteria	Alphaproteobacteria	Rhizobiales	Bradyrhizobiaceae
WP_009468636	299	MFDRRSFLGALRNGATALLFFAVGASSALSDEVVLIEAEQFQAFEHELGG			Roseibium	Roseibium sp.		Proteobacteria	Alphaproteobacteria	Rhodobacterales	Rhodobacteraceae
WP_009520026	291	MQRRQFLNATTGLTTLTALLSPKFVWGRTEMPELDAAVRELESQSRGRLG			Comamonadaceae	Comamonadaceae Hydrogenophaga		Proteobacteria	Betaproteobacteria	Burkholderiales
WP_009548195	303	MPLSRRHFSALSLASLSPLAGAAGQPEHRQNRSPDPLPAALAALERRSGG			Burkholderiales	Burkholderiales bacterium		Proteobacteria	Betaproteobacteria
WP_009572258	280	MGTAALSFSGSHATARPDADSYMDRMERELSARIGVYVKNLGTGQAYQRR			Celeribacter	Celeribacter baekdonensis		Proteobacteria	Alphaproteobacteria	Rhodobacterales	Rhodobacteraceae
WP_009623542	294	MFSRRQINRAMLLAPLAGLLAGAARADGQSTLERLQQLERDSGGRLGVAV			Pseudomonas	Pseudomonas sp.		Proteobacteria	Gammaproteobacteria	Pseudomonadales	Pseudomonadaceae
WP_009858221	289	MKRRSFHAWAALTLAVAGRPALALEAGDADAFGAIERSVAGRLGVCAYDL			Rubrivivax	Rubrivivax benzoatilyticus		Proteobacteria	Betaproteobacteria	Burkholderiales	unclassified Burkholderiales
WP_010441778	293	MPRCQFLAAANVLSLALIICFAAMAQAQTLIQNTRLWEHRLDARIGVLLY			Ruegeria	Ruegeria conchae		Proteobacteria	Alphaproteobacteria	Rhodobacterales	Rhodobacteraceae
WP_010685148	293	MHPTRRTLCRTLLAAPLILPARSAPAGDASDLAAIEHRLGGRLGVAAYSA			Methylobacterium	Methylobacterium mesophilicum		Proteobacteria	Alphaproteobacteria	Rhizobiales	Methylobacteriaceae
WP_011155930	291	MIDRRELMKAATGLAGLGLFGSSAALAADALADMCARLEAGSGGRLGVGV			Rhodopseudomonas	Rhodopseudomonas palustris		Proteobacteria	Alphaproteobacteria	Rhizobiales	Bradyrhizobiaceae
WP_011313683	296	MISRRGLWPVGAGLAGLVVMGRAGFAVAPAALQDRFVEELKRLENQTGGR			Nitrobacter	Nitrobacter winogradskyi		Proteobacteria	Alphaproteobacteria	Rhizobiales	Bradyrhizobiaceae
WP_011387981	300	MRKTVTRRDFSVLIGSLVASGLIAPAAIGQEAGPAEDALTARLIETEQRL			Rhodospirillum	Rhodospirillum rubrum		Proteobacteria	Alphaproteobacteria	Rhodospirillales	Rhodospirillaceae
WP_011396191	299	MSFMVTRRRLTALLGSACVGGLLLFSGVSGAADKPVQLEKVFAKLEERLD			Hahella	Hahella chejuensis		Proteobacteria	Gammaproteobacteria	Oceanospirillales	Hahellaceae
WP_011473172	299	MYTRRHFTERSLATVLGACLALRPGSSVASDGADGFAALAASFAKIEATS			Rhodopseudomonas	Rhodopseudomonas palustris		Proteobacteria	Alphaproteobacteria	Rhizobiales	Bradyrhizobiaceae
WP_011509040	297	MIGRRRLLRAAGAGLVGLVVMSRAGRVRAAPVLQERFVDELKRLETESGG			Nitrobacter	Nitrobacter hamburgensis		Proteobacteria	Alphaproteobacteria	Rhizobiales	Bradyrhizobiaceae
WP_011581549	290	MISRRALLATSAFFTMGTASVRASAPRSPSERLAALEKRSGGRLGVAILD			Chelativorans	Chelativorans sp.		Proteobacteria	Alphaproteobacteria	Rhizobiales	Phyllobacteriaceae
WP_011631880	294	MTRMFTRRTTFLTPLIALPWLLGHGARADNGRSIVEDRLRELEIRSGGHL			Granulibacter	Granulibacter bethesdensis		Proteobacteria	Alphaproteobacteria	Rhodospirillales	Acetobacteraceae
WP_011634137	319	MKQRITFHSSGRIAHTVELSVRRHKRMNSPLCTRREFLIAVVSALAAMPV			Nitrosomonas	Nitrosomonas eutropha		Proteobacteria	Betaproteobacteria	Nitrosomonadales	Nitrosomonadaceae
WP_011926948	285	MTRRQVFPLALAPLFVKPALAADFQETIAGIEADSAGRLGVALLDTASGA			Bradyrhizobium	Bradyrhizobium sp.		Proteobacteria	Alphaproteobacteria	Rhizobiales	Bradyrhizobiaceae
WP_012044471	288	MTRTTRRQLFPLALLPLFARPARAADLQQTIAGIEADCGGRLGVALLDSA			Bradyrhizobium	Bradyrhizobium sp.		Proteobacteria	Alphaproteobacteria	Rhizobiales	Bradyrhizobiaceae
WP_012172798	296	MISRRLVMGALGAALVMPQLVRASGQKAFGAADLAQKIAALEARSGGRLG			Azorhizobium	Azorhizobium caulinodans		Proteobacteria	Alphaproteobacteria	Rhizobiales	Xanthobacteraceae
WP_012285061	304	MIDRRQVLTALSALPVLAAATQAGSVATARMTSGISRSMAALEARSGGRL			Caulobacter	Caulobacter sp.		Proteobacteria	Alphaproteobacteria	Caulobacterales	Caulobacteraceae
WP_012321008	292	MIVWTRRAVGLGLLAAPFALPARAVEAEPDWTAIERRLGGRLGIAAASAD			Methylobacteriaceae	Methylobacteriaceae Methylobacterium		Proteobacteria	Alphaproteobacteria	Rhizobiales
WP_012331323	289	MPCLTRRAALIGFLLLPRALRAAEGPGEAVARLAALERHDGGRLGVTVRD			Methylobacterium	Methylobacterium sp.		Proteobacteria	Alphaproteobacteria	Rhizobiales	Methylobacteriaceae
WP_012384432	288	MPVPITRRLALVAPLVLPVSGAWASSGIQARLRELESRSGGRFGVAVLDT			Beijerinckia	Beijerinckia indica		Proteobacteria	Alphaproteobacteria	Rhizobiales	Beijerinckiaceae
WP_012400567	300	MVTRRAFTIALGGGLAGIAVQAFGTAAAASAQGRAAHGGALDKRFAQIEA			Burkholderia	Burkholderia phymatum		Proteobacteria	Betaproteobacteria	Burkholderiales	Burkholderiaceae
WP_012425911	315	MITRRKFAGAMLGVSIAGVAVGSVGAFGKASGKTVKTGAAAQGRELAKAD			Burkholderia	Burkholderia phytofirmans		Proteobacteria	Betaproteobacteria	Burkholderiales	Burkholderiaceae
WP_012470625	300	MERRNYRHYLTSIFLICLAVTVWVLQAKAAEPQKLIGEQISMIEKRHGGR			Geobacter	Geobacter lovleyi		Proteobacteria	delta/epsilon subdivisions	Deltaproteobacteria	Desulfuromonadales
WP_012494094	291	MIDRRELMKAATGLAGLGLFGSSAALAADALADMCARLEAGSGGRLGVGV			Rhodopseudomonas	Rhodopseudomonas palustris		Proteobacteria	Alphaproteobacteria	Rhizobiales	Bradyrhizobiaceae
WP_012554591	289	MAVSITRRLALAAPLVAWPISNAWAHGDIQARLQELESRSGGRLGVAILD			Gluconacetobacter	Gluconacetobacter diazotrophicus		Proteobacteria	Alphaproteobacteria	Rhodospirillales	Acetobacteraceae
WP_012563846	292	MTTRRHFIITATALLTGGALNPVRGFAQPQDFEAKIRLIEGKVKGRLGVT			Oligotropha	Oligotropha carboxidovorans		Proteobacteria	Alphaproteobacteria	Rhizobiales	Bradyrhizobiaceae
WP_012589141	291	MIARRDLLIGSLFAGAALFGFRAAAFDFDGELQGALADLEQKHGGRLGVA			Methylocella	Methylocella silvestris		Proteobacteria	Alphaproteobacteria	Rhizobiales	Beijerinckiaceae
WP_012975685	301	MIGRRGFLVATGGVLLWSAAAAQAEESKPVKDGKPSGDDGLAAGMAALEE			Azospirillum	Azospirillum lipoferum		Proteobacteria	Alphaproteobacteria	Rhodospirillales	Rhodospirillaceae
WP_013080480	300	MLHRRTLITALAAAPALLSVAGPSLARDRAMATKDLSSRINELEKASGGR			Caulobacter	Caulobacter segnis		Proteobacteria	Alphaproteobacteria	Caulobacterales	Caulobacteraceae
WP_013235294	299	MSGRRHFLSLAALIGAGLISRSWAADTKSTTKTEDSSALTARLSRLEADI			Herbaspirillum	Herbaspirillum seropedicae		Proteobacteria	Betaproteobacteria	Burkholderiales	Oxalobacteraceae
WP_013331199	350	MVCGANGRYIGLISDDVVKASDGRTWCDRTWFDHARSPFTRNGGLHKESV			Halomonas	Halomonas elongata		Proteobacteria	Gammaproteobacteria	Oceanospirillales	Halomonadaceae
WP_013342366	315	MITRRKFAGAMLGVSIAGVALGNSGAWGKNAGSLTGAQAARQRREFARLD			Burkholderia	Burkholderia sp.		Proteobacteria	Betaproteobacteria	Burkholderiales	Burkholderiaceae
WP_013478502	310	MLTRRGVLMGGAGLCLAGCSEKVNQAIGLGQRLMEIQKRHGGRVGVSVRT			Asticcacaulis	Asticcacaulis excentricus		Proteobacteria	Alphaproteobacteria	Caulobacterales	Caulobacteraceae
WP_013500039	291	MINRRTMVGAAACLAGVGMIGRRAATATEPGDAIAARFAELEARSGGRLG			Rhodopseudomonas	Rhodopseudomonas palustris		Proteobacteria	Alphaproteobacteria	Rhizobiales	Bradyrhizobiaceae
WP_013591075	315	MITRRKFAGAVLGISIAGVALGNSGAWAKNAKPAAGTDAARQRQAFASAD			Burkholderia	Burkholderia sp.		Proteobacteria	Betaproteobacteria	Burkholderiales	Burkholderiaceae
WP_013743324	289	MNRRYLLQTLLYGTAALLLRPAASFAQTTAGTATLLAALERNHGGRLGVA			Pusillimonas	Pusillimonas sp.		Proteobacteria	Betaproteobacteria	Burkholderiales	Alcaligenaceae
WP_013845722	298	MTTLISRRRALAGAIFAMPALATVSTIARAELQHALEARLAELERRHGGR			Sinorhizobium	Sinorhizobium meliloti		Proteobacteria	Alphaproteobacteria	Rhizobiales	Rhizobiaceae
WP_013902072	290	MERRRFGLELAAILAVAAGALPACARTAKAQAGWRDLEATVGGRLGVAVL			Ramlibacter	Ramlibacter tataouinensis		Proteobacteria	Betaproteobacteria	Burkholderiales	Comamonadaceae
WP_013950153	296	MTAPIITLFGGVLNRRAFILGTVALTASQPAHAEDNAFAGLEKQYGGRLG			Hyphomicrobiaceae	Hyphomicrobiaceae Hyphomicrobium		Proteobacteria	Alphaproteobacteria	Rhizobiales
WP_014005364	302	MKRRQFAGNLGAALGALVLGSYTQKSWASAAAAAKPAADPVAGQLRQIEA			Collimonas	Collimonas fungivorans		Proteobacteria	Betaproteobacteria	Burkholderiales	Oxalobacteraceae
WP_014074521	316	MIVGRRHVLSGVMGTALLALAACDKGAQPPEEREDTPDEAARQALAALET			Sphingobium	Sphingobium sp.		Proteobacteria	Alphaproteobacteria	Sphingomonadales	Sphingomonadaceae
WP_014188004	295	MIGRRGFLVATGGALLFSATAAQAAKGKGSAADGLAERLAVLEERTGGRL			Azospirillum	Azospirillum lipoferum		Proteobacteria	Alphaproteobacteria	Rhodospirillales	Rhodospirillaceae
WP_014241982	296	MIGRRAFLAAAGGMTVLAATRVRAEKPRNFGDKRLADAIASLEKRSGGRL			Azospirillum	Azospirillum brasilense		Proteobacteria	Alphaproteobacteria	Rhodospirillales	Rhodospirillaceae
WP_014286192	286	MPFKRVSFALVVACSVPAVGAAGELLDTVNRLENEVGGRIGVVLQHTGSD			Pseudovibrio	Pseudovibrio sp.		Proteobacteria	Alphaproteobacteria	Rhodobacterales	Rhodobacteraceae
WP_014428200	289	MNRRSFHAWAALALAAAGRPAVALEAGDADAFGAIERSVAGRLGVWAYDL			Rubrivivax	Rubrivivax gelatinosus		Proteobacteria	Betaproteobacteria	Burkholderiales	unclassified Burkholderiales
WP_014531301	298	MTTLISRRRALAGAIFAMPALATVSTIARAELQHALEARLAELERRHGGR			Sinorhizobium	Sinorhizobium meliloti		Proteobacteria	Alphaproteobacteria	Rhizobiales	Rhizobiaceae
WP_014787344	290	MLTRRRFLATATVALALPRFTFAAPGRYTALPTAIAAMEKKNGGRIGVSL			Terriglobus	Terriglobus roseus		Fibrobacteres/Acidobacteria group	Acidobacteria	Acidobacteriia	Acidobacteriales
WP_014874098	297	MFPFHRQIRHAVSALACVTLLSTQALALDLAETIRNWEQALDARLGVLLV			Phaeobacter	Phaeobacter gallaeciensis		Proteobacteria	Alphaproteobacteria	Rhodobacterales	Rhodobacteraceae
WP_014879539	297	MFSFHRQIRHAVSALACVALLSTQALASDLAETIRNWEQALDARLGVLLV			Phaeobacter	Phaeobacter inhibens		Proteobacteria	Alphaproteobacteria	Rhodobacterales	Rhodobacteraceae
WP_014972501	315	MITRRKFAGAMLGVSIAGVALGNSGAWAKNAKPAAGTDAARQRQAFASAD			Burkholderia	Burkholderia phenoliruptrix		Proteobacteria	Betaproteobacteria	Burkholderiales	Burkholderiaceae
WP_014995738	298	MSAGLSRRGFLLGSMLALPAMGLAAKTADHGKVSDALSRRCREWERRHGG			Alcanivorax	Alcanivorax dieselolei		Proteobacteria	Gammaproteobacteria	Oceanospirillales	Alcanivoracaceae
WP_015342891	297	MTILLSRRQSLAGSLLALPVLAGLSSVGRTADDNTGEAQLAALESKHPGR			Rhizobium	Rhizobium tropici		Proteobacteria	Alphaproteobacteria	Rhizobiales	Rhizobiaceae
WP_015437239	297	MDRRHFLSSLASAAALGCVSARALAAAPSEADQGTEAIQARLRELETAAQ			Azoarcus	Azoarcus sp.		Proteobacteria	Betaproteobacteria	Rhodocyclales	Rhodocyclaceae
WP_015445499	298	MTTLISRRRALAGAIFAMPALATVSTIARAELQHALEARLAELERRHGGR			Sinorhizobium	Sinorhizobium meliloti		Proteobacteria	Alphaproteobacteria	Rhizobiales	Rhizobiaceae
WP_015666680	289	MTIYTRRQLFPLAFVPLLVAKPAVAADLQATIAGIEADSGGRLGVALLDT			Bradyrhizobium	Bradyrhizobium oligotrophicum		Proteobacteria	Alphaproteobacteria	Rhizobiales	Bradyrhizobiaceae
WP_015898453	302	MTSSLTRRGWLRLALPVAGGLLLTGRSGFAASPHIAAFEDALAHLERSSG			Acidobacterium	Acidobacterium capsulatum		Fibrobacteres/Acidobacteria group	Acidobacteria	Acidobacteriia	Acidobacteriales
WP_015927717	290	MPSLTRRAALIGSLLLSCAARAAEGPEEAIARLAALERQDGGRLGLTVRD			Methylobacterium	Methylobacterium nodulans		Proteobacteria	Alphaproteobacteria	Rhizobiales	Methylobacteriaceae
WP_016833337	261	MSRLAKLEAGVAGRLGVEILDSGSGRRWGYRADKRFPMCSTFKFLAASAV			Herbaspirillum	Herbaspirillum lusitanum		Proteobacteria	Betaproteobacteria	Burkholderiales	Oxalobacteraceae
WP_017276719	304	MPALATVSTIARAELQHALEARLAELERRHGGRVGVAALNLSTGARVGHR			Sinorhizobium	Sinorhizobium meliloti		Proteobacteria	Alphaproteobacteria	Rhizobiales	Rhizobiaceae
WP_017329935	305	MYVLTRRSFCLAAFGLALGVTLPARGQVAVSARASEKDKMTSEALDSIRS			Burkholderia	Burkholderia pyrrocinia		Proteobacteria	Betaproteobacteria	Burkholderiales	Burkholderiaceae
WP_017453889	299	MFKRRHFLTLAALTASGLIHRSWAAGPQQPSQSVDAAAISARLARLEAGI			Herbaspirillum	Herbaspirillum rubrisubalbicans		Proteobacteria	Betaproteobacteria	Burkholderiales	Oxalobacteraceae
WP_017463862	287	MRRRELIKAGLLGVTAWPLLPLSSAVAADAPDAFAALEKGHGGRLGVAVL			Dyella	Dyella ginsengisoli		Proteobacteria	Gammaproteobacteria	Xanthomonadales	Xanthomonadaceae
WP_017664598	311	MKVDRRFFIGGTLALGAGACIPPDQSPLGRLAAELRIIEAAGGGTLGVEI			Porphyrobacter	Porphyrobacter sp.		Proteobacteria	Alphaproteobacteria	Sphingomonadales	Erythrobacteraceae
WP_017667594	288	MIDRRTFIAGLPLLTAAPTLAKPDRFAALRRAISQIERSAGGPIGISLID			Sandarakinorhabdus	Sandarakinorhabdus sp.		Proteobacteria	Alphaproteobacteria	Sphingomonadales	Sphingomonadaceae
WP_018045513	295	MIRRRELTLGAAAWAAGNWFGAGGPALAEGAFRRDLADRFARIEEASGGR			Methylobacterium	Methylobacterium sp.		Proteobacteria	Alphaproteobacteria	Rhizobiales	Methylobacteriaceae
WP_018062187	308	MEDPMIDRRQVLTAISALPALSLARPAASAATARLTSGISRDIAALEARS			Caulobacter	Caulobacter sp.		Proteobacteria	Alphaproteobacteria	Caulobacterales	Caulobacteraceae
WP_018083507	314	MLSRRGILIGGAAVAGLLPLTACSEKVTRALGFAQRMIEIQKRHGGRVGV			Asticcacaulis	Asticcacaulis benevestitus		Proteobacteria	Alphaproteobacteria	Caulobacterales	Caulobacteraceae
WP_018262205	289	MPCLTRRAALIGFLLLPRALRAAEGPGEAVARLAALERHDGGRLGVTVRD			Methylobacterium	Methylobacterium sp.		Proteobacteria	Alphaproteobacteria	Rhizobiales	Methylobacteriaceae
WP_018608076	286	MHFGCAALCTLSYPVLAKNFQASQTKLAALEGETGGRLGIACIDTATGKA			Uliginosibacterium	Uliginosibacterium gangwonense		Proteobacteria	Betaproteobacteria	Rhodocyclales	Rhodocyclaceae
WP_019462953	306	MIGRRMGMGAMAALGLGMMAAGPSGARAASGAGKGQAGAGFSALPAVFAG			Acetobacteraceae	Acetobacteraceae Roseomonas		Proteobacteria	Alphaproteobacteria	Rhodospirillales
WP_019572449	303	MNRMQRRHFSRMALVSTAALASRLASAQTLAGAGAQAQPPENTGQWQALE			Curvibacter	Curvibacter lanceolatus		Proteobacteria	Betaproteobacteria	Burkholderiales	Comamonadaceae
WP_019906586	297	MVTRRELTLGAAAWAAGYRLFGASRAFAAGSFSEGLADRFARIEQASGGR			Methylobacterium	Methylobacterium sp.		Proteobacteria	Alphaproteobacteria	Rhizobiales	Methylobacteriaceae
WP_019994856	299	MSLSFSRRQFTRLAGSGLALGLAAPLLRRAQAAEGNFDAVLAGIERRFSG			Aureimonas	Aureimonas ureilytica		Proteobacteria	Alphaproteobacteria	Rhizobiales	Aurantimonadaceae
WP_020068845	321	MITRRKFARTMLGVSIVGVGGFAGAVFRSGDAWGKDAGPAKRTTSATPRQ			Burkholderia	Burkholderia bryophila		Proteobacteria	Betaproteobacteria	Burkholderiales	Burkholderiaceae
WP_020094304	300	MIVWTRRAVGLGLLAAPLAAALPASPVLSARAAEAEPDWAAIERRLGGRL			Methylobacterium	Methylobacterium sp.		Proteobacteria	Alphaproteobacteria	Rhizobiales	Methylobacteriaceae
WP_020715931	295	MTTTEITRRQFLASASAALIVPSLAGAAPKTDQLNRELEKIEAASGGRLG			Acidobacteriaceae	Acidobacteriaceae bacterium KBS 89		Fibrobacteres/Acidobacteria group	Acidobacteria	Acidobacteriia	Acidobacteriales
WP_020734315	328	MQDHPRSSRRGFLGGAASVLLLGCAGAQQPQPAGAGASSAAPATTSPAAA			Sorangium	Sorangium cellulosum		Proteobacteria	delta/epsilon subdivisions	Deltaproteobacteria	Myxococcales
WP_020924773	298	MLTRRTFIASAVLAGWIPALAHARTDKKTRWTRESLAAFQQGLAQVEAAS			Achromobacter	Achromobacter xylosoxidans		Proteobacteria	Betaproteobacteria	Burkholderiales	Alcaligenaceae
WP_021081516	305	MLTRRTLGLRALGLAASWTLLRQSAAAGQSAAAAPGAPAQRLQEEFARIE			Bradyrhizobium	Bradyrhizobium sp.		Proteobacteria	Alphaproteobacteria	Rhizobiales	Bradyrhizobiaceae
WP_021163199	299	MITRRQFTVTALASAIAGVAAQAVCSAAHAQQGTVLASPFEMRLAQIEAQ			Burkholderia	Burkholderia sp.		Proteobacteria	Betaproteobacteria	Burkholderiales	Burkholderiaceae
WP_021690132	300	MIDITRRNALMGTAALVLSGCVGRTAHAADLHERLGAIERAAGGTLGAYV			Novosphingobium	Novosphingobium tardaugens		Proteobacteria	Alphaproteobacteria	Sphingomonadales	Sphingomonadaceae
WP_021817545	298	MPSLTRRCFLSSASVLTASALVVPATLAAESGHNSTPDLGAEFEALEQRH			Halomonas	Halomonas huangheensis		Proteobacteria	Gammaproteobacteria	Oceanospirillales	Halomonadaceae
WP_022680629	284	MIDRRMLITGLPLLAAAAPDRFAALRRAITAVERSAGGPIGISLLDTHTG			Sandarakinorhabdus	Sandarakinorhabdus limnophila		Proteobacteria	Alphaproteobacteria	Sphingomonadales	Sphingomonadaceae
WP_022722781	296	MIDRRELMKAAALAGLGLFGGSAALAADELADPCARLESGSGGRLGVCML			Rhodopseudomonas	Rhodopseudomonas sp.		Proteobacteria	Alphaproteobacteria	Rhizobiales	Bradyrhizobiaceae
WP_022981649	297	MQKRDFLTHLLGLGCLGSALANPLEPQENPAPSPALQQALRDIEARAKGR			Ideonella	Ideonella sp.		Proteobacteria	Betaproteobacteria	Burkholderiales	unclassified Burkholderiales
WP_022995648	333	MSAGLSRRGFLVGSMLALPAVGLAAKASDHGKVSDALGHRCQEWERRHGG			Alcanivorax	Alcanivorax sp.		Proteobacteria	Gammaproteobacteria	Oceanospirillales	Alcanivoracaceae
WP_023288342	294	MNRMFTRRTTLLIPLIALPWLFGRGARADDGRSIVEDRLRELEIRSGGHL			Klebsiella	Klebsiella pneumoniae		Proteobacteria	Gammaproteobacteria	Enterobacteriales	Enterobacteriaceae
WP_023432490	287	MRPLYSLPLAALALAAGLISARAETVVEAAERLETELGGRIGVVLREQDG			Lutibaculum	Lutibaculum baratangense		Proteobacteria	Alphaproteobacteria	Rhizobiales	Rhodobiaceae
WP_023449742	295	MLSRRLVLAGLTVLPLAGCDRQTAKDLAAGVDFAAAMLEITQRHGGRIGV			Asticcacaulis	Asticcacaulis sp.		Proteobacteria	Alphaproteobacteria	Caulobacterales	Caulobacteraceae
WP_023455386	294	MLRRAFLAGLTVFPLAGCDPKTADKVAAGVDFAAAMLDITKRHGGRIGVS			Asticcacaulis	Asticcacaulis sp.		Proteobacteria	Alphaproteobacteria	Caulobacterales	Caulobacteraceae
WP_023458269	316	MLSRRGMVAGGVALAGVALAVPLAGCSEKVQKVMGFAQRMLEIQKRHGGR			Asticcacaulis	Asticcacaulis sp.		Proteobacteria	Alphaproteobacteria	Caulobacterales	Caulobacteraceae
WP_023462097	310	MLTRRGILAGAGALALAGCSEKVNRVIDLGKRLMEIQARHGGRIGVSTLT			Asticcacaulis	Asticcacaulis sp.		Proteobacteria	Alphaproteobacteria	Caulobacterales	Caulobacteraceae
WP_023512987	297	MTMTISRRQAMAGALLAIPAVSALTAGTSRAAGEDLAQRLAALEARHGGR			Shinella	Shinella sp.		Proteobacteria	Alphaproteobacteria	Rhizobiales	Rhizobiaceae
WP_024097898	297	MFSFHRQIRHAVSALACVALLSTQALASDLAETIRSWETALDARLGVLLI			Phaeobacter	Phaeobacter gallaeciensis		Proteobacteria	Alphaproteobacteria	Rhodobacterales	Rhodobacteraceae
WP_024506930	298	MLTRRRLTRLGLATAAGMLTTDWHRFGMAAESGLARLPDAFAEAEADSGG			Bradyrhizobium	Bradyrhizobium sp.		Proteobacteria	Alphaproteobacteria	Rhizobiales	Bradyrhizobiaceae
WP_024518755	296	MLTRRRFSTAAFATIAGASTIGWHSSAWSSDNGLGGLAEAFARVEADSGG			Bradyrhizobium	Bradyrhizobium sp.		Proteobacteria	Alphaproteobacteria	Rhizobiales	Bradyrhizobiaceae
WP_024538223	292	MLRRSFHRNFFLSCTTLVSPLAWGRPAVTAREGDPWQAIETASQGRLGVA			Comamonas	Comamonas badia		Proteobacteria	Betaproteobacteria	Burkholderiales	Comamonadaceae
WP_024580930	295	MPTSITRRIVLAASAMAVPALRVSAARAEPGQHSIEHRLKDVEVQSRGWL			Bradyrhizobiaceae	Bradyrhizobiaceae Bradyrhizobium		Proteobacteria	Alphaproteobacteria	Rhizobiales
WP_024583846	297	MRALGLAASCTLARQSAAAGQSAAAGPGEPAQRLQQELARIELATTGRLG			Bradyrhizobium	Bradyrhizobium sp.		Proteobacteria	Alphaproteobacteria	Rhizobiales	Bradyrhizobiaceae
WP_024809133	241	MPWSSPRSRHHAAVARKIHLSRLFRFPEPPLSRVDAGKEDLSRVVKYTPD			Oceanicola	Oceanicola sp.		Proteobacteria	Alphaproteobacteria	Rhodobacterales	Rhodobacteraceae
WP_024850934	302	MESIRTIKGTIVAFLTLWLACYSAFTQADNAQNAQTYFSQQISELEKNYG			Thiomicrospira	Thiomicrospira kuenenii		Proteobacteria	Gammaproteobacteria	Thiotrichales	Piscirickettsiaceae
WP_024878044	292	MLTRRTAIASMTMAVAAPLSTSSNALSSPRGIEAELEELEARSAGRLGVA			Methylosinus	Methylosinus sp.		Proteobacteria	Alphaproteobacteria	Rhizobiales	Methylocystaceae
WP_025599409	315	MITRRKFAGAMLGVSIAGVALGNSGAWGRTAGSVKGVEAARQRRQFAKLD			Burkholderia	Burkholderia sp.		Proteobacteria	Betaproteobacteria	Burkholderiales	Burkholderiaceae
WP_026068256	299	MPTLSRRQVLGTISAAGAMLAVGQPAFASASTSSSGAADLERQLGELERS			Halomonas	Halomonas smyrnensis		Proteobacteria	Gammaproteobacteria	Oceanospirillales	Halomonadaceae
WP_026193231	298	MTRRTFGLRALGLAVSCTLPRQGAAAGPSEPAQQLQQEFARIELATSGRL			Bradyrhizobium	Bradyrhizobium elkanii		Proteobacteria	Alphaproteobacteria	Rhizobiales	Bradyrhizobiaceae
WP_026599725	296	MSSPILTRRTAIASMTMAVAAPLSTSSKTLSSPRGIEAELEELEARSGGR			Methylocystis	Methylocystis sp.		Proteobacteria	Alphaproteobacteria	Rhizobiales	Methylocystaceae
WP_026792278	299	MLEVSMRDLLFLDRRTFLGTAAGTGLSLMLANQAMAKADDEFAKLEKQSG			Pleomorphomonas	Pleomorphomonas oryzae		Proteobacteria	Alphaproteobacteria	Rhizobiales	Methylocystaceae
WP_026816361	296	MILSRRRLLVSSLAAMPALAFARERLPWGDDPANRIADLEERHGGRLGVA			Arenimonas	Arenimonas composti		Proteobacteria	Gammaproteobacteria	Xanthomonadales	Xanthomonadaceae
WP_026870751	298	MTIMVSRRMALAGSLLAVPALASLPKEARAQAGRDAGARLAELERAQGGR			Inquilinus	Inquilinus limosus		Proteobacteria	Alphaproteobacteria	Rhodospirillales	Rhodospirillaceae
WP_026948658	298	MSAGLSRRGFLVGSMLALPAVGLAAKASDHGKVSDALGHRCQEWERRHGG			Alcanivoracaceae	Alcanivoracaceae Alcanivorax		Proteobacteria	Gammaproteobacteria	Oceanospirillales
WP_027031827	297	MTSRRSFIGGLAVVLTAPSTLSAMAKAATSLTKFDGLTPKIRRLEAKSGG			Mesorhizobium	Mesorhizobium loti		Proteobacteria	Alphaproteobacteria	Rhizobiales	Phyllobacteriaceae
WP_027059478	297	MTSRRSFIGGLAVVLTAPITLSAMAKAAISPTKFDGLTPKIRRLEAKSGG			Mesorhizobium	Mesorhizobium loti		Proteobacteria	Alphaproteobacteria	Rhizobiales	Phyllobacteriaceae
WP_027171691	295	MVRRREFTLGAAAWAVGNWLGAGHAVGAEGAFRQDLADRFVHIEEASGGR			Methylobacterium	Methylobacterium sp.		Proteobacteria	Alphaproteobacteria	Rhizobiales	Methylobacteriaceae
WP_027214860	315	MITRRKFAGAMLGVSIAGVALGNSGAWGKNAGSLKGAEAVRQRREFARLD			Burkholderia	Burkholderia sp.		Proteobacteria	Betaproteobacteria	Burkholderiales	Burkholderiaceae
WP_027229915	296	MSGSITRRGALLGSMLVIPALALPRALAYAAPAERVDLDAAFKGLDEKTG			Phyllobacterium	Phyllobacterium sp.		Proteobacteria	Alphaproteobacteria	Rhizobiales	Phyllobacteriaceae
WP_027247673	297	MFPFHRQIRHAVSALACVALLSTQALASDLAETIRNWEQALDARLGVLLV			Phaeobacter	Phaeobacter inhibens		Proteobacteria	Alphaproteobacteria	Rhodobacterales	Rhodobacteraceae
WP_027298965	297	MSVTRRSALAALAAGTALLPLRAAHAAERPKAERLRLAAERLAGLEAGGG			Rhodospirillales	Rhodospirillales bacterium		Proteobacteria	Alphaproteobacteria
WP_027443653	311	MKLDRRMFMGGALALGASGCIPPDQSPLGRLAAELRIIEAAGDGTLGVEL			Porphyrobacter	Porphyrobacter cryptus		Proteobacteria	Alphaproteobacteria	Sphingomonadales	Erythrobacteraceae
WP_027474244	303	MNRMQRRYFSRMALVSTAALASGLASAQTLAGAGAQAQPPENTGQWQALE			Curvibacter	Curvibacter gracilis		Proteobacteria	Betaproteobacteria	Burkholderiales	Comamonadaceae
WP_027530885	294	MLTRRQFSSSAFAAAGSLILPNVSGAAPSGAAPLIKAIEQLELKSGGRLG			Bradyrhizobium	Bradyrhizobium sp.		Proteobacteria	Alphaproteobacteria	Rhizobiales	Bradyrhizobiaceae
WP_027778134	321	MITRRKFAGTMLGVSIVGVGGFASAVFRSGDAWGKDAGPAKRTTAATPRQ			Burkholderia	Burkholderia caledonica		Proteobacteria	Betaproteobacteria	Burkholderiales	Burkholderiaceae
WP_027800948	324	MITRRKFAGAMMGVSIAGVASVAGVASAAFSSGDAWGKQAESVKRTRAAV			Burkholderia	Burkholderia dilworthii		Proteobacteria	Betaproteobacteria	Burkholderiales	Burkholderiaceae
WP_027843277	300	MPSAPSRRQALAATVLAGSALAAAPPAAARAGTPPGPPQLDTDLAALEAR			Mastigocoleus	Mastigocoleus testarum		Cyanobacteria	Stigonematales
WP_027947532	300	MRLMLTRRKFAALVGSMLASSVIAKPGIVFAADATKDELSRKLTEIEERL			Halomonas	Halomonas anticariensis		Proteobacteria	Gammaproteobacteria	Oceanospirillales	Halomonadaceae
WP_027991046	298	MTTLISRRRALAGAIFAMPALATVSTIARAELQHALEARVAELERRHGGR			Sinorhizobium	Sinorhizobium meliloti		Proteobacteria	Alphaproteobacteria	Rhizobiales	Rhizobiaceae
WP_028032566	292	MFLMISRRALLAASALLAFPLAAGHASVSQAVSDRLALLEKRSGGRLGVA			Chelativorans	Chelativorans sp.		Proteobacteria	Alphaproteobacteria	Rhizobiales	Phyllobacteriaceae
WP_028039319	308	MENPMIDRRQVLTALSAVPALFITGPAASAATARLTSGISRGMAALEARS			Caulobacter	Caulobacter sp.		Proteobacteria	Alphaproteobacteria	Caulobacterales	Caulobacteraceae
WP_028056443	297	MDRRAFAFGLGASALLSGPTAARAARVDPAARLRALERSAGGRLGAFVLD			Sphingomonas	Sphingomonas phyllosphaerae		Proteobacteria	Alphaproteobacteria	Sphingomonadales	Sphingomonadaceae
WP_028195050	310	MITRRKFAGAMLGVSIAGVAVGSGGAFAKVVKAGAVKQGGAVKAEAIRQR			Burkholderia	Burkholderia fungorum		Proteobacteria	Betaproteobacteria	Burkholderiales	Burkholderiaceae
WP_028206254	301	MITRRRFTMTMLGSAIAGVASQAFGATVGQAAEAGAAPAGTLEKQLAAIE			Burkholderia	Burkholderia nodosa		Proteobacteria	Betaproteobacteria	Burkholderiales	Burkholderiaceae
WP_028212277	293	MITRRRFTMTMLGSAIAGVASEAFAAGAARADAFEKQLAAIEAQVGGRLG			Burkholderia	Burkholderia mimosarum		Proteobacteria	Betaproteobacteria	Burkholderiales	Burkholderiaceae
WP_028231142	293	MITRRRFTMTMLGSAIAGVASEAFAAGAARADAFEKQLAAIEAQVGGRLG			Burkholderia	Burkholderia mimosarum		Proteobacteria	Betaproteobacteria	Burkholderiales	Burkholderiaceae
WP_028241224	299	MLSRRAFTTTVLATSLAGLTGIRFAAADSQGRIEAFERRLARIEAEVCGR			Pseudomonas	Pseudomonas azotifigens		Proteobacteria	Gammaproteobacteria	Pseudomonadales	Pseudomonadaceae
WP_028252369	288	MDRRLFSTGLMACLSGVAPFAHAGDGAELSQRFAKIEKTSGARLGVLVLD			Variovorax	Variovorax sp.		Proteobacteria	Betaproteobacteria	Burkholderiales	Comamonadaceae
WP_028334907	291	MRALGLAVSCTLPRQGTAAGPGEPAQRLQQEFARIELATSGRLGVAVLDM			Bradyrhizobium	Bradyrhizobium elkanii		Proteobacteria	Alphaproteobacteria	Rhizobiales	Bradyrhizobiaceae
WP_028342548	298	MTRRTFGLRALGLAVSCTLPRSGAAAEQGEPAQRLQQEFARIELATSGRL			Bradyrhizobium	Bradyrhizobium elkanii		Proteobacteria	Alphaproteobacteria	Rhizobiales	Bradyrhizobiaceae
WP_028346282	297	MITRRRFQLGCGAALITTALSARQAIRASTANQRLSDEIKRLESESGGRL			Bradyrhizobium	Bradyrhizobium elkanii		Proteobacteria	Alphaproteobacteria	Rhizobiales	Bradyrhizobiaceae
WP_028361164	315	MITRRKFAGAMLGVSIAGVALGNSGAWAKNAKPAAGTDAARQRQAFAGAD			Burkholderia	Burkholderia sp.		Proteobacteria	Betaproteobacteria	Burkholderiales	Burkholderiaceae
WP_028368265	301	MVTRRSFTFMLMGGGLAGVAAQAFGAGAAAPAQRHAMRGSAFEKQLAQIE			Burkholderia	Burkholderia sp.		Proteobacteria	Betaproteobacteria	Burkholderiales	Burkholderiaceae
WP_028475361	286	MAGLALASASYPLSAKKLNGLQARCKALEAKLGGRLGMNCLEVGSGRMVG			Nevskia	Nevskia ramosa		Proteobacteria	Gammaproteobacteria	Xanthomonadales	Sinobacteraceae
WP_028499833	295	MNLVCRNRLAAVVFSLAASAAALPGNTLAADDPLTTRVAAIEQSLNARLG			Microvirgula	Microvirgula aerodenitrificans		Proteobacteria	Betaproteobacteria	Neisseriales	Chromobacteriaceae
WP_028659615	300	MSSSQHRPVSRRQILAAGAAAATVASVGIPPAVAGSAPPVSSHPAVGDLE			Nocardioides	Nocardioides insulae		Actinobacteria	Actinobacteria	Propionibacteriales	Nocardioidaceae
WP_029004144	295	MMSRRSVLVAMGGAALLPVRTYAAENKGWGGAALADGIAALEAGSGGRLG			Azorhizobium	Azorhizobium doebereinerae		Proteobacteria	Alphaproteobacteria	Rhizobiales	Xanthobacteraceae
WP_029009243	300	MNRRAFTALLGAAAAAGAAVHPGIARAAAGTGTVGGDGPGAALADVERRL			Azospirillum	Azospirillum halopraeferens		Proteobacteria	Alphaproteobacteria	Rhodospirillales	Rhodospirillaceae
WP_029012720	301	MITRRKLLGNVGYGVAAGTLAASFPTLPAFAGTGLSGLDAMKADIAALEK			Niveispirillum	Niveispirillum irakense		Proteobacteria	Alphaproteobacteria	Rhodospirillales	Rhodospirillaceae
WP_029080362	311	MLTRRTFGLRALGLAMSCTLPRPSAAAEQSAAAGRSAAAGPSGPGLRLQQ			Bradyrhizobium	Bradyrhizobium sp.		Proteobacteria	Alphaproteobacteria	Rhizobiales	Bradyrhizobiaceae
WP_029355943	301	MRIARRDFAFALTGLAAGTLLLRPGAARAAQSSQTGTREALTASLRGIEA			Bosea	Bosea sp.		Proteobacteria	Alphaproteobacteria	Rhizobiales	Bradyrhizobiaceae
WP_029361442	292	MIVWTRRAVGLGLLAAPFALPARAVEAEPDWTAIERRLGGRLGIAAASAD			Methylobacterium	Methylobacterium sp.		Proteobacteria	Alphaproteobacteria	Rhizobiales	Methylobacteriaceae
AIC26439	296	MDLSLTRRMLIGSALCLPALTFPVNAEEKSEEGDDNVERRLAELEKRTGG			Rhizobium	Rhizobium etli bv. mimosae str. IE4771		Proteobacteria	Alphaproteobacteria	Rhizobiales	Rhizobiaceae	I
EGE55360	296	MDLSLTRRMLIGSALCLPALTFSAKAEEKSEEGDDNVERRLAELEKRTGG			Rhizobium	Rhizobium etli		Proteobacteria	Alphaproteobacteria	Rhizobiales	Rhizobiaceae	I
GAJ91429	339	MPTLLTRRRLLAGSALLLPALTFGPQALFAQDANANKSPDATAPAPGASD			Rhizobium	Rhizobium rhizogenes NBRC 13257		Proteobacteria	Alphaproteobacteria	Rhizobiales	Rhizobiaceae	I
KEC76057	296	MDLSLTRRMLIGSALCLPALTFSAKAEEKSEEGDDNIERRLAEVEKRTGG			Rhizobium	Rhizobium leguminosarum bv. phaseoli CCGM1		Proteobacteria	Alphaproteobacteria	Rhizobiales	Rhizobiaceae	I
KEC80984	296	MSLLINRRNMLIGTAMLYPALALAGAARAATATGDDVTKLLAELEKRTGG			Sinorhizobium	Sinorhizobium americanum		Proteobacteria	Alphaproteobacteria	Rhizobiales	Rhizobiaceae	I
WP_003537591	287	MLAASAMLYPAFVLGTPALASGAAEDDVTERLRQLEERTGGRLGVAVLDT			Sinorhizobium	Sinorhizobium meliloti		Proteobacteria	Alphaproteobacteria	Rhizobiales	Rhizobiaceae	I
WP_003546572	300	MDLSLTRRMLIGSALCLPVLTLPANAEEGAKESAGEGDDNIEHRLAALEK			Rhizobium	Rhizobium leguminosarum		Proteobacteria	Alphaproteobacteria	Rhizobiales	Rhizobiaceae	I
WP_003569459	305	MDLSLTRRLLMGSALCLPALGLPVLALPANAQEGAEQKAREDDDNVEKRL			Rhizobium	Rhizobium leguminosarum		Proteobacteria	Alphaproteobacteria	Rhizobiales	Rhizobiaceae	I
WP_003578034	310	MDLNLTRRLLIGSALYLPALGLPALGLPMLARPANAEEGAEEKAGEGDDN			Rhizobium	Rhizobium leguminosarum		Proteobacteria	Alphaproteobacteria	Rhizobiales	Rhizobiaceae	I
WP_003587783	296	MDLSLTRRMLIGSALCLPVLGLPANAEDKAGEDDDDIQKRLAALEKRTGG			Rhizobium	Rhizobium leguminosarum		Proteobacteria	Alphaproteobacteria	Rhizobiales	Rhizobiaceae	I
WP_004121523	333	MPILLTRRGLVAGSALLLPALTFGPDALFAQGAATSPQVPATEDNSATPP			Rhizobium	Rhizobium freirei		Proteobacteria	Alphaproteobacteria	Rhizobiales	Rhizobiaceae	I
WP_007530941	296	MRSFSIRRRTLLGSAMLSPALLLPRIAWSENSDDDINRRMDALEKAIGGH			Rhizobium	Rhizobium mesoamericanum		Proteobacteria	Alphaproteobacteria	Rhizobiales	Rhizobiaceae	I
WP_007626836	296	MDLSLTRRMLIGSALCLPALTLPVRAQETSEEDNDNIQRRLAALEKRTGG			Rhizobium	Rhizobium sp.		Proteobacteria	Alphaproteobacteria	Rhizobiales	Rhizobiaceae	I
WP_007701977	339	MPTLLTRRRLLAGSALLLPALTFGPQALFAQDANANKSPDATAPAPGASD			Rhizobium/Agrobacterium	Rhizobium/Agrobacterium group		Proteobacteria	Alphaproteobacteria	Rhizobiales	Rhizobiaceae	I
WP_007791944	296	MRGFSIRRRTLLGSALLSSALFLPRIARSEDSDDEINRRMEALEKAIGGR			Rhizobium	Rhizobium sp.		Proteobacteria	Alphaproteobacteria	Rhizobiales	Rhizobiaceae	I
WP_007816160	294	MNHSLTRRSFLGSALLLPALGFAPLVRAEQQNDDIDKRLAALEARIGGRL			Rhizobium	Rhizobium sp.		Proteobacteria	Alphaproteobacteria	Rhizobiales	Rhizobiaceae	I
WP_008528900	300	MHLSLTRRLLIGSALCLPALTLPAHAQEKAQQNDEEGDDDIQRRLAALEK			Rhizobium	Rhizobium sp.		Proteobacteria	Alphaproteobacteria	Rhizobiales	Rhizobiaceae	I
WP_010968965	296	MPLHITRRAMLAASAMLYPAFVLGTPALASGAAEDDVTERLRQLEERTGG			Sinorhizobium	Sinorhizobium meliloti		Proteobacteria	Alphaproteobacteria	Rhizobiales	Rhizobiaceae	I
WP_011424559	296	MDISLTRRMLIGSALCLPALTLPVAAQDKSEEGDDNVERRLAELEKRTGG			Rhizobium	Rhizobium etli		Proteobacteria	Alphaproteobacteria	Rhizobiales	Rhizobiaceae	I
WP_011651063	304	MDLSLTRRMLIGSALCLPMLTLRANAEEGAKESAKESAGEGEDNIEHRLA			Rhizobium	Rhizobium leguminosarum		Proteobacteria	Alphaproteobacteria	Rhizobiales	Rhizobiaceae	I
WP_011974796	296	MPLHITRREMLAASAMLYPALALGTPAHAATAADDDVTERLRQLEERTGG			Sinorhizobium/Ensifer group	Sinorhizobium/Ensifer group Sinorhizobium		Proteobacteria	Alphaproteobacteria	Rhizobiales	Rhizobiaceae	I
WP_012483146	296	MDLSLTRRMLIGSALCLPALTFPARAEEKSEEGDDNVERRLAELEKRTGG			Rhizobium	Rhizobium etli		Proteobacteria	Alphaproteobacteria	Rhizobiales	Rhizobiaceae	I
WP_012557018	296	MDLSLTRRMLIGSALCLPVLGLPANAEDKAGEDDDNIQKRLAALEKRTGG			Rhizobium	Rhizobium leguminosarum		Proteobacteria	Alphaproteobacteria	Rhizobiales	Rhizobiaceae	I
WP_012707315	294	MSQITRRNVLIGTALLYPALAIARPARAAATDDDVTKLVAELEKRTGGRL			Sinorhizobium	Sinorhizobium fredii		Proteobacteria	Alphaproteobacteria	Rhizobiales	Rhizobiaceae	I
WP_012756626	304	MDLSLTRRMLIGSALCLPVLTLRANAEEGAKESAKESAGEGDDNIEHRLA			Rhizobium	Rhizobium leguminosarum		Proteobacteria	Alphaproteobacteria	Rhizobiales	Rhizobiaceae	I
WP_014327687	295	MSKFITRRNVLIGTALLCPALALAGPAHAAATDDDVTELLAELEKRTGGR			Sinorhizobium	Sinorhizobium fredii		Proteobacteria	Alphaproteobacteria	Rhizobiales	Rhizobiaceae	I
WP_015007328	296	MPLHITRRAMLAASAMLYPAFVLGTPALASGAAEDDVTERLRQLEERTGG			Sinorhizobium	Sinorhizobium meliloti		Proteobacteria	Alphaproteobacteria	Rhizobiales	Rhizobiaceae	I
WP_015339189	333	MPTLLTRRRLMAGSALLLPALTLGPDALFAQNSSASPQMPPTTDNSAAPD			Rhizobium	Rhizobium tropici		Proteobacteria	Alphaproteobacteria	Rhizobiales	Rhizobiaceae	I
WP_016553224	296	MRGFSIRRRTFLGSALLSPALLLPRIAWSEESDDEINRRMEALEKEIGGR			Rhizobium	Rhizobium grahamii		Proteobacteria	Alphaproteobacteria	Rhizobiales	Rhizobiaceae	I
WP_016734397	296	MDLSLTRRMLIGSALCLPALTFPARAEEKSEEGDDNVERRLAELEKRTGG			Rhizobium	Rhizobium phaseoli		Proteobacteria	Alphaproteobacteria	Rhizobiales	Rhizobiaceae	I
WP_017959600	300	MDLSLTRRMLIGSALCLPVLTLRANAEESFKESAGEGDDNIDRRLAALEK			Rhizobium	Rhizobium leguminosarum		Proteobacteria	Alphaproteobacteria	Rhizobiales	Rhizobiaceae	I
WP_017963506	309	MDLSLTRRMLMGSALCLASMGLAALALPANAEEGPKESAKESAGEGEDNI			Rhizobium	Rhizobium leguminosarum		Proteobacteria	Alphaproteobacteria	Rhizobiales	Rhizobiaceae	I
WP_017993398	308	MDLSLTRRMLIGSALCLPVLTLRANAEEGAEEGAKESAKESAGEGDDNIE			Rhizobium	Rhizobium leguminosarum		Proteobacteria	Alphaproteobacteria	Rhizobiales	Rhizobiaceae	I
WP_018011884	296	MPLHITRREMLAASAMLYPALALGTPALAATAADDDVTERLRQLEERTGG			Sinorhizobium	Sinorhizobium medicae		Proteobacteria	Alphaproteobacteria	Rhizobiales	Rhizobiaceae	I
WP_018070894	309	MDLSLTRRMLIGSALCLSSMGLAALALPANAEEGAEQAPKESGEEGDDNI			Rhizobium	Rhizobium leguminosarum		Proteobacteria	Alphaproteobacteria	Rhizobiales	Rhizobiaceae	I
WP_018094520	296	MPLHITRRAMLAASAMLYPAFVLGTPALAAGAAEDDVTERLRRLEERTGG			Sinorhizobium	Sinorhizobium meliloti		Proteobacteria	Alphaproteobacteria	Rhizobiales	Rhizobiaceae	I
WP_018239115	294	MSITRRTMLTATALLYPALMVPAPTMAAAGTDDDVTSRLAALEKRTGGRL			Ensifer	Ensifer sp.		Proteobacteria	Alphaproteobacteria	Rhizobiales	Rhizobiaceae	I
WP_018241233	305	MDLSLTRRMLIGSALCLPAMGLPALAIPANAEEGAKESAEEGDDNIERRL			Rhizobium	Rhizobium leguminosarum		Proteobacteria	Alphaproteobacteria	Rhizobiales	Rhizobiaceae	I
WP_018329516	293	MSFTLRRRSFIIGSSLLLPIAGLGAGPAFSAENDINRQLASLEKRTGGRL			Rhizobium	Rhizobium giardinii		Proteobacteria	Alphaproteobacteria	Rhizobiales	Rhizobiaceae	I
WP_018446270	305	MDISLTRRMLIGSALCLPAMGLPALAIPANAEEGAKESAEEGDDNIERRL			Rhizobium	Rhizobium gallicum		Proteobacteria	Alphaproteobacteria	Rhizobiales	Rhizobiaceae	I
WP_018484397	304	MDLSLTRRMLIGSALCLPVLTLRANAEEGAKESAKESAGEGEDNIEHRLA			Rhizobium	Rhizobium leguminosarum		Proteobacteria	Alphaproteobacteria	Rhizobiales	Rhizobiaceae	I
WP_018497360	309	MDLSLTRRMLIGSALCLPAMGLAALAIPAKAEEGAEEGAKESAEEGEDNI			Rhizobium	Rhizobium leguminosarum		Proteobacteria	Alphaproteobacteria	Rhizobiales	Rhizobiaceae	I
WP_018859474	296	MRGFSIRRRTLLGSALLSPALLLPRVAWSENSDDEINRRMDALEKAIGGR			Rhizobium	Rhizobium sp.		Proteobacteria	Alphaproteobacteria	Rhizobiales	Rhizobiaceae	I
WP_018902508	295	MHPFSIRRRTLLGSALLAPALFLPGIVRAEDSDDEIDRRIGALEKQIGGR			Rhizobium	Rhizobium sp.		Proteobacteria	Alphaproteobacteria	Rhizobiales	Rhizobiaceae	I
WP_020049162	300	MDLSLTRRMLIGSALCLPVLTLRANAEEGAKASAGEGEDNIEHRLAALEK			Rhizobium	Rhizobium leguminosarum		Proteobacteria	Alphaproteobacteria	Rhizobiales	Rhizobiaceae	I
WP_020920757	296	MDISLTRRMLIGSALCLPALTLPVAAQDKSEEGDDNVEHRLAELEKRTGG			Rhizobium	Rhizobium etli		Proteobacteria	Alphaproteobacteria	Rhizobiales	Rhizobiaceae	I
WP_022714493	296	MNDFSIHRRTILKTAMLFPALSLASFAGASETDDDIERRLAELEKRTGGR			Rhizobium	Rhizobium mongolense		Proteobacteria	Alphaproteobacteria	Rhizobiales	Rhizobiaceae	I
WP_024313814	296	MRGFSIRRRTLLGSALLSPALLLPRVARTEDSDDEINRRIGALEKAIGGR			Rhizobium/Agrobacterium group	Rhizobium/Agrobacterium group Rhizobium		Proteobacteria	Alphaproteobacteria	Rhizobiales	Rhizobiaceae	I
WP_024322810	304	MDLSLTRRMLIGSALCLPVLTLRANAEEGAKESAKESAGEGDDNIEHRLA			Rhizobium	Rhizobium leguminosarum		Proteobacteria	Alphaproteobacteria	Rhizobiales	Rhizobiaceae	I
WP_025393788	300	MDLSLTRRMLIGSALCLPVLTLRANAEEGAKESAGEGDDNIDRRLAALEK			Rhizobium	Rhizobium leguminosarum		Proteobacteria	Alphaproteobacteria	Rhizobiales	Rhizobiaceae	I
WP_025415675	305	MDLSLTRRLLMGSALCLPALGLPVLALPANAQEEAEQKAGEDDDNVEKRL			Rhizobium	Rhizobium leguminosarum		Proteobacteria	Alphaproteobacteria	Rhizobiales	Rhizobiaceae	I
WP_025426288	294	MPLLINRRQLLVGSALIYPAIALGPAAKAATGGDVDTRLAELEKRTGGRL			Sinorhizobium/Ensifer group	Sinorhizobium/Ensifer group Ensifer		Proteobacteria	Alphaproteobacteria	Rhizobiales	Rhizobiaceae	I
WP_025570154	306	MDLSLTRRMLLGSGLCLPAMGLPALVLPANAEEGTKEENTEKGDDDIQHR			Rhizobium	Rhizobium sp.		Proteobacteria	Alphaproteobacteria	Rhizobiales	Rhizobiaceae	I
WP_025661053	296	MRGFSIRRRTLLGSALLSPAFLLPRVAWSEDSDDEINRRMDALEKAIGGR			Rhizobium	Rhizobium sp.		Proteobacteria	Alphaproteobacteria	Rhizobiales	Rhizobiaceae	I
WP_027507575	296	MNDFSIHRRLILKTAMLFPALSLAPFARASGTDDDIERRLAGLEKRTGGR			Rhizobium	Rhizobium sullae		Proteobacteria	Alphaproteobacteria	Rhizobiales	Rhizobiaceae	I
WP_027665088	300	MDLSLTRRMLIGSALCLPVLTLPANAEESAKKSAGEGEDNIEHRLATLEK			Rhizobium	Rhizobium leguminosarum		Proteobacteria	Alphaproteobacteria	Rhizobiales	Rhizobiaceae	I
WP_027685447	308	MDLSLTRRMLIGSALCLPMGLPALAIPANAEEGAEENAEENAEEGDDNID			Rhizobium	Rhizobium leguminosarum		Proteobacteria	Alphaproteobacteria	Rhizobiales	Rhizobiaceae	I
WP_027990679	296	MPLHITRRAMLAASAMLYPAFVLATPALASGAAEDDVTERLRQLEERTGG			Sinorhizobium	Sinorhizobium meliloti		Proteobacteria	Alphaproteobacteria	Rhizobiales	Rhizobiaceae	I
WP_027993747	296	MPLHITRRAMLAASAMLYPAFVLGTPALASGAAEDDVTERLRQLEERTGG			Sinorhizobium	Sinorhizobium meliloti		Proteobacteria	Alphaproteobacteria	Rhizobiales	Rhizobiaceae	I
WP_027999802	296	MPLHINRREMLAASAMLYPSFVLGTPALASGAAEDDVMERLRRLEERTGG			Sinorhizobium	Sinorhizobium arboris		Proteobacteria	Alphaproteobacteria	Rhizobiales	Rhizobiaceae	I
WP_028010150	296	MPLHITRRAMLAASAMLYPAFVLGTPTLASGAAEDDVTERLRQLEERTGG			Sinorhizobium	Sinorhizobium meliloti		Proteobacteria	Alphaproteobacteria	Rhizobiales	Rhizobiaceae	I
WP_028733852	305	MDLSLTRRMLIGAALCLPAMGLPALAIPANAQEGAKESAEEGDDNIERRL			Rhizobium	Rhizobium leguminosarum		Proteobacteria	Alphaproteobacteria	Rhizobiales	Rhizobiaceae	I
WP_028745956	296	MRGFSIRRRTFLGSALLSPALLLPRIAWSENSDDDINRRMDALEKAIGGH			Rhizobium	Rhizobium mesoamericanum		Proteobacteria	Alphaproteobacteria	Rhizobiales	Rhizobiaceae	I
WP_028750782	341	MPISLTRRRLLAGSALLFPALTFGPKALFAQNASANKSPDATAPAPDASD			Rhizobium	Rhizobium leucaenae		Proteobacteria	Alphaproteobacteria	Rhizobiales	Rhizobiaceae	I
EJZ35645	285	MPLDRRSLLASLCWMAASPVLAADAPPEFEAYERESGGRIGLHAENLASG			Bradyrhizobium	Bradyrhizobium sp.		Proteobacteria	Alphaproteobacteria	Rhizobiales	Bradyrhizobiaceae	II
WP_003617857	291	MRRRDFMACGSAFILSPAHAHADAAVPAVLSGYERATGGHVGVYAHNIVT			Komagataeibacter	Komagataeibacter hansenii		Proteobacteria	Alphaproteobacteria	Rhodospirillales	Acetobacteraceae	II
WP_003627342	301	MDTAATIEDYEVPMMFRRKFLAGSALALAVPARAASRMISITSSYENATD			Acetobacter	Acetobacter pasteurianus		Proteobacteria	Alphaproteobacteria	Rhodospirillales	Acetobacteraceae	II
WP_006557489	260	MISQYENETGGHVGFYAENTKTGATLGWRTDERFVMCSTFKASLAACVLA			Acetobacter	Acetobacter tropicalis		Proteobacteria	Alphaproteobacteria	Rhodospirillales	Acetobacteraceae	II
WP_007598118	289	MLLDRRSLLASLCWIAASPALAADALPELEAYERESGGRIGVYAENLATG			Bradyrhizobium	Bradyrhizobium sp.		Proteobacteria	Alphaproteobacteria	Rhizobiales	Bradyrhizobiaceae	II
WP_007615954	289	MLLDRRSLLASLCWIAASPALAADAQPELETYERESGGRIGVYAENLATG			Bradyrhizobium	Bradyrhizobium sp.		Proteobacteria	Alphaproteobacteria	Rhizobiales	Bradyrhizobiaceae	II
WP_008133248	312	LLAMTAREHRAMPLPCSAYPKVPMPLDRRSLIASLAWMAASPALAADAPP			Bradyrhizobium	Bradyrhizobium sp.		Proteobacteria	Alphaproteobacteria	Rhizobiales	Bradyrhizobiaceae	II
WP_008494292	285	MNMPRRVLLAALPAFCASSARADEATSFLAESERRTGGRIGIYARNLATG			Acidocella	Acidocella sp.		Proteobacteria	Alphaproteobacteria	Rhodospirillales	Acetobacteraceae	II
WP_008494339	279	MLLAALPALYASSAQADEATSFLAESERKTGGRIGVHARNLATGRTLSWR			Acidocella	Acidocella sp.		Proteobacteria	Alphaproteobacteria	Rhodospirillales	Acetobacteraceae	II
WP_011083763	342	MPILRHCERSEAIQNLSAETHWIASLRSQWWDNRARPSLPLFHLSQRSPM			Bradyrhizobium	Bradyrhizobium diazoefficiens		Proteobacteria	Alphaproteobacteria	Rhizobiales	Bradyrhizobiaceae	II
WP_011241691	306	MMRRRDVLALGTAGTAVLFPSVLCQALWGKRAVPAERAVSIEEIALEYEQ			Zymomonas	Zymomonas mobilis		Proteobacteria	Alphaproteobacteria	Sphingomonadales	Sphingomonadaceae	II
WP_011663298	284	MMNRRTLLATIPSLAAWSAFAEDAPSALQTYERESGGRIGLYAENLATGT			Rhodopseudomonas	Rhodopseudomonas palustris		Proteobacteria	Alphaproteobacteria	Rhizobiales	Bradyrhizobiaceae	II
WP_012225639	288	MKRRHFLWGGSTFLASPSLARPAPPSVISDYENGTGGHIGLYAENVKTGA			Gluconacetobacter	Gluconacetobacter diazotrophicus		Proteobacteria	Alphaproteobacteria	Rhodospirillales	Acetobacteraceae	II
WP_012817570	306	MMRRRDVLALGTAGTAVLFPSVFCQALWGKRAVPAERAVSIEEIALEYEQ			Zymomonas	Zymomonas mobilis		Proteobacteria	Alphaproteobacteria	Sphingomonadales	Sphingomonadaceae	II
WP_014491135	289	MPLDRRSLLASLAWMAASPALAAEAPPELESYERETGGRIGVYAENLATG			Bradyrhizobium	Bradyrhizobium japonicum		Proteobacteria	Alphaproteobacteria	Rhizobiales	Bradyrhizobiaceae	II
WP_014500939	305	MRRRDVLALGTAGTAVLFPSVFCQALWGKRAVPAERAVSIEEIALEYEQA			Zymomonas	Zymomonas mobilis		Proteobacteria	Alphaproteobacteria	Sphingomonadales	Sphingomonadaceae	II
WP_015689303	293	MPLDRRSLLASLCFMAASPVLAADAPPELESYERDSGGRIGLYAENLATG			Bradyrhizobium	Bradyrhizobium sp.		Proteobacteria	Alphaproteobacteria	Rhizobiales	Bradyrhizobiaceae	II
WP_018316748	285	MPLDRRSLLASLCWIAASPASAAEAPPELETYERESGGRIGVYAENLATG			Bradyrhizobium	Bradyrhizobium sp.		Proteobacteria	Alphaproteobacteria	Rhizobiales	Bradyrhizobiaceae	II
WP_018644362	289	MLFDRRSLLASLAWMAASPALAAEAPPELETYERDSGGRIGLYAENLATG			Bradyrhizobium	Bradyrhizobium japonicum		Proteobacteria	Alphaproteobacteria	Rhizobiales	Bradyrhizobiaceae	II
WP_020936711	301	MDTAATIEDYEVPMMFRRKFLAGSALALAVPARAASRMISITSSYENATD			Acetobacter	Acetobacter pasteurianus		Proteobacteria	Alphaproteobacteria	Rhodospirillales	Acetobacteraceae	II
WP_022678339	286	MNFTRRSIALGMPALLCWPALARCATANPIAEYEHTTGGRIGVHALNVTT			Novosphingobium	Novosphingobium sp.		Proteobacteria	Alphaproteobacteria	Sphingomonadales	Sphingomonadaceae	II
WP_023593550	305	MRRRDVLALGTAGTAVLFPSVLCQALWGKRAVPAERAVSIEEIALEYEQA			Zymomonas	Zymomonas mobilis		Proteobacteria	Alphaproteobacteria	Sphingomonadales	Sphingomonadaceae	II
WP_023978354	318	MRPDPVAPLARRRLLVGLPLLGIAARSALSHEALAQAALTQSAPVLSPAT			Asaia	Asaia sp.		Proteobacteria	Alphaproteobacteria	Rhodospirillales	Acetobacteraceae	II
WP_024336952	285	MILDRRSLLASLCWMAAAPVLAADAPPELEAYERESGGRVGLYAENLATG			Bradyrhizobiaceae	Bradyrhizobiaceae Bradyrhizobium		Proteobacteria	Alphaproteobacteria	Rhizobiales		II
WP_025033298	285	MLLDRRSLLASFAWLAASPALAGDAPSEFESYERESGGRIGLYAENLATG			Bradyrhizobium	Bradyrhizobium sp.		Proteobacteria	Alphaproteobacteria	Rhizobiales	Bradyrhizobiaceae	II
WP_025292097	286	MNPTRRSLTLGISTLMCWPALARSAVADPIAEYERATGGRIGVYALNVKT			Sphingomonas	Sphingomonas sanxanigenens		Proteobacteria	Alphaproteobacteria	Sphingomonadales	Sphingomonadaceae	II
WP_025823441	306	MQLARRTLLVSLPLIGISTRIRPASALPQAKDSTTVAPLQNALSDIATRY			Asaia	Asaia astilbis		Proteobacteria	Alphaproteobacteria	Rhodospirillales	Acetobacteraceae	II
WP_025825477	291	MFRRKFLACAPAFTALPAFAASGAPSVIAAYEKATGGRIGVYACNLATRQ			Acetobacter	Acetobacter persici		Proteobacteria	Alphaproteobacteria	Rhodospirillales	Acetobacteraceae	II
WP_025841853	177	GSLSLAALCAGAVTMSDNVCANMLLRHIGGPAALTRFWRDSGDDVTRLDA			Asaia	Asaia platycodi		Proteobacteria	Alphaproteobacteria	Rhodospirillales	Acetobacteraceae	II
WP_025885772	301	MLMARRRFLVSLPLIGIATCPSYAAELATAQTSSQDTLAEIARHYEQKSG			Asaia	Asaia prunellae		Proteobacteria	Alphaproteobacteria	Rhodospirillales	Acetobacteraceae	II
WP_026017715	287	MFRRKFLAGSAIFLAVPARAASRMTSITSSYEEATGGHIGVFARNLATGQ			Gluconobacter	Gluconobacter frateurii		Proteobacteria	Alphaproteobacteria	Rhodospirillales	Acetobacteraceae	II
WP_026233052	289	MLLDRRSLLASLYWIAASPALAADAQPELETYERESGGRIGVYAENLATG			Bradyrhizobium	Bradyrhizobium sp.		Proteobacteria	Alphaproteobacteria	Rhizobiales	Bradyrhizobiaceae	II
WP_026396807	285	MRRRRLLQYGSVVLASPAYAVPAAPQAIATYERESRGHIGVYAENLATGR			Acetobacter	Acetobacter nitrogenifigens		Proteobacteria	Alphaproteobacteria	Rhodospirillales	Acetobacteraceae	II
WP_026439398	285	MNMPRRVLLAALPAFCASSARADEATSFLAESERRTGGRIGIYARNLATG			Acidocella	Acidocella facilis		Proteobacteria	Alphaproteobacteria	Rhodospirillales	Acetobacteraceae	II
WP_027514559	289	MLFDRRSLLASLCWIAASPALAADGLPELETYERESGGRIGVYAENLATG			Bradyrhizobium	Bradyrhizobium sp.		Proteobacteria	Alphaproteobacteria	Rhizobiales	Bradyrhizobiaceae	II
WP_027524020	285	MLLDRRSLLASLCALAARPVFAEGAPPALETYERESGGRVGFYAENLSSG			Bradyrhizobium	Bradyrhizobium sp.		Proteobacteria	Alphaproteobacteria	Rhizobiales	Bradyrhizobiaceae	II
WP_027531423	285	MLLDRRSLLASLCWIAASPALAADAPPELESYERESGGRIGVYAENLATG			Bradyrhizobium	Bradyrhizobium sp.		Proteobacteria	Alphaproteobacteria	Rhizobiales	Bradyrhizobiaceae	II
WP_027539636	289	MMIDRRGFLIAASGLVLSPALAEEAPPALLAYERDTGGRIGVHAENISTG			Bradyrhizobium	Bradyrhizobium sp.		Proteobacteria	Alphaproteobacteria	Rhizobiales	Bradyrhizobiaceae	II
WP_027542170	285	MFLDRRSLLASLCSMAVSPALAAAAPPELEAYERESGGRIGLYAENLATG			Bradyrhizobium	Bradyrhizobium sp.		Proteobacteria	Alphaproteobacteria	Rhizobiales	Bradyrhizobiaceae	II
WP_027549901	285	MPLDRRSVLASLCWMAAGPALAADAPPELASYERESGGRIGVYAENLATG			Bradyrhizobium	Bradyrhizobium sp.		Proteobacteria	Alphaproteobacteria	Rhizobiales	Bradyrhizobiaceae	II
WP_027563264	289	MPLDRRSLLASLCWIAASPAFAAEAPSELESYERESGGRIGLYAENLATG			Bradyrhizobiaceae	Bradyrhizobiaceae Bradyrhizobium		Proteobacteria	Alphaproteobacteria	Rhizobiales		II
WP_027566024	289	MLLDRRSLLASLCWMAASPALAADAQPELETYERESGGRIGVYAENLATG			Bradyrhizobium	Bradyrhizobium sp.		Proteobacteria	Alphaproteobacteria	Rhizobiales	Bradyrhizobiaceae	II
WP_027575193	285	MLLDRRSLLASLCWMAASPVLAAEAPPELETYERESGGRIGVYAENLTTG			Bradyrhizobium	Bradyrhizobium sp.		Proteobacteria	Alphaproteobacteria	Rhizobiales	Bradyrhizobiaceae	II
WP_028133805	285	MPLDRRSLLASLCWMAASPVLAAEAPPEFGAYERESGGRVGLHAENLATG			Bradyrhizobium	Bradyrhizobium japonicum		Proteobacteria	Alphaproteobacteria	Rhizobiales	Bradyrhizobiaceae	II
WP_028139635	294	MHLDRRSLLASLCWIAASPALAAEALPELETYERDSGGRIGVYAENLATG			Bradyrhizobiaceae	Bradyrhizobiaceae Bradyrhizobium		Proteobacteria	Alphaproteobacteria	Rhizobiales		II
WP_028149145	289	MPLDRRSLLASLAWMAASPALAADAPPELESYERETGGRIGVYAENLATG			Bradyrhizobium	Bradyrhizobium japonicum		Proteobacteria	Alphaproteobacteria	Rhizobiales	Bradyrhizobiaceae	II
WP_028155287	289	MPLDRRSLLASLAWIAASPALAAEAPPELESYERESGGRIGVYAENLATG			Bradyrhizobium	Bradyrhizobium japonicum		Proteobacteria	Alphaproteobacteria	Rhizobiales	Bradyrhizobiaceae	II
WP_028166397	285	MIFTRRSLLATLSCLAISPVRAQEQPSLFEAYERETGGRIGLYAEDVATG			Bradyrhizobium	Bradyrhizobium elkanii		Proteobacteria	Alphaproteobacteria	Rhizobiales	Bradyrhizobiaceae	II
WP_028172623	289	MLLDRRSLLASLCWMAATPVLAADAPPELEAYERESGGRIGLYAENLATG			Bradyrhizobiaceae	Bradyrhizobiaceae Bradyrhizobium		Proteobacteria	Alphaproteobacteria	Rhizobiales		II
WP_028176813	285	MLVDRRSLLASLCWIAASPALAAEAPAELEAYERDSGGRIGLYAENLATG			Bradyrhizobiaceae	Bradyrhizobiaceae Bradyrhizobium		Proteobacteria	Alphaproteobacteria	Rhizobiales		II
AAC43036	295	MLNRRQFLSMTGASVLIAASRPAWALSPVVNVDDMLRARWAEIQRGTGGR			Xanthomonas	Xanthomonas campestris pv. campestris		Proteobacteria	Gammaproteobacteria	Xanthomonadales	Xanthomonadaceae	III
AAD37116	304	MLARRRFLQFSGAAVASSLLAPALARAVSPSSGISAANAAIADAADFAAL		L2	Stenotrophomonas	Stenotrophomonas maltophilia		Proteobacteria	Gammaproteobacteria	Xanthomonadales	Xanthomonadaceae	III
AFC34210	296	MLNRRQLLSMTGASVLIAASRPAWALSPVVNVDDMLRARWAEIQRGTGGR			Xanthomonas	Xanthomonas campestris pv. campestris		Proteobacteria	Gammaproteobacteria	Xanthomonadales	Xanthomonadaceae	III
AFC34212	296	MLNRRQFLSMTGASVLIAASRPAWALSPVVNVDDMLRARWAEIQRGTGGR			Xanthomonas	Xanthomonas campestris pv. campestris		Proteobacteria	Gammaproteobacteria	Xanthomonadales	Xanthomonadaceae	III
AHE56109	321	MDDAMLSRRQFSLGLGCAVAGSALLAACGGESDDGNNSATPDGNDIEGNA			Sphingomonas	Sphingomonas sanxanigenens DSM 19645 = NX02		Proteobacteria	Alphaproteobacteria	Sphingomonadales	Sphingomonadaceae	III
CCP11358	304	MLARRRFLQFSGAAVASSLLAPALARAVVPASGTSAANAAIAGAADFAAL		L2	Stenotrophomonas	Stenotrophomonas maltophilia		Proteobacteria	Gammaproteobacteria	Xanthomonadales	Xanthomonadaceae	III
EVT73566	304	MLARRRFLQFSSAAVASTLALPLLARAAAPATVPATPVDAAIAAAADFAA		L2	Stenotrophomonas	Stenotrophomonas maltophilia 5BA-I-2		Proteobacteria	Gammaproteobacteria	Xanthomonadales	Xanthomonadaceae	III
EWC49311	266	MDDMLRAQWAQIERGTGGRLGICLLDSATGKRLGQREHERFPMCSTFKFV			Xanthomonas	Xanthomonas axonopodis pv. glycines str. 8ra		Proteobacteria	Gammaproteobacteria	Xanthomonadales	Xanthomonadaceae	III
EXU79044	301	MQRRQFSLGLAWTTIGSLAGCAAGPSAAAKTERHWSQAMAQIEQDAQGHL			Comamonas	Comamonas aquatica		Proteobacteria	Betaproteobacteria	Burkholderiales	Comamonadaceae	III
GAE56025	297	MLNRRQFLYATGAGVLLAASRPAWALSPAMTVDDVLRAQWAEIERRTGGR			Xanthomonas	Xanthomonas arboricola pv. pruni MAFF 301420		Proteobacteria	Gammaproteobacteria	Xanthomonadales	Xanthomonadaceae	III
KDE90135	304	MLARRRFLQFSGAAVASSLLAPALAQPVSASSGIPAANAAIAGAADFAAL		L2	Stenotrophomonas	Stenotrophomonas maltophilia		Proteobacteria	Gammaproteobacteria	Xanthomonadales	Xanthomonadaceae	III
KDP95786	294	MDRRKLIAGAGALGLAACTPRTQDEIPAEKAPDFFLNDLEARHGGRLGVA			Brevundimonas	Brevundimonas sp.		Proteobacteria	Alphaproteobacteria	Caulobacterales	Caulobacteraceae	III
KEH11933	303	MQRRDFLMTGGAAAWMAAGLAGCALPSKKQGAADQAFRTELARIEKSVGG			Delftia	Delftia sp.		Proteobacteria	Betaproteobacteria	Burkholderiales	Comamonadaceae	III
WP_003055632	301	MQRRSMLTTGLALGLGAWGLSGCAFISKQQAAAARTLSDELAALEIQSQG			Comamonas	Comamonas testosteroni		Proteobacteria	Betaproteobacteria	Burkholderiales	Comamonadaceae	III
WP_003067956	301	MQRRSMLTTGLALGLGAWGLSGCAFISKQQAAAARTLSDELAALEIQAQG			Comamonas	Comamonas testosteroni		Proteobacteria	Betaproteobacteria	Burkholderiales	Comamonadaceae	III
WP_003079671	301	MQRRSMLTTGLALGLGAWGLSGCAFISKQQAAAARTLSDELAALEIQSQG			Comamonas	Comamonas testosteroni		Proteobacteria	Betaproteobacteria	Burkholderiales	Comamonadaceae	III
WP_003163530	262	MLDLDLSALEARHGGRLGVSVATEGRSAAWRGDERFVYCSTFKMYLAAAT			Brevundimonas	Brevundimonas diminuta		Proteobacteria	Alphaproteobacteria	Caulobacterales	Caulobacteraceae	III
WP_003472660	286	MGLAAAALAVAAVEAKVPKTQAPTLAQRLAGIERRTGGRLGVTLLDGSGA			Xanthomonas	Xanthomonas translucens		Proteobacteria	Gammaproteobacteria	Xanthomonadales	Xanthomonadaceae	III
WP_003479525	296	MLARRRFLHGMGLAVAALAVAAVDADVPKKRVQTLAQRLAGIERRTRGRL			Xanthomonas	Xanthomonas translucens		Proteobacteria	Gammaproteobacteria	Xanthomonadales	Xanthomonadaceae	III
WP_003489569	297	MLNRRQFLHATGAGVLLAASRPAWALTPAVNVDDMLRAQWAQIERGAGGR			Xanthomonas	Xanthomonas citri		Proteobacteria	Gammaproteobacteria	Xanthomonadales	Xanthomonadaceae	III
WP_004370803	280	MALGACARGTEPATAEPVVLDLDLSALEARHGGRLGVSVLTEGKRADWRG			Brevundimonas	Brevundimonas diminuta		Proteobacteria	Alphaproteobacteria	Caulobacterales	Caulobacteraceae	III
WP_005913631	297	MLNRRQFLHATGAGVLLAASRPAWALTPAVNVDDMLRAQWAQIERGTGGR			Xanthomonadaceae	Xanthomonadaceae Xanthomonas		Proteobacteria	Gammaproteobacteria	Xanthomonadales		III
WP_005924605	297	MLNRRQFLHATGAGVLLAASRPAWALTPAVNVDDMLRAQWAQIEHGTGGR			Xanthomonas	Xanthomonas axonopodis		Proteobacteria	Gammaproteobacteria	Xanthomonadales	Xanthomonadaceae	III
WP_005997825	297	MLNRREFLYATGAGMLFAASRPARALSPAVNADDLLRAQWAEIERGTGGR			Xanthomonas	Xanthomonas vesicatoria		Proteobacteria	Gammaproteobacteria	Xanthomonadales	Xanthomonadaceae	III
WP_006453063	301	MLNRRQFLSVTGASVLLAASKSAWPLSRVATLQEPTGDLLGARWAEIERG			Xanthomonas	Xanthomonas gardneri		Proteobacteria	Gammaproteobacteria	Xanthomonadales	Xanthomonadaceae	III
WP_007855123	297	MQRRNFVAAIGLIPLATLAQTSPQKNSGSAADAAWLAELQRIEASVGGRV			Acidovorax	Acidovorax sp.		Proteobacteria	Betaproteobacteria	Burkholderiales	Comamonadaceae	III
WP_007967222	216	MAAAVLQQVDQGKLTLAQQVKIHASDMLEHAPVTERHVGGSLSIGELCRA			Xanthomonas	Xanthomonas fuscans		Proteobacteria	Gammaproteobacteria	Xanthomonadales	Xanthomonadaceae	III
WP_007972549	297	MLNRRQFLYATGAGVLLAASRPAWALTAAVNVDDMLRARWAQIERGTGGR			Xanthomonas	Xanthomonas fuscans		Proteobacteria	Gammaproteobacteria	Xanthomonadales	Xanthomonadaceae	III
WP_008260492	294	MDRRKLIAGAGALGLAACTPRTQDEIPAEKAPDFFLSDLEARHGGRLGVA			Brevundimonas	Brevundimonas sp.		Proteobacteria	Alphaproteobacteria	Caulobacterales	Caulobacteraceae	III
WP_008578085	266	MDDMLRAQWAQIERGTGGRLGICLLDSATGKRLGQREDERFPMCSTFKFV			Xanthomonas	Xanthomonas perforans		Proteobacteria	Gammaproteobacteria	Xanthomonadales	Xanthomonadaceae	III
WP_008904337	295	MAATTMPLWGCAATSNAAGRNKTTREWNETLAHIERTAQGRLGVAMLDMG			Acidovorax	Acidovorax sp.		Proteobacteria	Betaproteobacteria	Burkholderiales	Comamonadaceae	III
WP_009581161	296	MLARRRFLHGMGLAAAALAVAAVDAKVPKNQVQTLAQRLAGIEWRTGGRL			Xanthomonas	Xanthomonas translucens		Proteobacteria	Gammaproteobacteria	Xanthomonadales	Xanthomonadaceae	III
WP_010367023	297	MLNRRQFLHATGAGVLIAASRPAWALSPALNVDGMLRAQWAEIERGTGGR			Xanthomonadaceae	Xanthomonadaceae Xanthomonas		Proteobacteria	Gammaproteobacteria	Xanthomonadales		III
WP_010375574	297	MLNRRQFLHATGAGVLIAASRPAWALSPALNVDGMLRAQWAEIERGTGGR			Xanthomonas	Xanthomonas campestris		Proteobacteria	Gammaproteobacteria	Xanthomonadales	Xanthomonadaceae	III
WP_011038154	296	MLNRRQFLSMTGASVLIAASRPAWALSPVVNVDDMLRARWAEIQRGTGGR			Xanthomonas	Xanthomonas campestris		Proteobacteria	Gammaproteobacteria	Xanthomonadales	Xanthomonadaceae	III
WP_011052070	297	MLNRRQFLHATGAGVLLAASRPAWALTPAVNVDDMLRAQWAQIEHGTGGR			Xanthomonadaceae	Xanthomonadaceae Xanthomonas		Proteobacteria	Gammaproteobacteria	Xanthomonadales		III
WP_011258184	313	MLNRRQFLHATGTSVLLAASRPAWALTPAVNVDDMLRSQWAEIERGTGGR			Xanthomonas	Xanthomonas oryzae		Proteobacteria	Gammaproteobacteria	Xanthomonadales	Xanthomonadaceae	III
WP_011348285	297	MLNRRQFLHATGAGVLLAASRPAWALTPAVNVDDMLRAQWAQIERGTGGR			Xanthomonadaceae	Xanthomonadaceae Xanthomonas		Proteobacteria	Gammaproteobacteria	Xanthomonadales		III
WP_011407935	313	MLNRRQFLHATGTGVLLAASRPAWALTPAVNVDDMLRAQWAEIERGTGGR			Xanthomonas	Xanthomonas oryzae		Proteobacteria	Gammaproteobacteria	Xanthomonadales	Xanthomonadaceae	III
WP_011795651	300	MVAAVCGAAAPWIPDAWAGGKKSMGSGAGAFARAVQEVEASVGGRLGVAL			Acidovorax	Acidovorax citrulli		Proteobacteria	Betaproteobacteria	Burkholderiales	Comamonadaceae	III
WP_011805535	296	MDRRSWLLGAALLPLVGCAQTGVEKNRAQATQQLQAALGRVERRVGGRLG			Acidovorax	Acidovorax sp.		Proteobacteria	Betaproteobacteria	Burkholderiales	Comamonadaceae	III
WP_012206373	303	MQRRDFLMTGGAAAWMAAGLAGCALPSKKQGAADQAFRTELARIEKSVGG			Comamonadaceae	Comamonadaceae Delftia		Proteobacteria	Betaproteobacteria	Burkholderiales		III
WP_012437656	296	MLNRRQFLSMTGASVLIAASRPAWTLSPVVNVDDMLRARWAEIQRGTGGR			Xanthomonas	Xanthomonas campestris		Proteobacteria	Gammaproteobacteria	Xanthomonadales	Xanthomonadaceae	III
WP_012916913	296	MLTRRRFLQGVGVGASALALAAVQAKPLSNKTLALQQRLAEIERRSGGRL			Xanthomonas	Xanthomonas albilineans		Proteobacteria	Gammaproteobacteria	Xanthomonadales	Xanthomonadaceae	III
WP_013270216	299	MIVADRRSVLTAMGALGLIGCAPQAAPADAPTPVVPETFDLSALEADNGG			Brevundimonas	Brevundimonas subvibrioides		Proteobacteria	Alphaproteobacteria	Caulobacterales	Caulobacteraceae	III
WP_013534266	306	MPDRRRFLQSAGLAAASMLVVPAITRAAVPAAGGDAVRARIAAAADFATL			Pseudoxanthomonas	Pseudoxanthomonas suwonensis		Proteobacteria	Gammaproteobacteria	Xanthomonadales	Xanthomonadaceae	III
WP_013595066	300	MVAAVCGAAAPWVPDAWAGGKKSMGSGSDALARAVQEIEASVGGRLGVAL			Acidovorax	Acidovorax avenae		Proteobacteria	Betaproteobacteria	Burkholderiales	Comamonadaceae	III
WP_013801707	303	MQRRDFLMTGGAAAWMAAGLAGCALPSKKQGAADQAFRTELARIEKSVGG			Delftia	Delftia sp.		Proteobacteria	Betaproteobacteria	Burkholderiales	Comamonadaceae	III
WP_014090815	297	MLNRRQFLHATGAGVLLAASRPAWALTPAVNVDDMLRAQWAQIERGTGGR			Xanthomonas	Xanthomonas alfalfae		Proteobacteria	Gammaproteobacteria	Xanthomonadales	Xanthomonadaceae	III
WP_014504191	313	MLNRRQFLHATGTGVLLAASRPAWALTPAVNVDDMLRAQWAEIECGTGGR			Xanthomonas	Xanthomonas oryzae		Proteobacteria	Gammaproteobacteria	Xanthomonadales	Xanthomonadaceae	III
WP_014508635	268	MASPIAELRYKWAEIERGSGGRLGIGLLNSDTGWHIGQRENERFPMCSTF			Xanthomonas	Xanthomonas campestris		Proteobacteria	Gammaproteobacteria	Xanthomonadales	Xanthomonadaceae	III
WP_015014348	297	MGLMAATTLPLWGCAAVRNPDRRDQTTRAWNEALASIERTAQGRLGVAML			Acidovorax	Acidovorax sp.		Proteobacteria	Betaproteobacteria	Burkholderiales	Comamonadaceae	III
WP_015913104	296	MDRRSWLLGAALLPLVGCAQTGVEKNRAQATQQLQAALGRVEQRVGGRLG			Acidovorax	Acidovorax ebreus		Proteobacteria	Betaproteobacteria	Burkholderiales	Comamonadaceae	III
WP_016448248	303	MQRRDFLMTGGAAAWMVTGLVGCALPSKKQGAADQAFRTELARIEKSVGG			Delftia	Delftia acidovorans		Proteobacteria	Betaproteobacteria	Burkholderiales	Comamonadaceae	III
WP_016453270	303	MQRRDFLMTGGAAAWMAAGLAGCALPSKKQGAADQAFRTELARIEKSVGG			Delftia	Delftia acidovorans		Proteobacteria	Betaproteobacteria	Burkholderiales	Comamonadaceae	III
WP_016850665	297	MLNRRQFLHATGAGVLLAASRPAWALTPAVNVDDMLRAQWAQIERGTGGR			Xanthomonas	Xanthomonas axonopodis		Proteobacteria	Gammaproteobacteria	Xanthomonadales	Xanthomonadaceae	III
WP_017156666	297	MLNRRQFLHATGAGVLLAASRPAWALTPAVNVDAMLRAQWAQIERGTGGR			Xanthomonas	Xanthomonas axonopodis		Proteobacteria	Gammaproteobacteria	Xanthomonadales	Xanthomonadaceae	III
WP_017171748	297	MLNRRQFLHATGAGVLLAASRPAWALTPAVNVDAMLQAQWAQIERGTGGR			Xanthomonas	Xanthomonas axonopodis		Proteobacteria	Gammaproteobacteria	Xanthomonadales	Xanthomonadaceae	III
WP_017504486	301	MRAAVERRRVLTGLAALSAVGCSPRAASRPAAPVAWADEVIDLSDLEARN			Alphaproteobacteria	Alphaproteobacteria alpha proteobacterium L41A		Proteobacteria	Alphaproteobacteria			III
WP_019397108	308	MPDRRSFLQSAGLAAASMLAMPALARAAVPASAAAGDGPRARIAAAPDFA			Pseudoxanthomonas	Pseudoxanthomonas sp.		Proteobacteria	Gammaproteobacteria	Xanthomonadales	Xanthomonadaceae	III
WP_019701011	300	MVAAVCGAAAPWAPEAWAEGKKSMGSGAGAFARAVQEAEASVGGRLGVAL			Acidovorax	Acidovorax avenae		Proteobacteria	Betaproteobacteria	Burkholderiales	Comamonadaceae	III
WP_021024737	302	MQRRHFVAATLVMGSGSVFGLAGCASRQSAHPRADRALHKALTLIEAQSG			Comamonas	Comamonas sp.		Proteobacteria	Betaproteobacteria	Burkholderiales	Comamonadaceae	III
WP_021697294	209	MARGEERLDRALPITSDDMISHAPVTGPAVGGALTIEALCRSTVELSDNP			Brevundimonas	Brevundimonas abyssalis		Proteobacteria	Alphaproteobacteria	Caulobacterales	Caulobacteraceae	III
WP_022558713	297	MLNRRQFLYATGAGVLLAASRPAWALTAAVNVDDMLRARWAQIERGTGGR			Xanthomonadaceae	Xanthomonadaceae Xanthomonas		Proteobacteria	Gammaproteobacteria	Xanthomonadales		III
WP_022973810	281	MAIKPSKPSAEAALRVRWAEIEGRSGGRLGISLLDTATGQRIEQRQDERF			Xanthomonas	Xanthomonas sp.		Proteobacteria	Gammaproteobacteria	Xanthomonadales	Xanthomonadaceae	III
WP_023904847	301	MLNRRQFLSVTGASVLLAASKSAWPLSRVATLQEPTGDLLRARWAEIERG			Xanthomonas	Xanthomonas hortorum		Proteobacteria	Gammaproteobacteria	Xanthomonadales	Xanthomonadaceae	III
WP_024001190	295	MQRRMVMAGVALLPLWGCTQPRTKKNRGEATALFEREARRLEARLGGRLG			Acidovorax	Acidovorax sp.		Proteobacteria	Betaproteobacteria	Burkholderiales	Comamonadaceae	III
WP_024354746	299	MRADRRTLLIGAGALTLGGTALGACARATEPATAKPVVLDLDLSALEARH			Brevundimonas	Brevundimonas naejangsanensis		Proteobacteria	Alphaproteobacteria	Caulobacterales	Caulobacteraceae	III
WP_024711173	313	MLNRRQFLHATGTGVLLAASRPAWALTPAVNVDDMLRAQWAQIERGTGGR			Xanthomonas	Xanthomonas oryzae		Proteobacteria	Gammaproteobacteria	Xanthomonadales	Xanthomonadaceae	III
WP_024744720	313	MLNRRQFLHATGTGVLLAASRPAWALTPAVNVDDMLRAQWAEIERGTGGR			Xanthomonas	Xanthomonas oryzae		Proteobacteria	Gammaproteobacteria	Xanthomonadales	Xanthomonadaceae	III
WP_024814929	299	MAVAALPLWGCAAAGIANGPGGAAHGKTARQWSDALAGIERAAQGRLGVA			Acidovorax	Acidovorax sp.		Proteobacteria	Betaproteobacteria	Burkholderiales	Comamonadaceae	III
WP_024870350	307	MLARRRFLQLGATSAASALALPLLAHAASAAAAPAAGRADGIATAADFAA		L2	Pseudoxanthomonas	Pseudoxanthomonas suwonensis		Proteobacteria	Gammaproteobacteria	Xanthomonadales	Xanthomonadaceae	III
WP_024889375	298	MSSRRSFLKLAGMAALSAPAAPLLAQAAAAPPPAIAAATDLAALEAASGG			Luteimonas	Luteimonas huabeiensis		Proteobacteria	Gammaproteobacteria	Xanthomonadales	Xanthomonadaceae	III
WP_024940244	297	MLNRRQFLYATGAGVLLAASRPAWALSPAMTVDDVLRAQWAEIERRTGGR			Xanthomonas	Xanthomonas arboricola		Proteobacteria	Gammaproteobacteria	Xanthomonadales	Xanthomonadaceae	III
WP_025294240	316	MSRRQFSLGLGCAVAGSALLAACGGESDDGNNSATPDGNDIEGNATAVDP			Sphingomonas	Sphingomonas sanxanigenens		Proteobacteria	Alphaproteobacteria	Sphingomonadales	Sphingomonadaceae	III
WP_025976594	299	MRADRRTLLIGAGALMSGGMALGACTRATPPAAPEPGGIDLDLSALEARH			Brevundimonas	Brevundimonas naejangsanensis		Proteobacteria	Alphaproteobacteria	Caulobacterales	Caulobacteraceae	III
WP_026064633	190	MLNRRQFLYATGAGVLLAASRPAWALSPAMTLDDVLRAQWAEIERRTGGR			Xanthomonas	Xanthomonas arboricola		Proteobacteria	Gammaproteobacteria	Xanthomonadales	Xanthomonadaceae	III
WP_026070545	265	LAAAPDFAALEAASGGRLGVTLLDTASGRRIGHRQDERFPMCSTFKFVLC		L2	Stenotrophomonas	Stenotrophomonas maltophilia		Proteobacteria	Gammaproteobacteria	Xanthomonadales	Xanthomonadaceae	III
WP_026143834	302	MLTRRRFLQGVGMGASLLVVAGAQEKNAKNPTPTLQLRLAEIERRSGGRL			Xanthomonas	Xanthomonas sp.		Proteobacteria	Gammaproteobacteria	Xanthomonadales	Xanthomonadaceae	III
WP_026144367	302	MLTRRRFLQGVGMGASLLVVAGAQAKNAKNPTPTLPQRLAEIERRSGGRL			Xanthomonas	Xanthomonas sp.		Proteobacteria	Gammaproteobacteria	Xanthomonadales	Xanthomonadaceae	III
WP_026431744	306	MLRRTWMVAAVCGAAAPWAPEAWAEGKKSMGSGAGAFARAVQEVEASVGG			Acidovorax	Acidovorax oryzae		Proteobacteria	Betaproteobacteria	Burkholderiales	Comamonadaceae	III
WP_027010697	296	MYRRKFFLTMGAASLVATSARAWAAAPSADKAAERQFAQAMQALERAVGG			Comamonas	Comamonas sp.		Proteobacteria	Betaproteobacteria	Burkholderiales	Comamonadaceae	III
WP_028914635	308	MPDRRSFLQSAGLAAASMLAMPALARAAVPASAAAGDRTRARIAAAPDFA			Pseudoxanthomonas	Pseudoxanthomonas sp.		Proteobacteria	Gammaproteobacteria	Xanthomonadales	Xanthomonadaceae	III
WP_028916416	307	MLARRRFLQLGATSAASALALPLLAPATPAGAAPAAGRADGIATAADFAA		L2	Pseudoxanthomonas	Pseudoxanthomonas sp.		Proteobacteria	Gammaproteobacteria	Xanthomonadales	Xanthomonadaceae	III
WP_028920004	307	MLARRRFLQLGATSAASALALPLLAHATSAAAAPTAGRADAIANARDFAA		L2	Pseudoxanthomonas	Pseudoxanthomonas suwonensis		Proteobacteria	Gammaproteobacteria	Xanthomonadales	Xanthomonadaceae	III
WP_029217826	297	MLNRRQFLHATGTGVLLAASRPAWALTPAVNVDDMLRAQWAEIERGTGGR			Xanthomonas	Xanthomonas oryzae		Proteobacteria	Gammaproteobacteria	Xanthomonadales	Xanthomonadaceae	III
WP_029220398	303	MLNRRQFLHATGAGLLLAASRPAWALSPAVNMDDMLRAHWAEIERGTGGR			Xanthomonas	Xanthomonas cassavae		Proteobacteria	Gammaproteobacteria	Xanthomonadales	Xanthomonadaceae	III
WP_029413817	301	MQRRQFSLGFMAATAMPLWGCAAASNAANQDATARQWNDTLAGIEHFAQG			Acidovorax	Acidovorax radicis		Proteobacteria	Betaproteobacteria	Burkholderiales	Comamonadaceae	III
WP_029415203	295	MDRRTFLAALGGLGLIGCAQDGEPAPTQAVSATPEPFDLSALEAREGGRL			Brevundimonas	Brevundimonas bacteroides		Proteobacteria	Alphaproteobacteria	Caulobacterales	Caulobacteraceae	III
WP_029561252	297	MLNRRQFLHATGTGVLLAASRPAWALTPAVNVDDMLRAQWAEIERGTGGR			Xanthomonas	Xanthomonas oryzae		Proteobacteria	Gammaproteobacteria	Xanthomonadales	Xanthomonadaceae	III
WP_029562297	302	MLTRRRFLQGVGMGASLLAVAAAQAKTAQQPAQTLQQRLAEIERRSGGRL			Xanthomonas	Xanthomonas sacchari		Proteobacteria	Gammaproteobacteria	Xanthomonadales	Xanthomonadaceae	III
WP_006462758	292	MTISFKRRQLSIGLPLAFGLGGIAFDLRAATSPLAELEHRYGGRLGVFAV			Herbaspirillum	Herbaspirillum frisingense		Proteobacteria	Betaproteobacteria	Burkholderiales	Oxalobacteraceae	IV
WP_010163008	297	MEIENTSLHATVGRRTFLSAGAALTIAGTGHARRDSGAAALAALERHHGG			Sphingomonas	Sphingomonas sp.		Proteobacteria	Alphaproteobacteria	Sphingomonadales	Sphingomonadaceae	IV
WP_010183899	334	MQKTRPPRPSRPTWSGLALARGPLTPALREAPSHLAAPQRDVPHAAATTD			Sphingomonas	Sphingomonas sp.		Proteobacteria	Alphaproteobacteria	Sphingomonadales	Sphingomonadaceae	IV
WP_010216057	297	MGIENTSLHATVDRRTFLSAGAALTIAGTGHARRDSGAAALAALERRHGG			Sphingomonas	Sphingomonas sp.		Proteobacteria	Alphaproteobacteria	Sphingomonadales	Sphingomonadaceae	IV
WP_011882024	291	MPHSLLRRKLLIGLPLLAGTCMAPALRAAEESPLAEIERRSGGRLGVFAI			Burkholderia	Burkholderia vietnamiensis		Proteobacteria	Betaproteobacteria	Burkholderiales	Burkholderiaceae	IV
WP_014725037	270	MAPALRAAEESPLAEIERRSGGRLGVFAIDTGSGRTLGHRADERFLMCST			Burkholderia	Burkholderia sp.		Proteobacteria	Betaproteobacteria	Burkholderiales	Burkholderiaceae	IV
WP_023872174	290	MTHSITRRKLLIGLPLLAGMGVAPALRAADSPFSDIERRHGGRLGVFAID			Pandoraea	Pandoraea sp.		Proteobacteria	Betaproteobacteria	Burkholderiales	Burkholderiaceae	IV
WP_024511142	283	MTRRGAIIGACLFIGLGAQSATAEEASIAEIEKRHGGRLGVFAVDTGTGR			Bradyrhizobium	Bradyrhizobium sp.		Proteobacteria	Alphaproteobacteria	Rhizobiales	Bradyrhizobiaceae	IV
WP_027794878	291	MPLSATRRKLTVGLPLLLGIGSVSPAVFASEPPLAAIERRHGGRLGVFAI			Burkholderia	Burkholderia acidipaludis		Proteobacteria	Betaproteobacteria	Burkholderiales	Burkholderiaceae	IV
WP_027805148	290	MTHSITRRKLLIGLPLLAGMGVAPALRAADSPFSDIERRNGGRLGVFAID			Burkholderia	Burkholderia bryophila		Proteobacteria	Betaproteobacteria	Burkholderiales	Burkholderiaceae	IV
WP_027816367	291	MTHSLTRRKLMLALPVLAGAALAPSAFAQTASPLADIERRNSGRLGFYAI			Burkholderia	Burkholderia bannensis		Proteobacteria	Betaproteobacteria	Burkholderiales	Burkholderiaceae	IV
WP_028195333	290	MSISATRRSLTFGLPLLLGLGATAARAANEVSLADVERRHGGRLGVFAID			Burkholderia	Burkholderia fungorum		Proteobacteria	Betaproteobacteria	Burkholderiales	Burkholderiaceae	IV
WP_028195435	290	MTHSRTRRKLLIGLPLLAGMGVVPALHAAESPLADIERRRGGRLGVFAID			Burkholderia	Burkholderia fungorum		Proteobacteria	Betaproteobacteria	Burkholderiales	Burkholderiaceae	IV
WP_028222889	294	MPISRTRRNLTLGFPLLLGMAGMSAMTRPARAAESPFADLERRNGGRLGV			Burkholderia	Burkholderia oxyphila		Proteobacteria	Betaproteobacteria	Burkholderiales	Burkholderiaceae	IV
BAO68674	305	MNRRGFGAGMLAALGAACMPPWARAGMRRAARPADAAAQAQRQLALLEQR			Bordetella	Bordetella bronchiseptica		Proteobacteria	Betaproteobacteria	Burkholderiales	Alcaligenaceae	XI
KAK77004	305	MNRRGFGAGMLAALGAACMPPWARAGMRRAARPADAAAQAQRQLALLEQR			Bordetella	Bordetella bronchiseptica CA90 BB02		Proteobacteria	Betaproteobacteria	Burkholderiales	Alcaligenaceae	XI
KCB24847	304	MDRRTFGAGVLAWLGASAAGLPALAGVRDSLPAASDDAQRQLARLEAREG			Bordetella	Bordetella hinzii OH87 BAL007II		Proteobacteria	Betaproteobacteria	Burkholderiales	Alcaligenaceae	XI
KCB36716	304	MDRRTFGAGVLAWLGASAAGLPALAGVRDSLSAAGDDAQRQLARLEAREG			Bordetella	Bordetella hinzii 8-296-03		Proteobacteria	Betaproteobacteria	Burkholderiales	Alcaligenaceae	XI
KCV44715	305	MNRRGFGAGMLAALGAACMPPWARAGMRRAARPADAAAQAQRQLALLEQR			Bordetella	Bordetella bronchiseptica		Proteobacteria	Betaproteobacteria	Burkholderiales	Alcaligenaceae	XI
KCV63518	296	MLAALGAACMPPWARAGVRRAARPADAAAQAQRQLALLEQRHGARLGVQV			Bordetella	Bordetella bronchiseptica 99-R-0433		Proteobacteria	Betaproteobacteria	Burkholderiales	Alcaligenaceae	XI
KDC15301	305	MNRRGFGAGMLAALGAACMPPWARAGMRRAARPADAAAQAQRQLALLEQR			Bordetella	Bordetella bronchiseptica F-1		Proteobacteria	Betaproteobacteria	Burkholderiales	Alcaligenaceae	XI
KDD12396	305	MNRRGFGAGMLAALGAACMPPWARAGMRRAARPADAAAQAQRQLALLEQR			Bordetella	Bordetella bronchiseptica		Proteobacteria	Betaproteobacteria	Burkholderiales	Alcaligenaceae	XI
KDD58871	305	MNRRGFGAGMLAALGAACMPPWARAGMRRAARPADAAAQAQRQLALLEQR			Bordetella	Bordetella bronchiseptica		Proteobacteria	Betaproteobacteria	Burkholderiales	Alcaligenaceae	XI
WP_003812812	305	MNRRGFGAGMLAALGAACMPPWARAGMRRAARPADAAAQAQRQLALLEQR			Bordetella	Bordetella bronchiseptica		Proteobacteria	Betaproteobacteria	Burkholderiales	Alcaligenaceae	XI
WP_003820423	305	MNRRGFGAGMLAALGAACMPPWARAGMRRAARPADAAAQAQRQLALLEQR			Bordetella	Bordetella bronchiseptica		Proteobacteria	Betaproteobacteria	Burkholderiales	Alcaligenaceae	XI
WP_004567477	305	MNRRGFGAGMLAALGAACMPPWARAGMRRAARPADAAAQAQRQLALLEQR			Bordetella	Bordetella bronchiseptica		Proteobacteria	Betaproteobacteria	Burkholderiales	Alcaligenaceae	XI
WP_005013547	229	MCSTFKVLAVGAVLARVARGEDDLSRPMRLSAADIVAHSPVTQQRLNEGM			Bordetella	Bordetella holmesii		Proteobacteria	Betaproteobacteria	Burkholderiales	Alcaligenaceae	XI
WP_010926363	305	MNRRGFGAGMLAALGAACMPPWARAGMRRAARPADAAAQAQRQLALLEQR			Alcaligenaceae	Alcaligenaceae Bordetella		Proteobacteria	Betaproteobacteria	Burkholderiales		XI
WP_015041677	305	MNRRGFGAGMLAALGAACMPPWARAGMRRAARPADAAAQAQRQLALLEQR			Bordetella	Bordetella bronchiseptica		Proteobacteria	Betaproteobacteria	Burkholderiales	Alcaligenaceae	XI
WP_029580329	304	MDRRTFGAGVLAWLGASAAGLPALAGVRDSLPAASDDAQRQLARLEAREG			Bordetella	Bordetella hinzii		Proteobacteria	Betaproteobacteria	Burkholderiales	Alcaligenaceae	XI
EXS68556	320	MKRLSALAMLLLIAAPSSAADKQKQTKEPVPTGRLDSLLPPAPRYLVPQS			Sphingobium	Sphingobium sp.		Proteobacteria	Alphaproteobacteria	Sphingomonadales	Sphingomonadaceae	XIII
EZP72446	311	MRFPLLAALLAAAPFLTLGPSAAQERESLLPPAPRYMVSQSAVNEARNPR			Sphingomonas	Sphingomonas paucimobilis		Proteobacteria	Alphaproteobacteria	Sphingomonadales	Sphingomonadaceae	XIII
WP_003044459	302	MCRRRAVGLALTLAAVVTLAGCASSPAATNGARDSAQASAANRIAALEKI			Sphingopyxis	Sphingopyxis sp.		Proteobacteria	Alphaproteobacteria	Sphingomonadales	Sphingomonadaceae	XIII
WP_004207704	326	MALRKSLSLAALTACLVVTLPLSAAPKKKAPAKKAEEVPTLPTLMPPAPR			Sphingobium	Sphingobium yanoikuyae		Proteobacteria	Alphaproteobacteria	Sphingomonadales	Sphingomonadaceae	XIII
WP_006959659	325	MSIIMSPTLRAVTLAAILCIAAPTLAAPKKAKEPVPTGRLDSLLPPPPRY			Sphingobium	Sphingobium japonicum		Proteobacteria	Alphaproteobacteria	Sphingomonadales	Sphingomonadaceae	XIII
WP_007688792	309	MPRRLIFAALLLAAPAAAQQEAPRPSLLPPPPRYMVSESAMRSVRNPKEI			Sphingobium	Sphingobium indicum		Proteobacteria	Alphaproteobacteria	Sphingomonadales	Sphingomonadaceae	XIII
WP_007708339	326	MAVRKSLSFAALTACLLVAMPLSAAPKKKAPAKKAEDVPVLPTQLPPAPR			Sphingobium	Sphingobium sp.		Proteobacteria	Alphaproteobacteria	Sphingomonadales	Sphingomonadaceae	XIII
WP_009821475	321	MKIVTALGALALLAAPASAADRQKTPAQEPAPTGNLDNLMPAAPRYLVPQ			Sphingomonas	Sphingomonas sp.		Proteobacteria	Alphaproteobacteria	Sphingomonadales	Sphingomonadaceae	XIII
WP_010337133	326	MALRKSLSLAALTACLVVALPLSAAPKKKAPAKKVEEVPTLPTLLPPAPR			Sphingobium	Sphingobium yanoikuyae		Proteobacteria	Alphaproteobacteria	Sphingomonadales	Sphingomonadaceae	XIII
WP_013040440	311	MSLPRRLIFAALLLAAPAAAQQEAPRQSLLPPPPRYMVSESAMKSVRNPK			Sphingobium	Sphingobium japonicum		Proteobacteria	Alphaproteobacteria	Sphingomonadales	Sphingomonadaceae	XIII
WP_013846594	309	MPRRLLLAALLLAGPASAQQEAPRQSLLPPPPRYMVSESAMKSVRNPKEI			Sphingobium	Sphingobium chlorophenolicum		Proteobacteria	Alphaproteobacteria	Sphingomonadales	Sphingomonadaceae	XIII
WP_017184623	326	MSIVMGRPFRIAALAALMCMATTAPAAPKKAAPEPVPTGRLDSLLPPPPR			Sphingobium	Sphingobium xenophagum		Proteobacteria	Alphaproteobacteria	Sphingomonadales	Sphingomonadaceae	XIII
WP_017500919	326	MALRKSLSLAALTACLVVALPLSAAPKKKAPAKKAEEVPTLPTLMPPAPR			Alphaproteobacteria	Alphaproteobacteria alpha proteobacterium LLX12A		Proteobacteria	Alphaproteobacteria			XIII
WP_019052525	326	MSIVMGRPFRIAALAALMCMATTAPAAPKKAAPEPVPTGRLDSLLPPPPR			Sphingobium	Sphingobium xenophagum		Proteobacteria	Alphaproteobacteria	Sphingomonadales	Sphingomonadaceae	XIII
WP_020819943	311	MSLPRRLIFAALLLAAPAAAQQEAPRPSLLPPPPRYMVSESAMKSVRNPK			Sphingobium	Sphingobium chinhatense		Proteobacteria	Alphaproteobacteria	Sphingomonadales	Sphingomonadaceae	XIII
WP_021228241	321	MKIVTALGLLALLAAPASAADRQKTPAKEPAPTGNLDTLMPAAPRYLVPQ			Sphingobium	Sphingobium lactosutens		Proteobacteria	Alphaproteobacteria	Sphingomonadales	Sphingomonadaceae	XIII
WP_021239096	311	MRFPLLAALLAAAPFLTLGPFAAQERESLLPPAPRYMVSQSAVNEARNPR			Sphingobium	Sphingobium quisquiliarum		Proteobacteria	Alphaproteobacteria	Sphingomonadales	Sphingomonadaceae	XIII
WP_021246634	313	MKHPMRLALLTACALFAAAPSLAQESERPSLMPPAPRYVIPQSALKTVRN			Sphingobium	Sphingobium baderi		Proteobacteria	Alphaproteobacteria	Sphingomonadales	Sphingomonadaceae	XIII
WP_021319758	329	MTPMKPAACLAAIAACLLAAMPSTSAQPKKTPAKEKQEEEAPRLPSLLPP			Sphingobium	Sphingobium ummariense		Proteobacteria	Alphaproteobacteria	Sphingomonadales	Sphingomonadaceae	XIII
WP_022672806	304	MRRLLLLAACAGLGGCSVLAPVTEILAPKPFFAPPSDLGAQMVAIETETG			Sphingopyxis	Sphingopyxis baekryungensis		Proteobacteria	Alphaproteobacteria	Sphingomonadales	Sphingomonadaceae	XIII
WP_022682623	311	MPSRFLPALAVLVLAAPAVAQESPSRQSLLPAPPRYTVTQSAMNSVRNPK			Sphingobium	Sphingobium sp.		Proteobacteria	Alphaproteobacteria	Sphingomonadales	Sphingomonadaceae	XIII
WP_024019209	321	MKMLTAFAALALLAAPATAANQQKQPVKEPVPTGNLDSLMPAAPRYLVPQ			Sphingobium	Sphingobium sp.		Proteobacteria	Alphaproteobacteria	Sphingomonadales	Sphingomonadaceae	XIII
WP_025549832	309	MSKRLILAALLLAAPAFAQQEAPRPSLLPPAPRYMVSESALASVRNPKEI			Sphingobium	Sphingobium sp.		Proteobacteria	Alphaproteobacteria	Sphingomonadales	Sphingomonadaceae	XIII
WP_026091529	289	MTMRRAGVLLAALALASCASMTPPDTIRADLAAIEARSGGRLGVALVDQD			Blastomonas	Blastomonas sp.		Proteobacteria	Alphaproteobacteria	Sphingomonadales	Sphingomonadaceae	XIII
ACS83690	297	MIKSFLTCVIIILMIFPSPAPAQQHDLRKSIQDIIRASGENVAVAIMGLE	Amo2	Amo	environmental samples	environmental samples uncultured bacterium AOAmox2	A2					A2
ACT97377	296	MKAYFIAILTLFTCIATVVRAQQMSELENRIDSLLNGKKATVGIAVWTDK	CblA	CblA	environmental samples	environmental samples uncultured organism	A2					A2
ACT97628	296	MKAYFIAILTLFTCIATVVRAQQMSELENRIDSLLNGKKATVGIAVWTDK	CblA	CblA	environmental samples	environmental samples uncultured organism	A2					A2
WP_005827792	296	MKAYFIAILTLFTCIATVVRAQQMSELENRIDSLLNGKKATVGIAVWTDK	CblA	CblA	Bacteroidaceae	Bacteroidaceae Bacteroides	A2	Bacteroidetes/Chlorobi group	Bacteroidetes	Bacteroidia	Bacteroidales	A2
WP_005837179	296	MKAYFIAILTLFTCIATVVRAQQMSELKNRIDSLLNGKKATVGIAVWTDK	CblA	CblA	Unclassified	Unclassified Bacteria	A2					A2
WP_016273783	296	MKAYFIAILTLFTCIATVVRAQQMSELENRIDSLLNGKKATVGIAVWTDK	CblA	CblA	Bacteroides	Bacteroides uniformis	A2	Bacteroidetes/Chlorobi group	Bacteroidetes	Bacteroidia	Bacteroidales	A2
WP_025836059	296	MKAYFIAILTLFTCIATVVRAQQMSELEKRIDSLLKGKKATVGIAVWTDK	CblA	CblA	Bacteroides	Bacteroides rodentium	A2	Bacteroidetes/Chlorobi group	Bacteroidetes	Bacteroidia	Bacteroidales	A2
WP_004304826	293	MRSFIVFLCLVPTLLFAQQTQLETQLKEAIKGKKAEIGIAVIIDGKDTVT	CepA	CepA	Bacteroides	Bacteroides ovatus	A2	Bacteroidetes/Chlorobi group	Bacteroidetes	Bacteroidia	Bacteroidales	A2
WP_004308258	293	MRSFIVFLCLVPTLLFARQTQLETQLKEAIKGKKAEIGIAVIIDGKDTIT	CepA	CepA	Bacteroidaceae	Bacteroidaceae Bacteroides	A2	Bacteroidetes/Chlorobi group	Bacteroidetes	Bacteroidia	Bacteroidales	A2
WP_004320670	293	MRSFIVFLCLVPTLLFARQTQLETQLKEAIKGKKAEIGIAVIIDGKDTVT	CepA	CepA	Bacteroides	Bacteroides ovatus	A2	Bacteroidetes/Chlorobi group	Bacteroidetes	Bacteroidia	Bacteroidales	A2
WP_004325106	293	MRSFIVFLCLVPTLLFARQTQLETQLKEAIKGKKAEIGIAVIIDGKDTVT	CepA	CepA	Bacteroides	Bacteroides ovatus	A2	Bacteroidetes/Chlorobi group	Bacteroidetes	Bacteroidia	Bacteroidales	A2
WP_005677511	296	MRSFIVFLCFIPVLLFSCRSVSLETQLKEAIKDRKAEIGIAVIIDEKDTV	CepA	CepA	Bacteroides	Bacteroides caccae	A2	Bacteroidetes/Chlorobi group	Bacteroidetes	Bacteroidia	Bacteroidales	A2
WP_005785892	300	MQKRLIHLSIIFFLLCPALVVAQNSPLETQLKKAIEGKKAEIGIAVIIDG	CepA	CepA	Bacteroides	Bacteroides fragilis	A2	Bacteroidetes/Chlorobi group	Bacteroidetes	Bacteroidia	Bacteroidales	A2
WP_005799525	337	DLVKDLDTSRQTKNLNKLLIRILLHLQVEFSQRTQSYMQKRLIHLSIIFF	CepA	CepA	Bacteroides	Bacteroides fragilis	A2	Bacteroidetes/Chlorobi group	Bacteroidetes	Bacteroidia	Bacteroidales	A2
WP_005801014	300	MQKRLIHLSIIFFLLCPALVVAQNSPLETQLKKAIEGKKAEIGIAVIIDG	CepA	CepA	Bacteroides	Bacteroides fragilis	A2	Bacteroidetes/Chlorobi group	Bacteroidetes	Bacteroidia	Bacteroidales	A2
WP_005816369	300	MQKRLIHLSIIFFLLCPALVVAQNSPLETQLKKAIEGKKAEIGIAVIIDG	CepA	CepA	Bacteroides	Bacteroides fragilis	A2	Bacteroidetes/Chlorobi group	Bacteroidetes	Bacteroidia	Bacteroidales	A2
WP_007765594	295	MRSFIILFCLIPTLLFARQSQLKTLLEQAIKGKKAEIGIAVIIDGKDTVT	CepA	CepA	Bacteroides	Bacteroides finegoldii	A2	Bacteroidetes/Chlorobi group	Bacteroidetes	Bacteroidia	Bacteroidales	A2
WP_008021130	293	MRSFIVLLCLVPTLLLAQQSKLETQLKQAIKDKKAEIGIAVIINGKDTVT	CepA	CepA	Bacteroides	Bacteroides xylanisolvens	A2	Bacteroidetes/Chlorobi group	Bacteroidetes	Bacteroidia	Bacteroidales	A2
WP_008644377	293	MRSFIVFLCLVPTLLFARQTQLETQLKEAIKGKKAEIGIAVIIDGKDTVT	CepA	CepA	Bacteroides	Bacteroides sp.	A2	Bacteroidetes/Chlorobi group	Bacteroidetes	Bacteroidia	Bacteroidales	A2
WP_008651252	293	MRSFIVFLCLVPTLLFARQTQLETQLKEAIKGKKAEIGIAVIIDGKDTIT	CepA	CepA	Bacteroides	Bacteroides sp.	A2	Bacteroidetes/Chlorobi group	Bacteroidetes	Bacteroidia	Bacteroidales	A2
WP_008760159	293	MRSFILLLCLIPTIICAQNLSLEDQLKQAIKGKKAEIGIAVIIDGKDTVT	CepA	CepA	Bacteroides	Bacteroides sp.	A2	Bacteroidetes/Chlorobi group	Bacteroidetes	Bacteroidia	Bacteroidales	A2
WP_008764659	293	MRSFILLLCLIPTIICAQNLSLENQLKQAIQGKKAEIGIAVIIDGKDTVT	CepA	CepA	Bacteroides	Bacteroides sp.	A2	Bacteroidetes/Chlorobi group	Bacteroidetes	Bacteroidia	Bacteroidales	A2
WP_008771184	295	MIMRSFIVFLCLVPTLLFARQTQLETQLKEAIKGKKAEIGIAVIIDGKDT	CepA	CepA	Bacteroides	Bacteroides sp.	A2	Bacteroidetes/Chlorobi group	Bacteroidetes	Bacteroidia	Bacteroidales	A2
WP_008775626	293	MRSFIVFLCLVPTLLFARQTQLETQLKEAIKGKKAEIGIAVIIDGKDTVT	CepA	CepA	Bacteroides	Bacteroides sp.	A2	Bacteroidetes/Chlorobi group	Bacteroidetes	Bacteroidia	Bacteroidales	A2
WP_009000656	293	MRSFIVFLCLIPTLLFARQTQLETQLKEAIKGKKAEIGIAVIIDGKDTVT	CepA	CepA	Bacteroides	Bacteroides sp.	A2	Bacteroidetes/Chlorobi group	Bacteroidetes	Bacteroidia	Bacteroidales	A2
WP_009040780	295	MIMRSFIVLLCLVPTLLLAQQSKLETQLKQAIKDKKAEIGIAVIINGKDT	CepA	CepA	Bacteroides	Bacteroides sp.	A2	Bacteroidetes/Chlorobi group	Bacteroidetes	Bacteroidia	Bacteroidales	A2
WP_009291800	300	MQKRLIHLSIIFFLLCPALVVAQNSPLETQLKKAIEGKKAEIGIAVIIDG	CepA	CepA	Bacteroides	Bacteroides sp.	A2	Bacteroidetes/Chlorobi group	Bacteroidetes	Bacteroidia	Bacteroidales	A2
WP_010537078	293	MRSFILLLCLIPTIICAQNFSLEDQLKQAIKGKKAEIGIAVIIDGKDTVT	CepA	CepA	Bacteroides	Bacteroides faecis	A2	Bacteroidetes/Chlorobi group	Bacteroidetes	Bacteroidia	Bacteroidales	A2
WP_010992371	300	MQKRLIHLSIIFFLLCPALVVAQNSPLETQLKKAIEGKKAEIGIAVIIDG	CepA	CepA	Bacteroides	Bacteroides fragilis	A2	Bacteroidetes/Chlorobi group	Bacteroidetes	Bacteroidia	Bacteroidales	A2
WP_011109295	293	MRSFILLLCLIPTIICAQNLSLEDQLKQAIKGKKAEIGIAVIIDGKDTVT	CepA	CepA	Bacteroides	Bacteroides thetaiotaomicron	A2	Bacteroidetes/Chlorobi group	Bacteroidetes	Bacteroidia	Bacteroidales	A2
WP_011202336	300	MQKRLIHLSIIFFLLCPALVVAQNSPLETQLKKAIEGKKAEIGIAVIIDG	CepA	CepA	Bacteroides	Bacteroides fragilis	A2	Bacteroidetes/Chlorobi group	Bacteroidetes	Bacteroidia	Bacteroidales	A2
WP_015532538	293	MRSFIVFLCLVPTLLFARQTQLETQLKEAIKGKKAEIGIAVIIDGKDTVT	CepA	CepA	Bacteroides	Bacteroides xylanisolvens	A2	Bacteroidetes/Chlorobi group	Bacteroidetes	Bacteroidia	Bacteroidales	A2
WP_016268253	293	MRSFILLLCLIPTIICAQNLSLEDQLKQAIKGKKAEIGIAVIIDGKDTVT	CepA	CepA	Bacteroides	Bacteroides thetaiotaomicron	A2	Bacteroidetes/Chlorobi group	Bacteroidetes	Bacteroidia	Bacteroidales	A2
WP_022042451	296	MRSFIVFLCFIPVLLFSCRSVSLETQLKEAIKDKKAEIGIAVIIDEKDTV	CepA	CepA	Bacteroides	Bacteroides caccae CAG:21	A2	Bacteroidetes/Chlorobi group	Bacteroidetes	Bacteroidia	Bacteroidales	A2
WP_022275969	295	MRSFIILLCLIPTLLFARQSQLKTLLEQAIKGKKAEIGIAVIIDGKDTVT	CepA	CepA	Bacteroides	Bacteroides finegoldii CAG:203	A2	Bacteroidetes/Chlorobi group	Bacteroidetes	Bacteroidia	Bacteroidales	A2
WP_022470198	293	MRSFILLLCLIPTIICAQNLSLEDQLKQAIKGKKAEIGIAVIIDGKDTVT	CepA	CepA	Bacteroides	Bacteroides thetaiotaomicron CAG:40	A2	Bacteroidetes/Chlorobi group	Bacteroidetes	Bacteroidia	Bacteroidales	A2
WP_024987133	301	MRSFIVFLCLIPILLFSCQSVPLEAQLKEAIKDKKAEIGIAVIIDGKDTI	CepA	CepA	Bacteroides	Bacteroides acidifaciens	A2	Bacteroidetes/Chlorobi group	Bacteroidetes	Bacteroidia	Bacteroidales	A2
WP_008659027	300	MQKRLIHLSIIFFLLCPALVVAQNSPLETQLKKAIEGKKAEIGIAVIIDG	CepA49	CepA	Bacteroidaceae	Bacteroidaceae Bacteroides	A2	Bacteroidetes/Chlorobi group	Bacteroidetes	Bacteroidia	Bacteroidales	A2
ACS83714	606	MHQWPAKSVNMRIENTSASALPTLREELVQLADDDYQAHNDEDLFYDAAK	Cft2	Cft	environmental samples	environmental samples uncultured bacterium AOCefta2	A2					A2
CAP78900	306	LVCIFILVFSLFHKSATKDSANPPLTNVLTDSISQIVSACPCEIGVAVIV	CfxA	CfxA	Bacteroides	Bacteroides thetaiotaomicron	A2	Bacteroidetes/Chlorobi group	Bacteroidetes	Bacteroidia	Bacteroidales	A2
WP_004292722	278	MTDSISQIVSACPGEIGVAVIVNNRDTVKVNNKSVYPMMSVFKVHQALAL	CfxA	CfxA	Prevotella	Prevotella melaninogenica	A2	Bacteroidetes/Chlorobi group	Bacteroidetes	Bacteroidia	Bacteroidales	A2
WP_004292945	282	MTDVLTDSISRIVSACPGEIGVAIIINNTDTVKVNDKSVYPMMSVFKVHQ	CfxA	CfxA	Bacteroides	Bacteroides eggerthii	A2	Bacteroidetes/Chlorobi group	Bacteroidetes	Bacteroidia	Bacteroidales	A2
WP_004307677	309	MCIALVCIFILVFSLSHKSATKGSANPPLTDVLTDSISQIVSACPGEIGV	CfxA	CfxA	Bacteroides	Bacteroides ovatus	A2	Bacteroidetes/Chlorobi group	Bacteroidetes	Bacteroidia	Bacteroidales	A2
WP_004319679	321	MKKSRRKRLVILCIALVCIIVLVFLLFSKSTSNNSTNPPLTDVLTDSISR	CfxA	CfxA	Bacteroidia	Bacteroidia Bacteroidales	A2	Bacteroidetes/Chlorobi group	Bacteroidetes			A2
WP_004351891	310	MSIALVCIFILVFSLFHKSATKDSANPPLTNVLTDSISQIVSACPGEIGV	CfxA	CfxA	Prevotella	Prevotella pleuritidis	A2	Bacteroidetes/Chlorobi group	Bacteroidetes	Bacteroidia	Bacteroidales	A2
WP_004356641	261	MAVIVNNRDTVKVNNKSVYPMMSVFKVHQALALCNDFDNKGISLDTLVNI	CfxA	CfxA	Prevotella	Prevotella disiens	A2	Bacteroidetes/Chlorobi group	Bacteroidetes	Bacteroidia	Bacteroidales	A2
WP_004378858	321	MEKNRKKQIVVLSIALVCIFILVFSLFHKSATKDSANPPLTNVLTDSISQ	CfxA	CfxA	Prevotella	Prevotella oris	A2	Bacteroidetes/Chlorobi group	Bacteroidetes	Bacteroidia	Bacteroidales	A2
WP_007846998	321	MEKNRKKQIVVLSIALVCIFILVFSLFHKSATKDSANPPLTNVLTDSISQ	CfxA	CfxA	Bacteroidaceae	Bacteroidaceae Bacteroides	A2	Bacteroidetes/Chlorobi group	Bacteroidetes	Bacteroidia	Bacteroidales	A2
WP_008124411	278	MTDSISQIVSACPGEIGVAVIVNNRDTVKVNNKSVYPMMSVFKVHQALAL	CfxA	CfxA	Prevotella	Prevotella amnii	A2	Bacteroidetes/Chlorobi group	Bacteroidetes	Bacteroidia	Bacteroidales	A2
WP_008617283	321	MEKNRKKQIVVLSIALVCIFILVFSLFHKSATKDSANPPLTNVLTDSISQ	CfxA	CfxA	Bacteroidales	Bacteroidales Prevotellaceae	A2	Bacteroidetes/Chlorobi group	Bacteroidetes	Bacteroidia		A2
WP_008770854	321	MKKSRRKRLVILCIALVCIIVLVFLLFSKSTSNNSTNPPLTDVLTDSISR	CfxA	CfxA	Bacteroidaceae	Bacteroidaceae Bacteroides	A2	Bacteroidetes/Chlorobi group	Bacteroidetes	Bacteroidia	Bacteroidales	A2
WP_009123687	321	MEKNRKKQIVVLCIALVCIFILVFSLFHKSATKDSANPPLTNVLTDSISQ	CfxA	CfxA	Bacteroides	Bacteroides fluxus	A2	Bacteroidetes/Chlorobi group	Bacteroidetes	Bacteroidia	Bacteroidales	A2
WP_009415993	339	MQIKNNFSYIELTLNNINMEKNRKKQIVVLSIALVCIFILVFSLFHKSAT	CfxA	CfxA	Capnocytophaga	Capnocytophaga sp.	A2	Bacteroidetes/Chlorobi group	Bacteroidetes	Flavobacteriia	Flavobacteriales	A2
WP_013618201	313	MATIRKKHIVLLCLALACVAGLTLFFSQPVKGGRAGMSLANVLTDSISRI	CfxA	CfxA	Bacteroides	Bacteroides salanitronis	A2	Bacteroidetes/Chlorobi group	Bacteroidetes	Bacteroidia	Bacteroidales	A2
WP_018336725	309	MNSLKFLVCVAVWFSGVLLSESAKKEDGSVLYTGMLTDTISKIVSGYPGE	CfxA	CfxA	Butyricimonas	Butyricimonas synergistica	A2	Bacteroidetes/Chlorobi group	Bacteroidetes	Bacteroidia	Bacteroidales	A2
WP_021824527	310	MSIALVCIFILVFSLFHKSATKDSANPPLTNVLTDSISQIVSACPGEIGV	CfxA	CfxA	Prevotella	Prevotella salivae	A2	Bacteroidetes/Chlorobi group	Bacteroidetes	Bacteroidia	Bacteroidales	A2
WP_021897602	310	MCIVLVCIFTLVFSLFCKSATKDSAISPLTDILTDSISQIVSACPGEIGV	CfxA	CfxA	Prevotella	Prevotella sp.	A2	Bacteroidetes/Chlorobi group	Bacteroidetes	Bacteroidia	Bacteroidales	A2
WP_022149255	316	MCVVAACAVVVAFWIFPNSAPKGKAQSSLATILTDSLSRIASACPGEMGV	CfxA	CfxA	Prevotella	Prevotella sp.	A2	Bacteroidetes/Chlorobi group	Bacteroidetes	Bacteroidia	Bacteroidales	A2
AAM48116	321	MEKNRKKQIVVLSIALVCIFILVFSLFHKSATKDSANPPLTNVLTDSISQ	CfxA2	CfxA	Prevotella	Prevotella bivia	A2	Bacteroidetes/Chlorobi group	Bacteroidetes	Bacteroidia	Bacteroidales	A2
AAM48117	321	MEKNRKKQIVVLSIALVCIFILVFSLFHKSATKGSANPPLTNVLTDSISQ	CfxA2	CfxA	Prevotella	Prevotella buccae	A2	Bacteroidetes/Chlorobi group	Bacteroidetes	Bacteroidia	Bacteroidales	A2
AAM48118	321	MEKNRKKQIVVLSIALVCIFILVFSLFHKSATKDSANPPLTNVLTDSISQ	CfxA2	CfxA	Prevotella	Prevotella buccae	A2	Bacteroidetes/Chlorobi group	Bacteroidetes	Bacteroidia	Bacteroidales	A2
AAM48119	321	MEKNRKKQIVVLSIALVGIFILVFSLFHKSATKDSANPPLTNVLTDSISQ	CfxA2	CfxA	Prevotella	Prevotella denticola	A2	Bacteroidetes/Chlorobi group	Bacteroidetes	Bacteroidia	Bacteroidales	A2
AAM48120	321	MEKNRKKQIVVLSIALVCIFILVFSLFHKSATKDSANPPLTNVLTDSISQ	CfxA2	CfxA	Prevotella	Prevotella denticola	A2	Bacteroidetes/Chlorobi group	Bacteroidetes	Bacteroidia	Bacteroidales	A2
AAM48121	321	MEKNRKKQIVVLSIALVCIFILVFSLFHKSATKDSANPPLTNVLTDSISQ	CfxA2	CfxA	Prevotella	Prevotella denticola	A2	Bacteroidetes/Chlorobi group	Bacteroidetes	Bacteroidia	Bacteroidales	A2
AAM48122	321	MEKNRKKQIVVLSIALVCIFILVFSLFHKSATKDSANPPLTNVLTDSISQ	CfxA2	CfxA	Prevotella	Prevotella intermedia	A2	Bacteroidetes/Chlorobi group	Bacteroidetes	Bacteroidia	Bacteroidales	A2
AAM48123	321	MEKNRKKQIVVLSIALVCIFILVFSLFHKSATKDSANPPLTNVLTDSISQ	CfxA2	CfxA	Prevotella	Prevotella intermedia	A2	Bacteroidetes/Chlorobi group	Bacteroidetes	Bacteroidia	Bacteroidales	A2
AAM48124	321	MEKNRKKQIVVLSIALVCIFILVFSLFHKSATKDSANPPLTNVLTDSISQ	CfxA2	CfxA	Prevotella	Prevotella melaninogenica	A2	Bacteroidetes/Chlorobi group	Bacteroidetes	Bacteroidia	Bacteroidales	A2
AAM48125	321	MEKNRKKQIVVLSIALVCIFILVFSLFHKSATKDSANPPLTNVLTDSISQ	CfxA2	CfxA	Prevotella	Prevotella oralis	A2	Bacteroidetes/Chlorobi group	Bacteroidetes	Bacteroidia	Bacteroidales	A2
AAM48126	321	MEKNRKKQIVVLSIALVCIFILVFSLFHKSATKDSANPPLTNVLTDSISQ	CfxA2	CfxA	Prevotella	Prevotella oralis	A2	Bacteroidetes/Chlorobi group	Bacteroidetes	Bacteroidia	Bacteroidales	A2
AAV28083	289	KSATKDSANPPLTNVLTVSISQIVSACPGEIGVAVIVNNRDTVKVNNKSV	CfxA2	CfxA	Prevotella	Prevotella melaninogenica	A2	Bacteroidetes/Chlorobi group	Bacteroidetes	Bacteroidia	Bacteroidales	A2
AAV28084	281	ANPPLTNVLTVSISQIVSACPGEIGVAVIVNNRDTVKVNNKSVYPMMSVF	CfxA2	CfxA	Prevotella	Prevotella intermedia	A2	Bacteroidetes/Chlorobi group	Bacteroidetes	Bacteroidia	Bacteroidales	A2
WP_004339683	321	MEKNRKKQIVVLSIALVCIFILVFSLFHKSATKDSANPPLTNVLTDSISQ	CfxA2	CfxA	Bacteroidia	Bacteroidia Bacteroidales	A2	Bacteroidetes/Chlorobi group	Bacteroidetes			A2
ACT97371	331	MSNYSVAELRNMKKNRKKQIVVLCIALVCIFILVFSLSHKSATKGSANPP	CfxA6	CfxA	environmental samples	environmental samples uncultured organism	A2					A2
CAY19194	278	DSANPPLTNVLTDSISQIVSACPGEIGVAVIVNNRDTVKVNNKSVYPMMS	CfxA6	CfxA	Prevotella	Prevotella intermedia	A2	Bacteroidetes/Chlorobi group	Bacteroidetes	Bacteroidia	Bacteroidales	A2
WP_002977989	292	MKKTTLLFLLISAFSLAQTSLLEQKINSIIKNKKATVGVSVLGFENGFKY	CGA	CGA	Chryseobacterium	Chryseobacterium gleum	A2	Bacteroidetes/Chlorobi group	Bacteroidetes	Flavobacteriia	Flavobacteriales	A2
WP_027373439	292	MKKITFLILMVSAFATAQKSVLDEKISAVIKDKKATVGVSVLGFENAFKY	CIA-4	CIA	Chryseobacterium	Chryseobacterium sp.	A2	Bacteroidetes/Chlorobi group	Bacteroidetes	Flavobacteriia	Flavobacteriales	A2
CAB55427	295	MKKIILLFILTSQLVLAQHTSILNDINAVTKDKKATVAVSVLGIENDFQF	CME-1	CME	Elizabethkingia	Elizabethkingia meningoseptica	A2	Bacteroidetes/Chlorobi group	Bacteroidetes	Flavobacteriia	Flavobacteriales	A2
CDN77079	313	MKRISIIFLFFSLFVFSQHSKPELLEKINTITKGKKATVAVSVLGIENDF	CME-1	CME	Elizabethkingia	Elizabethkingia anophelis	A2	Bacteroidetes/Chlorobi group	Bacteroidetes	Flavobacteriia	Flavobacteriales	A2
AAF19261	297	MKKIILLFILTSQLVLAQHTSILNDINAVTKDKKATVAVSVLGIENDFQF	CME-2	CME	Elizabethkingia	Elizabethkingia meningoseptica	A2	Bacteroidetes/Chlorobi group	Bacteroidetes	Flavobacteriia	Flavobacteriales	A2
ABO21421	297	MKKIILLFILTSQLVLAQHTSILNDINAVTKDKKATVAVSVLGIENDFQF	CME-2	CME	Elizabethkingia	Elizabethkingia meningoseptica	A2	Bacteroidetes/Chlorobi group	Bacteroidetes	Flavobacteriia	Flavobacteriales	A2
ACS83694	299	MTHILARAIIFTAFFISVFGELQAQEKDVKDKIEQIIDRSNGNIGVGVFD	Crb3	Crb	environmental samples	environmental samples uncultured bacterium AOCarb3	A2					A2
ADD82978	305	MKKLTQMKKLTQMKKYFSFCLLGIFIFCFSQQNLKRDITKIIQGKNALVA	CSP-1	CSP	Capnocytophaga	Capnocytophaga sputigena	A2	Bacteroidetes/Chlorobi group	Bacteroidetes	Flavobacteriia	Flavobacteriales	A2
AFH53879	300	MTSVRLTTALRAIVFALAATGASAAACAQDAERRISEMTAGKPAEVGVAW	FRAMP1.1	FRAMP	environmental samples	environmental samples uncultured organism	A2					A2
ACT97453	300	MYEINNMKLRYTLIGVLCFSINIVLQAQQQALEGKIAGFLKGKKATVGVA	HGA-1	HGA	environmental samples	environmental samples uncultured organism	A2					A2
ACT97452	297	MKTNRLILLLFILFPAYVLAGNRFQELYTNIHQFISQQKAEVGVAIIADG	HGC-1	HGC	environmental samples	environmental samples uncultured organism	A2					A2
ACT97455	297	MKTNRLILLLFILFPAYVLAGNRFQELYTNIHQFISQQKAEVGVAIIADG	HGC-2	HGC	environmental samples	environmental samples uncultured organism	A2					A2
ACT97384	296	MKLWTSLCLFLLLGATAFAVRENPLESRLRRIIRLSNTDVGVAVISGSRN	HGE-1	HGE	environmental samples	environmental samples uncultured organism	A2					A2
ACT97382	290	MKRFLMSAVCSFYSIMAFGQIQIGDIKEVIQEKKATVGVAILYQDKIFTL	HGF-1	HGF	environmental samples	environmental samples uncultured organism	A2					A2
ACT97627	306	MKSRSLLSKAVVSSLLLFQVLSVSASDLTSDIQEVIKGKKAQVGVAVLYK	HGG-1	HGG	environmental samples	environmental samples uncultured organism	A2					A2
ACT97447	293	MKKYFSFCLLGIFIFCFSQQNLKRDITKIIQSKNALVAVSVMNSKGKTEV	HOA-1	HOA	environmental samples	environmental samples uncultured organism	A2					A2
ACH59002	326	MKTIFGKRRQSAVVLITLIAILLASGQPYQSSQVRGAACLPDIIFDEPSQ	LRA-5	LRA	environmental samples	environmental samples uncultured bacterium BLR5	A2					A2
ABC68520	262	VVTASTLLMVSFSSFETSAQSPLLKEQIESIVIGKKATVGVAVWGPDDLE	PER-1	PER	Acinetobacter	Acinetobacter baumannii	A2	Proteobacteria	Gammaproteobacteria	Pseudomonadales	Moraxellaceae	A2
ABF83597	287	AVVTASTLLMVSFSSFETSAQSPLLKEQIESIVIGKKATVGVAVWGPDDL	PER-1	PER	Acinetobacter	Acinetobacter baumannii	A2	Proteobacteria	Gammaproteobacteria	Pseudomonadales	Moraxellaceae	A2
ACG50807	195	WVNLQFSMLVLHQVDQGKLDLNHTVIVNRAKVLQNTWAPIMKAYQGDQFS	PER-1	PER	Acinetobacter	Acinetobacter baumannii	A2	Proteobacteria	Gammaproteobacteria	Pseudomonadales	Moraxellaceae	A2
ACG50808	136	SPEQQLLQYSVSHSDNVACDLLFELVGGPAALHDYIQSMGIKETAVVANE	PER-1	PER	Acinetobacter	Acinetobacter baumannii	A2	Proteobacteria	Gammaproteobacteria	Pseudomonadales	Moraxellaceae	A2
ACG50811	187	LILFEKFPMQSVFKLHLAMLVLHQVDQGKLDLNQTVIVNRAKVLQNTWAP	PER-1	PER	Acinetobacter	Acinetobacter baumannii	A2	Proteobacteria	Gammaproteobacteria	Pseudomonadales	Moraxellaceae	A2
ACN22483	308	MNVIIKAVVTASTLLMVSFSSFETSAQSPLLKGQIESIVIGKKATVGVAV	PER-1	PER	Providencia	Providencia rettgeri	A2	Proteobacteria	Gammaproteobacteria	Enterobacteriales	Enterobacteriaceae	A2
ADI55020	308	MNVIIKAVVTASTLLMVSFSSFETSAQSPLLKEQIESIVIGKKATVGVAV	PER-1	PER	Aeromonas	Aeromonas caviae	A2	Proteobacteria	Gammaproteobacteria	Aeromonadales	Aeromonadaceae	A2
ADQ42778	289	CSLLSTLLMVSFSSFETSAQSPLLKEQIESIVIGKKATVGVAVWGPDDLE	PER-1	PER	Acinetobacter	Acinetobacter baumannii	A2	Proteobacteria	Gammaproteobacteria	Pseudomonadales	Moraxellaceae	A2
AHE13948	92	LLFELVGGPAALHDYIQSMGIKETAVVANEAQMHADEQVQYQNWTSMKGA	PER-1	PER	Acinetobacter	Acinetobacter baumannii	A2	Proteobacteria	Gammaproteobacteria	Pseudomonadales	Moraxellaceae	A2
AHE13949	83	GPAALHDYIQSMGIKETGGVANEAQMHADEQVQYQNWTSMKGAAKILKKF	PER-1	PER	Acinetobacter	Acinetobacter baumannii	A2	Proteobacteria	Gammaproteobacteria	Pseudomonadales	Moraxellaceae	A2
WP_001100752	308	MNVIIKAVVTASTLLMVSFSSFETSAQSPLLKEQIESIVIGKKATVGVAV	PER-1	PER	Acinetobacter	Acinetobacter baumannii	A2	Proteobacteria	Gammaproteobacteria	Pseudomonadales	Moraxellaceae	A2
WP_001100753	308	MNVIIKAVVTASTLLMVSFSSFETSAQSPLLKEQIESIVIGKKATVGVAV	PER-1	PER	Proteobacteria	Proteobacteria Gammaproteobacteria	A2	Proteobacteria				A2
CAA63714	308	MNVITKCVFTASALLMLGLSSFVVSAQSPLLKEQIETIVTGKKATVGVAV	PER-2	PER	Salmonella	Salmonella enterica subsp.	A2	Proteobacteria	Gammaproteobacteria	Enterobacteriales	Enterobacteriaceae	A2
AAU89132	308	MNVIIKAVVTASTLLMVSFSSFETSAQSPLLKEQIESIVIGKKATVGVAV	PER-3	PER	Aeromonas	Aeromonas caviae	A2	Proteobacteria	Gammaproteobacteria	Aeromonadales	Aeromonadaceae	A2
AEH59675	308	MNVIIKAVVTASTLLMVSFSSFETSAQSPLLKEQIESIVIGKKATVGVAV	PER-3	PER	Aeromonas	Aeromonas sp.	A2	Proteobacteria	Gammaproteobacteria	Aeromonadales	Aeromonadaceae	A2
ACE77058	308	MNVIIKAVVTASTLLMVSFSSFETSAQSPLLKEQIESIVIGKKATVGVAV	PER-4	PER	Proteus	Proteus vulgaris	A2	Proteobacteria	Gammaproteobacteria	Enterobacteriales	Enterobacteriaceae	A2
ACD67727	273	VSFSSFETSAQSPLLKEQIESIVIGKKATVGVAVWGPDDLEPLLINPFEK	PER-5	PER	Acinetobacter	Acinetobacter baumannii	A2	Proteobacteria	Gammaproteobacteria	Pseudomonadales	Moraxellaceae	A2
ADD80743	308	MNVIAKGVFTTTALLMLSLSSWVVSAQSPLLKEQIETIVTGKKATVGVAV	PER-6	PER	Aeromonas	Aeromonas allosaccharophila	A2	Proteobacteria	Gammaproteobacteria	Aeromonadales	Aeromonadaceae	A2
AEI54993	308	MNVIIKAVVTASTLLMVSFSSFETSAQSPLLKEQIESIVIGKKATVGVAV	PER-8	PER	Acinetobacter	Acinetobacter baumannii	A2	Proteobacteria	Gammaproteobacteria	Pseudomonadales	Moraxellaceae	A2
AAD37403	314	MTVPISIIFWGNIMKKHLVVIAFCVLFASASAFAAKGTDSLKSSIEKYLK	TLA-1	TLA	Escherichia	Escherichia coli	A2	Proteobacteria	Gammaproteobacteria	Enterobacteriales	Enterobacteriaceae	A2
AHE13945	167	ITPQDLLPITWNPIKQEFHNGTTLTIEQILNYTESQSDNIGCDILLKLLG	VEB-1	VEB	Acinetobacter	Acinetobacter baumannii	A2	Proteobacteria	Gammaproteobacteria	Pseudomonadales	Moraxellaceae	A2
WP_000706731	299	MKIVKRILLVLLSLFFTIVYSNAQTDNLTLKIENVLKAKNARIGVAIFNS	VEB-1	VEB	Proteobacteria	Proteobacteria Gammaproteobacteria	A2	Proteobacteria				A2
AAK14293	299	MKIVKRILLVLLSLFFTVVYSNAQTDNLTLKIENVLKAKNARIGVAIFNS	VEB-1a	VEB	Pseudomonas	Pseudomonas aeruginosa	A2	Proteobacteria	Gammaproteobacteria	Pseudomonadales	Pseudomonadaceae	A2
AAK14294	299	MKIVKRILLVLLSLFFTVEYSNAQTDNLTLKIENVLKAKNARIGVAIFNS	VEB-1b	VEB	Pseudomonas	Pseudomonas aeruginosa	A2	Proteobacteria	Gammaproteobacteria	Pseudomonadales	Pseudomonadaceae	A2
AAK29174	299	MKIVKRILLVLLSLFFTIVYSNAQADNLTLKIENVLKAKNARIGVAIFNS	VEB-2	VEB	Pseudomonas	Pseudomonas aeruginosa	A2	Proteobacteria	Gammaproteobacteria	Pseudomonadales	Pseudomonadaceae	A2
WP_020956917	299	MKIVKRILLVLLSLFFTVVYSNAQTDNLTLKIENVLKAKNARIGVAIFNS	VEB-3	VEB	Proteobacteria	Proteobacteria Gammaproteobacteria	A2	Proteobacteria				A2
ABM54868	299	MKIVKRILLVLLSLFFTIVYSNAQADNLTLKIENVLKAKNARIGVAIFNS	VEB-4	VEB	Proteus	Proteus mirabilis	A2	Proteobacteria	Gammaproteobacteria	Enterobacteriales	Enterobacteriaceae	A2
ABN80430	299	MKIVKRILLVLLSLFFTVEYSNAQTDNLTLKIENVLKAKNARIGVAIFNS	VEB-5	VEB	Escherichia	Escherichia coli	A2	Proteobacteria	Gammaproteobacteria	Enterobacteriales	Enterobacteriaceae	A2
ACA34904	299	MKIVKRILLVLLSLFFTVVYSNAQADNLTLKIENVLKAKNARIGVAIFNS	VEB-6	VEB	Proteus	Proteus mirabilis	A2	Proteobacteria	Gammaproteobacteria	Enterobacteriales	Enterobacteriaceae	A2
ACO56763	299	MKIVKRILLVLLSLFFTVEYSNAQTDNLTLKIENVLKAKNARIGVAIFNS	VEB-7	VEB	Acinetobacter	Acinetobacter baumannii	A2	Proteobacteria	Gammaproteobacteria	Pseudomonadales	Moraxellaceae	A2
AGH33739	299	MKIVKRILLVLLSLFFTVEYSNAQTDNLTLKIENVLKAKNARIGVAIFNS	VEB-8	VEB	Escherichia	Escherichia coli	A2	Proteobacteria	Gammaproteobacteria	Enterobacteriales	Enterobacteriaceae	A2
AIA10481	321	MQTPNIFKLSFSIANCSHSLGHLFMLRLLSPILIFILFLAPAISEAQLKS			environmental samples	environmental samples uncultured bacterium	A2					A2
AIA10763	301	MTKLISPSLLLLAFLYLLPYAAFSQKEALRKRMEEITQTAKGKVGVAVLG			environmental samples	environmental samples uncultured bacterium	A2					A2
AIA11272	306	MKFALKFSTATMAFFGLLTSIHVAYGQGQLKKDIVESINSIKADVGVAIL			environmental samples	environmental samples uncultured bacterium	A2					A2
AIA11569	321	MIPAIKKAWFYTFCLLLLTLGCTSVNSSNREDTPNNETSTPSGITISNAD			environmental samples	environmental samples uncultured bacterium	A2					A2
AIA12056	315	MLLTLLVISLVSACYGSANPQNTNSVNRPADSVGTKTNEKRDNELQKEIE			environmental samples	environmental samples uncultured bacterium	A2					A2
AIA12062	321	MKRILPAYILILIAFISACSGSGAVTQNAKPATTTATPSAPKTVEREDAE			environmental samples	environmental samples uncultured bacterium	A2					A2
AIA13085	324	MIPAIKKAWFYTFCLLLLTLGCTSVNSSNREDTPNNETSAPSGITISNAD			environmental samples	environmental samples uncultured bacterium	A2					A2
AIA13236	284	MLPEIILAQKNSPKLAIKQIIQSSKGTVGVAVIGLEDNFSMTMNDHKRFT			environmental samples	environmental samples uncultured bacterium	A2					A2
AIA13339	289	MTRISVLFLFIALIAGKVHGQTLSKEIVTLAKKYSADVGVGIITPEGDTV			environmental samples	environmental samples uncultured bacterium	A2					A2
AIA13619	321	MIPAIKKAWFYTFCLLLLTLGCTSVNSSNREDTPNNETSAPSGITISNAD			environmental samples	environmental samples uncultured bacterium	A2					A2
AIA13897	321	MIPAIKKAWFYTFCLLLLTLGCTSVNSSNREDTPNNETSAPSGITISNAD			environmental samples	environmental samples uncultured bacterium	A2					A2
AIA13903	324	MKTTLSRNLHLFLLIIICLSVDSGCNKVKTENPVNAPAQAATPDIKNTTG			environmental samples	environmental samples uncultured bacterium	A2					A2
AIA14050	304	SGQINKIESTKRQQDTPSKKVENLQKENDRKSDLTGQIKQIAKTVGLGRV			environmental samples	environmental samples uncultured bacterium	A2					A2
AIA14405	296	MTRCARISVLILLFPILAFAQQAKLKSEIETISKQAKGIVGVGIMDLKTQ			environmental samples	environmental samples uncultured bacterium	A2					A2
AIA15288	295	MRKLACILVAAVCAHFTASAQDTALVTRLSKLLGPLQPKVGVSVKLAGKQ			environmental samples	environmental samples uncultured bacterium	A2					A2
AIA15459	299	MKVKTLRRILLPALFVLPNLLFAQKSDFKSQLESITKQIDGIAGVAVKDL			environmental samples	environmental samples uncultured bacterium	A2					A2
AIA15674	299	MKVKTLRRILLPALFVLPNLLFAQKSDFKSQLESITKQIDGIAGVAVKDL			environmental samples	environmental samples uncultured bacterium	A2					A2
AIA15681	311	MYNLKFAGFKVKRIFVKQVFIAVFIFLTVSSTVGFAQKAEFAKNIEAIAK			environmental samples	environmental samples uncultured bacterium	A2					A2
AIA16646	321	MSKSKSLLLVLALVTLMFACVKPAANQSAPPQNNASPAATVPAQSTRDLQ			environmental samples	environmental samples uncultured bacterium	A2					A2
AIA17452	320	MKRRLPVYILLFVALVSACSGSATTQNNNSAGASAGSQQAKTADNQNREL			environmental samples	environmental samples uncultured bacterium	A2					A2
AIA18138	299	MRNLFCSAASLTISFVFLAASEIYGQESLRKEIENLVRPVNGSIGVGVRH			environmental samples	environmental samples uncultured bacterium	A2					A2
AIA18429	297	MKRPIYTILLTVLISCTVAPANAQLTDLQTQITSISQSIIADIGVAVIDV			environmental samples	environmental samples uncultured bacterium	A2					A2
AIA18760	296	MIRFARILVLILLFPILAFAQQAKLKSEIETISKDAKGIVGVGVMDLKTR			environmental samples	environmental samples uncultured bacterium	A2					A2
CBI71171	319	MKRIFPAYILLTAFLLACSSNATTQNANQSNKPAAAQEAKADDKQNRELQ			environmental samples	environmental samples uncultured bacterium	A2					A2
CDN30830	300	MRGVNNFLAVSIIFVCLVHTTTTAQVNSLHSKINEIVKDKRATVGVAICP			Mucinivorans	Mucinivorans hirudinis	A2	Bacteroidetes/Chlorobi group	Bacteroidetes	Bacteroidia	Bacteroidales	A2
EZH74164	300	MVKKRPITFLICLIIFAQGYSQKIETLRQKIEGIINSKSAVVGVAINGME			Aquimarina	Aquimarina atlantica	A2	Bacteroidetes/Chlorobi group	Bacteroidetes	Flavobacteriia	Flavobacteriales	A2
KDN54854	302	MTRLVCRTTLIVLLISSQAYTQSIDSLRHHIKKIAASTNAVVGVSIVGNN			Flavobacterium	Flavobacterium sp.	A2	Bacteroidetes/Chlorobi group	Bacteroidetes	Flavobacteriia	Flavobacteriales	A2
WP_002701252	301	MTSKTSLFTLFFLLAFGFVKAQSIEVLKQKIHQVFKGKSATVGVAIRGSN			Microscilla	Microscilla marina	A2	Bacteroidetes/Chlorobi group	Bacteroidetes	Cytophagia	Cytophagales	A2
WP_006800786	447	MNKIKALKIIIILYIISVSGFSQNKDKDVTIYKDVDPRISTKEFHFENKS			Dysgonomonas	Dysgonomonas gadei	A2	Bacteroidetes/Chlorobi group	Bacteroidetes	Bacteroidia	Bacteroidales	A2
WP_006841772	297	MLMKKLLFLFSAIVVAFPVFSQNDVLRNKIQKIIEGKDATVGVALIVDGK			Dysgonomonas	Dysgonomonas mossii	A2	Bacteroidetes/Chlorobi group	Bacteroidetes	Bacteroidia	Bacteroidales	A2
WP_007845679	292	MKKIGFLLVLISGFTFAQNSALDQKINSIIKDKKGTVGVSVLGFENEFTY			Flavobacteriaceae	Flavobacteriaceae Chryseobacterium	A2	Bacteroidetes/Chlorobi group	Bacteroidetes	Flavobacteriia	Flavobacteriales	A2
WP_008239563	296	MKRITPIILSFTLFYSVNVAAQTSILKQKIKQQLSGKKATVGISIQHLET			Pedobacter	Pedobacter sp.	A2	Bacteroidetes/Chlorobi group	Bacteroidetes	Sphingobacteriia	Sphingobacteriales	A2
WP_008513352	297	MSKAFFYFPLVLGVFAFSNVSAQITALHAKIDSIARDARGTVGFAMLNIE			Mucilaginibacter	Mucilaginibacter paludis	A2	Bacteroidetes/Chlorobi group	Bacteroidetes	Sphingobacteriia	Sphingobacteriales	A2
WP_010257767	302	MNRLLQLTVLLLLLVTSCKTQSDKTDLLRNKIEQILSDKNAVVGVSIIGN			Myroides	Myroides injenensis	A2	Bacteroidetes/Chlorobi group	Bacteroidetes	Flavobacteriia	Flavobacteriales	A2
WP_011222052	304	MNIKYFKFAEKFILLVLIMSFSSLAFCKSDDSLEQRINSIISGKKASVGV			environmental samples	environmental samples uncultured bacterium	A2					A2
WP_012782524	295	MDMKKITLFFLFISALNFSQNSVLKKQIQQIIKDKNATVAVSVHDFENNK			Flavobacteriaceae	Flavobacteriaceae bacterium 3519-10	A2	Bacteroidetes/Chlorobi group	Bacteroidetes	Flavobacteriia	Flavobacteriales	A2
WP_012789108	295	MKNRILSCSLALPFLLLSIHSSAQDNNTRQKVNEIAATARGHVGVAMMSL			Chitinophaga	Chitinophaga pinensis	A2	Bacteroidetes/Chlorobi group	Bacteroidetes	Sphingobacteriia	Sphingobacteriales	A2
WP_013254781	305	MKRMFSLSYMLLVFVSFSFGETNAPKTINNLRQDIEQFLVEKKALVGVSV			Spirochaeta	Spirochaeta smaragdinae	A2	Spirochaetes	Spirochaetia	Spirochaetales	Spirochaetaceae	A2
WP_013928847	303	MYTIKTIPLKTRFLTLFISLTSYCTFGQIESLKQKIRQIVSATDGTLGIG			Runella	Runella slithyformis	A2	Bacteroidetes/Chlorobi group	Bacteroidetes	Cytophagia	Cytophagales	A2
WP_013930073	298	MTKSIYLTAFFFSVIIGRTAAQSTDVLRQKIHQVVSTKKATVGVAIVGPD			Runella	Runella slithyformis	A2	Bacteroidetes/Chlorobi group	Bacteroidetes	Cytophagia	Cytophagales	A2
WP_014678932	301	MKNSKLNKILITFIISFVFNSLSAQQLTFKDQIDQIAKEAKGDVGVALLN			Solitalea	Solitalea canadensis	A2	Bacteroidetes/Chlorobi group	Bacteroidetes	Sphingobacteriia	Sphingobacteriales	A2
WP_015171919	325	MIRVLKKDWFYSCCLFLLSVLLTVGCTGINAGNREVTSNRPAAPASETTA			Geitlerinema	Geitlerinema sp.	A2	Cyanobacteria	Oscillatoriophycideae	Oscillatoriales		A2
WP_015175448	321	MIPAIKKAWLYTFCLFLLTLGCTSVNSSNREDTPNNETSAPSGIAISNAE			Oscillatoria	Oscillatoria nigro-viridis	A2	Cyanobacteria	Oscillatoriophycideae	Oscillatoriales		A2
WP_016198170	295	MKKFTFLFLLICQFSFAQQVSLLKEINNITKGKKATVAVSVSGIEDNFQL			Elizabethkingia	Elizabethkingia meningoseptica	A2	Bacteroidetes/Chlorobi group	Bacteroidetes	Flavobacteriia	Flavobacteriales	A2
WP_016861815	327	MSQVTSKKVWLCGFCISLFAVGCTSINSSSSEVKNDRQTNIPKEIITSST			Fischerella	Fischerella muscicola	A2	Cyanobacteria	Stigonematales			A2
WP_017309479	327	MNQVTSKKVWFCGFCISLLTVGCTSTNSTSSEAKNNRQTNIPKQVITSST			Fischerella	Fischerella sp.	A2	Cyanobacteria	Stigonematales			A2
WP_018359746	297	MKKRIFTIALVIFNCVISHAQIDRLKSEINRLIKDKNATVGVSIIANNRK			Porphyromonas	Porphyromonas macacae	A2	Bacteroidetes/Chlorobi group	Bacteroidetes	Bacteroidia	Bacteroidales	A2
WP_019990510	302	MKQLFTFALLVWVVVACQPSGRNTDPLRTEIQRIVAGKKAVVGVSIIAND			Rudanella	Rudanella lutea	A2	Bacteroidetes/Chlorobi group	Bacteroidetes	Cytophagia	Cytophagales	A2
WP_020995064	323	MMKKNWIHCVCVALAALCPFAFALAQPPEAPALQAKVDAIVKQTQAEVGV			Oxalobacter	Oxalobacter formigenes	A2	Proteobacteria	Betaproteobacteria	Burkholderiales	Oxalobacteraceae	A2
WP_021189480	302	MGKLLQIAFFSLLFTITAHAQSIEGLRKNIQQIMQNKDAVVGVAINGINH			Sphingobacterium	Sphingobacterium sp.	A2	Bacteroidetes/Chlorobi group	Bacteroidetes	Sphingobacteriia	Sphingobacteriales	A2
WP_024282524	303	MNSMIYLILISLFLTDSTKQISKREWLLTQIEQIVSDKDAIVGVSIIGNN			Algoriphagus	Algoriphagus marincola	A2	Bacteroidetes/Chlorobi group	Bacteroidetes	Cytophagia	Cytophagales	A2
WP_024769508	300	MFKKTPIIFLIFLITFSKGYSQEIETLRQKIDSIINTKKAIVGVAINGIK			Aquimarina	Aquimarina macrocephali	A2	Bacteroidetes/Chlorobi group	Bacteroidetes	Flavobacteriia	Flavobacteriales	A2
WP_025004846	297	MKKRIFTITLVIFNCVISHAQIDRLKSEINRLIKDKNATVGVSIIANNRK			Porphyromonas	Porphyromonas macacae	A2	Bacteroidetes/Chlorobi group	Bacteroidetes	Bacteroidia	Bacteroidales	A2
WP_025663479	324	MNRIFQLTALLLLLLTSCTTSKSKSDLLRKENKQIVLDKIPNSKTEPLRK			Aquimarina	Aquimarina megaterium	A2	Bacteroidetes/Chlorobi group	Bacteroidetes	Flavobacteriia	Flavobacteriales	A2
WP_025664718	300	MVKKRPITFLIFLIIFTQGYSQKIETLRQKIEDIINSKNAVVGVAINGME			Aquimarina	Aquimarina megaterium	A2	Bacteroidetes/Chlorobi group	Bacteroidetes	Flavobacteriia	Flavobacteriales	A2
WP_025743536	303	MNRLFQLTTLLLLVLTSGKTPNTKTYLLRNEIEKIISDKNAVVGVSIIGN			Aquimarina	Aquimarina pacifica	A2	Bacteroidetes/Chlorobi group	Bacteroidetes	Flavobacteriia	Flavobacteriales	A2
WP_025763841	308	MYAYLTGFLPMNNFFSKFLIYFALLWMYLPASGQQLRTEIKAILDESDGL			Dyadobacter	Dyadobacter tibetensis	A2	Bacteroidetes/Chlorobi group	Bacteroidetes	Cytophagia	Cytophagales	A2
WP_025834390	302	MKVSTFLVCMLLTSLFSACNATKRNQQKELEQQIGQVLKDKKATVGVAVL			Bacteroides	Bacteroides stercorirosoris	A2	Bacteroidetes/Chlorobi group	Bacteroidetes	Bacteroidia	Bacteroidales	A2
WP_026461264	302	MIRVFTLAIVFLLYLARQTFAQTSDSLPEKIQQIISAKNATVGVSIIGRN			Adhaeribacter	Adhaeribacter aquaticus	A2	Bacteroidetes/Chlorobi group	Bacteroidetes	Cytophagia	Cytophagales	A2
WP_026462323	299	MNMLHLLLTGLIYCSVQVAVFAQTGALKRNIEDLIASKDATVGVAIYGLE			Adhaeribacter	Adhaeribacter aquaticus	A2	Bacteroidetes/Chlorobi group	Bacteroidetes	Cytophagia	Cytophagales	A2
WP_026628241	299	MKVNTLRSILLAALFILPNLLFAQKSDFKSQIESITKQIDGIAGVAIKDL			Dyadobacter	Dyadobacter alkalitolerans	A2	Bacteroidetes/Chlorobi group	Bacteroidetes	Cytophagia	Cytophagales	A2
WP_026721476	327	MSQVTIKKVWLCGFCISLLAVGCTSTNSSSIEAKNDGQTNIPKEVITSST			Fischerella	Fischerella sp.	A2	Cyanobacteria	Stigonematales			A2
WP_026896798	310	MRLLYYAFLLLPAFYFGQVTSKTENRISAQTSDSLREKIQQIISTSKATI			Pedobacter	Pedobacter oryzae	A2	Bacteroidetes/Chlorobi group	Bacteroidetes	Sphingobacteriia	Sphingobacteriales	A2
WP_026992695	295	MRLKTFSTTFIFLLAATSFAQVSQLQKDIDKIVKNKKATVGVSIIGNNVN			Flavobacterium	Flavobacterium subsaxonicum	A2	Bacteroidetes/Chlorobi group	Bacteroidetes	Flavobacteriia	Flavobacteriales	A2
WP_026995492	295	MKKVFCLVTFIIVSSFNVEAQTAVLKQQIEQFLATKKAKVGVSVVGIESK			Flectobacillus	Flectobacillus major	A2	Bacteroidetes/Chlorobi group	Bacteroidetes	Cytophagia	Cytophagales	A2
WP_026999535	291	MFCFFNGLTAQAQQLVNLETRLAEIVRGKQATVGVAILGLGGQDTLLLNG			Flexibacter	Flexibacter elegans	A2	Bacteroidetes/Chlorobi group	Bacteroidetes	Cytophagia	Cytophagales	A2
WP_027378067	294	MKNKLILFFLMISAGVFAQKQSLKMQIESIIKAKNATVAVSVLDFENNKS			Chryseobacterium	Chryseobacterium palustre	A2	Bacteroidetes/Chlorobi group	Bacteroidetes	Flavobacteriia	Flavobacteriales	A2
WP_027380782	292	MKKIGLIFLLISAFTLAQKSVLAQKINSIIKNKKATVGVSVLGFENGFTY			Chryseobacterium	Chryseobacterium daeguense	A2	Bacteroidetes/Chlorobi group	Bacteroidetes	Flavobacteriia	Flavobacteriales	A2
WP_027388162	292	MKKTGLIFLLISAFSFAQQSVLAEKINVIVKGKNATAGISVLNFENGFSY			Chryseobacterium	Chryseobacterium gregarium	A2	Bacteroidetes/Chlorobi group	Bacteroidetes	Flavobacteriia	Flavobacteriales	A2
WP_028121125	295	MKKSILILCLALFSAQAFAQHLLELRKELNGIISTKNATVGVSIKGIEDE			Epilithonimonas	Epilithonimonas tenax	A2	Bacteroidetes/Chlorobi group	Bacteroidetes	Flavobacteriia	Flavobacteriales	A2
WP_028521915	299	MKQSKLAILVEVFFLFSSPSWAQPNSALRQQLQRVAATTNGVLGVGVIDL			Runella	Runella limosa	A2	Bacteroidetes/Chlorobi group	Bacteroidetes	Cytophagia	Cytophagales	A2
WP_028525502	299	MQSSFLRLLFLLFVTFSLTTSAQLPDLKKKISQIVAGKKAKVGVAILGPT			Runella	Runella limosa	A2	Bacteroidetes/Chlorobi group	Bacteroidetes	Cytophagia	Cytophagales	A2
WP_028666643	300	MNKLTGLSILLFFVMIGHVVGQTTSDLRQKINKILATKNAVVGVAISGNN			Runella	Runella zeae	A2	Bacteroidetes/Chlorobi group	Bacteroidetes	Cytophagia	Cytophagales	A2
WP_028980828	301	MINKSFTLLAILLIITTWTKGQPIESLRSDIEALLSTKKAKVGVSIMGDN			Sporocytophaga	Sporocytophaga myxococcoides	A2	Bacteroidetes/Chlorobi group	Bacteroidetes	Cytophagia	Cytophagales	A2
WP_029297229	292	MKKIGLLFILISAFVFGQQSALEQKINSIVKNKKATVGVSVLGFEDNFQY			Chryseobacterium	Chryseobacterium hispalense	A2	Bacteroidetes/Chlorobi group	Bacteroidetes	Flavobacteriia	Flavobacteriales	A2
AGW28802	296	MKAYFIAILTLFICIATVVRAQQMSELENRIDSLLNGKKATVGIAVWTDK		CblA	environmental samples	environmental samples uncultured bacterium EB4	A2					A2
AAA21533	300	MQKRLIHLSIIFFLLCPALVVAQNSPLETQLKKAIEGKKAEIGIAVIIDG		CepA	Bacteroides	Bacteroides fragilis	A2	Bacteroidetes/Chlorobi group	Bacteroidetes	Bacteroidia	Bacteroidales	A2
AAA21534	300	MQKRLIHLSIIFFLLCPALVVAQNSPLETQLKKAIEGKKAEIGIAVIIDG		CepA	Bacteroides	Bacteroides fragilis	A2	Bacteroidetes/Chlorobi group	Bacteroidetes	Bacteroidia	Bacteroidales	A2
CBX07043	300	MQKRLIHLSIIFFLLCPALVVAQNSPLETQLKKAIEGKKAEIGIAVIIDG		CepA	Bacteroides	Bacteroides fragilis	A2	Bacteroidetes/Chlorobi group	Bacteroidetes	Bacteroidia	Bacteroidales	A2
CDA83218	296	MRSFIVFLCLIPVLLFSCQSVSLETQLKEAIKDKKAEIGIAVIIDGKDTV		CepA	Bacteroides	Bacteroides sp.	A2	Bacteroidetes/Chlorobi group	Bacteroidetes	Bacteroidia	Bacteroidales	A2
EXY19300	300	MQKRLIHLSIIFFLLYPALVVAQNSPLETQLKKAIEGKKAEIGIAVIIDG		CepA	Bacteroides	Bacteroides fragilis str. 2-F-2 #5	A2	Bacteroidetes/Chlorobi group	Bacteroidetes	Bacteroidia	Bacteroidales	A2
EXY28329	300	MQKRLIHLSIIFFLLCPALVVAQNSPLETQLKKAIEGKKAEIGIAVIIDG		CepA	Bacteroides	Bacteroides fragilis str. 3397 T10	A2	Bacteroidetes/Chlorobi group	Bacteroidetes	Bacteroidia	Bacteroidales	A2
EXY47305	300	MQKRLIHLSIIFFLLCPALVVAQNSPLETQLKKAIEGKKAEIGIAVIIDG		CepA	Bacteroides	Bacteroides fragilis str. 3783N1-2	A2	Bacteroidetes/Chlorobi group	Bacteroidetes	Bacteroidia	Bacteroidales	A2
EXY66440	300	MQKRLIHLSIIFFLLCPALVVAQNSPLETQLKKAIEGKKAEIGIAVIIDG		CepA	Bacteroides	Bacteroides fragilis str. 3986 N(B)19	A2	Bacteroidetes/Chlorobi group	Bacteroidetes	Bacteroidia	Bacteroidales	A2
EXZ06368	300	MQKRLIHLSIIFFLLCPALVVAQNSPLKTQLKKAIEGKKAEIGIAVIIDG		CepA	Bacteroides	Bacteroides fragilis str. DS-208	A2	Bacteroidetes/Chlorobi group	Bacteroidetes	Bacteroidia	Bacteroidales	A2
EXZ14938	300	MQKRLIHLSIIFFLLCPALVVAQNSPLETQLKKAIEGKKAEIGIAVIIDG		CepA	Bacteroides	Bacteroides fragilis str. Ds-233	A2	Bacteroidetes/Chlorobi group	Bacteroidetes	Bacteroidia	Bacteroidales	A2
EXZ20393	300	MQKRLIHLSIIFFLLCPALVVAQNSPLETQLKKAIEGKKAEIGIAVIIDG		CepA	Bacteroides	Bacteroides fragilis str. J-143-4	A2	Bacteroidetes/Chlorobi group	Bacteroidetes	Bacteroidia	Bacteroidales	A2
EXZ91867	300	MQKRLIHLSIIFFLLCPALVVAQNSPLETQLKKAIEGKKAEIGIAVIIDG		CepA	Bacteroides	Bacteroides fragilis str. Korea 419	A2	Bacteroidetes/Chlorobi group	Bacteroidetes	Bacteroidia	Bacteroidales	A2
EYA62556	300	MQKRLIHLSIIFFLLCPALVVAQNSPLETQLKKAIEGKKAEIGIAVIIDG		CepA	Bacteroides	Bacteroides fragilis str. A7 (UDC12-2)	A2	Bacteroidetes/Chlorobi group	Bacteroidetes	Bacteroidia	Bacteroidales	A2
EYA72157	300	MQKRLIHLSIIFFLLCPALVVAQNSPLETQLKKAIEGKKAEIGIAVIIDG		CepA	Bacteroides	Bacteroides fragilis str. S24L15	A2	Bacteroidetes/Chlorobi group	Bacteroidetes	Bacteroidia	Bacteroidales	A2
KDS12551	293	MRSFIVFLCLVPTLLFARQTQLETQLKEAIKGKKAEIGIAVIIDGKDTVT		CepA	Bacteroides	Bacteroides ovatus str. 3725 D1 iv	A2	Bacteroidetes/Chlorobi group	Bacteroidetes	Bacteroidia	Bacteroidales	A2
WP_004301991	293	MRSFIVFLCLVPTLLFAQQTQLETQLKEAIKGKKAEIGIAVIIDGKDTIT		CepA	Bacteroides	Bacteroides ovatus	A2	Bacteroidetes/Chlorobi group	Bacteroidetes	Bacteroidia	Bacteroidales	A2
WP_007750470	245	MNNDIQYPLMSVFKFHQAVALADYMDKKRLPLGTLLSIKKSDLKPNTYSP		CepA	Bacteroides	Bacteroides finegoldii	A2	Bacteroidetes/Chlorobi group	Bacteroidetes	Bacteroidia	Bacteroidales	A2
AAV37205	321	MEKNRKKQIVVLSIALVCIFILVFSLFHKSATKDSANPPLTNVLTDSISQ		CfxA	Bacteroides	Bacteroides fragilis	A2	Bacteroidetes/Chlorobi group	Bacteroidetes	Bacteroidia	Bacteroidales	A2
AAV37206	321	MEKNRKKQIVVLSIALVCIFILVFSLFHKSATKDSANPPLTNVLTDSISQ		CfxA	Parabacteroides	Parabacteroides distasonis	A2	Bacteroidetes/Chlorobi group	Bacteroidetes	Bacteroidia	Bacteroidales	A2
CDL66966	317	MKKNKIILSVSIVILLCLTIISLKQFSHKSIANKSKSELNSQVISDSISK		CfxA	environmental samples	environmental samples uncultured bacterium	A2					A2
ETK09454	261	MAVIVNNRDTVKVNNKSVYPMMSVFKVHQALALCNDFDNKGISLDTLVNI		CfxA	Tannerella	Tannerella sp.	A2	Bacteroidetes/Chlorobi group	Bacteroidetes	Bacteroidia	Bacteroidales	A2
ETT02923	392	MLKKQFVSVAAVAVLTTGVAFAAVQQDKVMYKQADGTYVVNTTSLCSNVK		CfxA	Prevotella	Prevotella sp.	A2	Bacteroidetes/Chlorobi group	Bacteroidetes	Bacteroidia	Bacteroidales	A2
KEH72916	321	MKKSRRKRLVILCIALVCIIVLVFLLFSKSTSNNSTNPPLTDVLTDSISR		CfxA	Bacteroides	Bacteroides fragilis	A2	Bacteroidetes/Chlorobi group	Bacteroidetes	Bacteroidia	Bacteroidales	A2
P30899	321	MEKNRKKQIVVLSIALVCIFILVFSLFHKSATKDSANPPLTNVLTDSISQ		CfxA	Bacteroides	Bacteroides vulgatus	A2	Bacteroidetes/Chlorobi group	Bacteroidetes	Bacteroidia	Bacteroidales	A2
WP_022122107	239	MMSVFKVHQALALCNDFDKKGLSLDTLVKINREKLDPKTWSPMMKDYSAP		CfxA	Prevotella	Prevotella copri CAG:164	A2	Bacteroidetes/Chlorobi group	Bacteroidetes	Bacteroidia	Bacteroidales	A2
BAL40892	292	MKKITFLLLMVSAFATAQKSVLDEKISAVIKDKKATVGVSVLGFENAFKY		CIA	Chryseobacterium	Chryseobacterium indologenes	A2	Bacteroidetes/Chlorobi group	Bacteroidetes	Flavobacteriia	Flavobacteriales	A2
BAL40893	292	MKKITFLILMVSAFATAQKSVLDEKISAVIKDKKATVGVSVLGFENAFKY		CIA	Chryseobacterium	Chryseobacterium indologenes	A2	Bacteroidetes/Chlorobi group	Bacteroidetes	Flavobacteriia	Flavobacteriales	A2
BAL40894	292	MKKITFLLLMVSAFATAQKSVLDEKISAVIKDKKATVGVSVLGFENAFKY		CIA	Chryseobacterium	Chryseobacterium indologenes	A2	Bacteroidetes/Chlorobi group	Bacteroidetes	Flavobacteriia	Flavobacteriales	A2
WP_009085188	299	MKRISIIFLFFSLFVFSQHSKPELLEKINTITKGKKATVAVSVLGIENDF		CME	Elizabethkingia	Elizabethkingia anophelis	A2	Bacteroidetes/Chlorobi group	Bacteroidetes	Flavobacteriia	Flavobacteriales	A2
WP_021346559	291	MFLSLFVFSQNSKPELLEKINTITKDKKATVAVSVLGIENDFQFSNANGN		CME	Elizabethkingia	Elizabethkingia meningoseptica	A2	Bacteroidetes/Chlorobi group	Bacteroidetes	Flavobacteriia	Flavobacteriales	A2
WP_024565046	297	MKKIILLFILTSQLVLAQHTSILNDINAVTKDKKATVAVSVLGIENDFQF		CME	Elizabethkingia	Elizabethkingia anophelis	A2	Bacteroidetes/Chlorobi group	Bacteroidetes	Flavobacteriia	Flavobacteriales	A2
WP_024566972	299	MKRISIIFLFFSLFVFSQHSKPELLEKINTITKGKKATVAVSVLGIENDF		CME	Elizabethkingia	Elizabethkingia anophelis	A2	Bacteroidetes/Chlorobi group	Bacteroidetes	Flavobacteriia	Flavobacteriales	A2
AET35485	294	MKLRYTLIGVLCFSINIVLQAQQQALEGKIAGFLKGKKATVGVAVLTDKD		HGA	environmental samples	environmental samples uncultured bacterium	A2					A2
WP_005654221	300	MYEINNMKLRYTLIGVLCFSINIVLQAQQQALEGKIAGFLKGKKATVGVA		HGA	Bacteroides	Bacteroides stercoris	A2	Bacteroidetes/Chlorobi group	Bacteroidetes	Bacteroidia	Bacteroidales	A2
WP_016662595	328	MKKQILIFTAVVCGMTCTTTAYAQFKIGGKKINVGKVVQAGTDAAKAITL		HGA	Bacteroides	Bacteroides stercoris	A2	Bacteroidetes/Chlorobi group	Bacteroidetes	Bacteroidia	Bacteroidales	A2
WP_022104340	300	MYEINNMKLRYTLIGVLCFSINIVLQAQQQALEGKIAGFLKGKKATVGVA		HGA	Bacteroides	Bacteroides stercoris CAG:120	A2	Bacteroidetes/Chlorobi group	Bacteroidetes	Bacteroidia	Bacteroidales	A2
1E25_A	282	QSPLLKEQIESIVIGKKATVGVAVWGPDDLEPLLINPFEKFPMQSVFKLH		PER	Pseudomonas	Pseudomonas aeruginosa	A2	Proteobacteria	Gammaproteobacteria	Pseudomonadales	Pseudomonadaceae	A2
WP_008897356	308	MNLIAKSVLKATAVLVLTLSSFVISAQSPLLKEQIETIVTGKKATVGVAV		PER	Rheinheimera	Rheinheimera sp.	A2	Proteobacteria	Gammaproteobacteria	Chromatiales	Chromatiaceae	A2
AHN92694	307	MNRKLTIIFSILLTVLTPLTCLSKQKDVNTSLQKQVEQLLEGKNVQVGIA			environmental samples	environmental samples uncultured bacterium DCM002Carb01	A2					A2
AHN92729	298	MRKLLFIIIYLSFISPAFADGNKAIENALHEYIKGKDARIGVAVIINGKD			environmental samples	environmental samples uncultured bacterium DCM003Cefta01	A2					A2
AHX13779	338	MHRASSRLCAAVIAFIFLIPGTTLAAGQVSAAQLETGRLQQALDTAARRA			Dyella	Dyella jiangningensis	A2	Proteobacteria	Gammaproteobacteria	Xanthomonadales	Xanthomonadaceae	A2
AIA10454	265	MEEIARVSNGPVGAAAMEVETGEVVALNGKQRFPMQSVYKFPIGMAVLHQ			environmental samples	environmental samples uncultured bacterium	A2					A2
AIA10829	326	MDSVKSEADGRLGKAQVVAAQPNTTRLQEQLNNLDLSSAQGDVGIGVLDL			environmental samples	environmental samples uncultured bacterium	A2					A2
AIA10832	338	MKIFRGEKRVPLVAINLIVLILSGIGFTVHSRTPLGDAWVSAELFPPGVP			environmental samples	environmental samples uncultured bacterium	A2					A2
AIA11008	293	MKIKPLLLACFLIILSSFKFTGGDLQNKIETIISSTKADIGVAVMVPSSH			environmental samples	environmental samples uncultured bacterium	A2					A2
AIA11257	316	MMTTSGAVRAQTPPLERAIKRLAESSGGIVGVSAIHIESGRRVSVNGSLR			environmental samples	environmental samples uncultured bacterium	A2					A2
AIA12058	312	MKRILLSLAFVCIPLITICACNAGSTAGTKKTQATETQKDELQKQIERIA			environmental samples	environmental samples uncultured bacterium	A2					A2
AIA12111	276	MQEIASVTKGPVGAAAMIVETGEPVSINGGDHFPMQSVYKLPIAMAVLSR			environmental samples	environmental samples uncultured bacterium	A2					A2
AIA12274	327	MSIALCAFALMMTTSGAVRAQTPPLERAIKRLAESSGGIVGVSAIHIESG			environmental samples	environmental samples uncultured bacterium	A2					A2
AIA12582	324	MRIVLAIAAIACLGALTWAGFSARDGARRAEAGNPTTSSPENAVQQKGSD			environmental samples	environmental samples uncultured bacterium	A2					A2
AIA12589	351	MRRFIKHSIIVLFTLALASLIFGKERNASIAHLPVMPDAFTSDALAQSSL			environmental samples	environmental samples uncultured bacterium	A2					A2
AIA12595	317	MTTTTSAVRAQQQPPLERAIKRLAESSGGIVGVSAIHIESGRRVSVNGDL			environmental samples	environmental samples uncultured bacterium	A2					A2
AIA12596	321	MTTTTSAVRAQQQPPLERAIKRLAESSGGIVGVSAIHIESGRRVSVNGDL			environmental samples	environmental samples uncultured bacterium	A2					A2
AIA12640	299	MKIQKLAVIALGIICPCGLGYATERENDSTTSLAELISSIQVKSGGKVAV			environmental samples	environmental samples uncultured bacterium	A2					A2
AIA12673	297	MSKRDEFRDKVQEFQEQKIEDQELADLTALIEKTAGPAKGRVGVFAVVLE			environmental samples	environmental samples uncultured bacterium	A2					A2
AIA12996	323	MTKILFTFFACTFLVGAVNVSELKKKLEHVDVSSVQSEVGIGVLDLSSGE			environmental samples	environmental samples uncultured bacterium	A2					A2
AIA13229	377	MNKQILLTLLLVSGSVLPGCVQSPDPSRESVAICLQQRFAIAASTHTMDS			environmental samples	environmental samples uncultured bacterium	A2					A2
AIA13621	351	MRLRTLHLIAVLCAFALASLGFAGESQTIVAQNKMTPTSAVRAQESPLER			environmental samples	environmental samples uncultured bacterium	A2					A2
AIA13737	345	MQAKHSFVSSFEFKTKDQRPKFKNQIMKFLSFALCVAFSASGCSPSSSQT			environmental samples	environmental samples uncultured bacterium	A2					A2
AIA13845	332	MSKTLILLAAAIISLNCSRAVSNTQQEAPKVLTSTTPSPAASSNNQRETS			environmental samples	environmental samples uncultured bacterium	A2					A2
AIA13984	307	SASGCSPSSSQTSDVGSQPAEASTPQAEGTTKTSALQNQIKEIAAEAKGK			environmental samples	environmental samples uncultured bacterium	A2					A2
AIA14053	327	MITRFKILSSCAVFACLVCACNASVSPTLQTSTTASPGAAVQTPTPAVCS			environmental samples	environmental samples uncultured bacterium	A2					A2
AIA14057	317	MKKLVLLIVLLSLSIACSRIMSKRDEFRDKVSEFQEPKIEDQELADLTAL			environmental samples	environmental samples uncultured bacterium	A2					A2
AIA15255	234	PMLSTVKFPIALAILYKVEQGELAMKQKLLIKKAHLRENTWSPFRKLHPN			environmental samples	environmental samples uncultured bacterium	A2					A2
AIA15540	340	MFCSLSSAPKEFVVKAHWHLASYIRHMRLLLLFGVLVSLLSCADSPQPGQ			environmental samples	environmental samples uncultured bacterium	A2					A2
AIA15995	313	MPSRTALVFAAVVSLSACVNKGETSAQKPATAGTPAASSTSAPQVADAEL			environmental samples	environmental samples uncultured bacterium	A2					A2
AIA16005	297	MKAFTLTAIFMLSLTPCVFSQRDVLHKRIKELAATVDGQAGVAIMDLSSK			environmental samples	environmental samples uncultured bacterium	A2					A2
AIA16206	324	MLNPLLIVLSLASTGPTTASLQKDLQRVVTESDGKVGICSWSLAASEAVC			environmental samples	environmental samples uncultured bacterium	A2					A2
AIA16235	317	MRFHWIYILLLFYVLASACTKTANTAEVKQSPAPVAAAQNVDHELEQRLK			environmental samples	environmental samples uncultured bacterium	A2					A2
AIA16415	290	MRFHWIYILLLFYVLASACTKTANTAEVKQSPAPVAAAQNVDHELEQRLK			environmental samples	environmental samples uncultured bacterium	A2					A2
AIA16660	266	MQEIASVTKGPVGAAAMIVETGEKASISGSEHFPMQSVYKLPIAMAVLKR			environmental samples	environmental samples uncultured bacterium	A2					A2
AIA17117	319	MQLAVLLLCLLAVGCANGQGSVRKDARKDRPRDSERPARPDDVVRQKTGL			environmental samples	environmental samples uncultured bacterium	A2					A2
AIA17142	330	MDSGKSEAERRLGKAQVVAAQPNTTRLQERLDNLDLSSAQGDVGIGVLDL			environmental samples	environmental samples uncultured bacterium	A2					A2
AIA17711	375	HRYAQQAAQARAKGMAALSEVINHRGRDTQRKAMKTLLHGALILGISVMG			environmental samples	environmental samples uncultured bacterium	A2					A2
AIA18179	346	MIEQTPEAIFIGATFKKEISMRSTVALIVIVVVTGAAVLACSGFSARNRG			environmental samples	environmental samples uncultured bacterium	A2					A2
AIA18892	330	MDSVKSVADGRLGKAEVVAAQPNTVRLQERLNNLDLSSAQGNVGIGVLDL			environmental samples	environmental samples uncultured bacterium	A2					A2
CBI71182	345	MVSLVVRSCSVAAVAVGLLFPACAAPVGATATTAPVAELDSVPQVSSGRL			environmental samples	environmental samples uncultured bacterium	A2					A2
CDN78426	296	MAKKAILGIMALLMSLPFFSQVHENTVLKKTLESIISGKKATVGVSIMDP			Elizabethkingia	Elizabethkingia anophelis	A2	Bacteroidetes/Chlorobi group	Bacteroidetes	Flavobacteriia	Flavobacteriales	A2
GAE14402	590	MKIHEIIFSPTGGTHRVVEILLFLLLTFFLAYIQTTEAKGQSSCFSYGAS			Bacteroides	Bacteroides pyogenes JCM 6292	A2	Bacteroidetes/Chlorobi group	Bacteroidetes	Bacteroidia	Bacteroidales	A2
GAE85276	241	MSVYKFHQALALANYMEQRNLPFETILGITQSDLKPDTYSPLRDQYPNGG			Bacteroides	Bacteroides reticulotermitis JCM 10512	A2	Bacteroidetes/Chlorobi group	Bacteroidetes	Bacteroidia	Bacteroidales	A2
KDS25213	275	MKTLKTEIRHIIKDKKATIGVALILDGEDTLAINNAEKYPMMSVYKFHQA			Bacteroides	Bacteroides vulgatus str. 3775 SL(B) 10 (iv)	A2	Bacteroidetes/Chlorobi group	Bacteroidetes	Bacteroidia	Bacteroidales	A2
WP_002562661	674	MDTKRTVFVRSLLMMCLLLILPYARAQHPLTKELDILLQGKQAKVGVAVV			Bacteroides	Bacteroides sp.	A2	Bacteroidetes/Chlorobi group	Bacteroidetes	Bacteroidia	Bacteroidales	A2
WP_004327564	322	MRTLISILWISFFPLAAAAQGDDLSYRLKKVIKDKKAEIGIAVILDAQDT			Alistipes	Alistipes putredinis	A2	Bacteroidetes/Chlorobi group	Bacteroidetes	Bacteroidia	Bacteroidales	A2
WP_005845086	319	MRITKKRSPRLILQSLVKNGYPYIIICIWCVLSGGCVQNKSQDSLKTLKT			Bacteroides	Bacteroides vulgatus	A2	Bacteroidetes/Chlorobi group	Bacteroidetes	Bacteroidia	Bacteroidales	A2
WP_005852454	319	MRITKKRSPRLILQSLVKNGCPYIIICIWCVLSGGCVQNKSQDSLKTLKT			Bacteroidaceae	Bacteroidaceae Bacteroides	A2	Bacteroidetes/Chlorobi group	Bacteroidetes	Bacteroidia	Bacteroidales	A2
WP_005876961	321	MKKRLAALMPGLWMAFALSFACQAQSLQEKIGALVAGHRAHIGVTVGNAG			Oxalobacter	Oxalobacter formigenes	A2	Proteobacteria	Betaproteobacteria	Burkholderiales	Oxalobacteraceae	A2
WP_005880300	302	MKKTFILLFSGFMAFSSICVAQTLQEQVNAIVASHHAKIGIVIENADGSE			Oxalobacter	Oxalobacter formigenes	A2	Proteobacteria	Betaproteobacteria	Burkholderiales	Oxalobacteraceae	A2
WP_005880302	312	MSTLLASFTLVTASCLASPLQENIDAIVKDKPAQIGVVIEGFDPHQHAGF			Oxalobacter	Oxalobacter formigenes	A2	Proteobacteria	Betaproteobacteria	Burkholderiales	Oxalobacteraceae	A2
WP_005931252	302	MKNNISWKFGIIVALFLIISWHGYATHPLKADFDKLLQDKQATVGVAVVS			Bacteroides	Bacteroides salyersiae	A2	Bacteroidetes/Chlorobi group	Bacteroidetes	Bacteroidia	Bacteroidales	A2
WP_005938534	319	MRITKKRSPRLILQSLAKNGYPYIIICIWCVLSGGCVQNKSQDSLKTLKT			Bacteroides	Bacteroides massiliensis	A2	Bacteroidetes/Chlorobi group	Bacteroidetes	Bacteroidia	Bacteroidales	A2
WP_006006386	321	MSRIFPALLLSLALLSPALPLRAAEGFPATPQAAVDALSLERDIHALMRD			Desulfovibrio	Desulfovibrio piger	A2	Proteobacteria	delta/epsilon subdivisions	Deltaproteobacteria	Desulfovibrionales	A2
WP_006635996	343	MIPVIKKAWLYTFCLFLLTFSCTSINSSNREDTPNKQTSAPSGITISNAD			Microcoleus	Microcoleus vaginatus	A2	Cyanobacteria	Oscillatoriophycideae	Oscillatoriales		A2
WP_006849345	519	MKIHQIMFTPTGGTQRVSEILLFLLLTFFLAYIQTTEAKGQSSCFSYGAS			Prevotella	Prevotella copri	A2	Bacteroidetes/Chlorobi group	Bacteroidetes	Bacteroidia	Bacteroidales	A2
WP_006935347	331	MKYRHVIVALAVSAAATFGPAYGQTTQGQSVGAAIEQIASGLAGRIGFAA			Labrenzia	Labrenzia aggregata	A2	Proteobacteria	Alphaproteobacteria	Rhodobacterales	Rhodobacteraceae	A2
WP_007213314	301	MKAKFFLSCMALAILFSACNTTNRTPKQKIEQQIDSLLKDKKATVGVAVL			Bacteroides	Bacteroides cellulosilyticus	A2	Bacteroidetes/Chlorobi group	Bacteroidetes	Bacteroidia	Bacteroidales	A2
WP_007216101	301	MKAKFFLSCMALAILFSACNTANRTPKQKIEQQIDSLLKDKKATVGVAVL			Bacteroides	Bacteroides cellulosilyticus	A2	Bacteroidetes/Chlorobi group	Bacteroidetes	Bacteroidia	Bacteroidales	A2
WP_007481284	302	MKNNISWKFGIIVALFLIISWHGYATHPLKADFDKLLQDKQATVGVAVVS			Bacteroides	Bacteroides salyersiae	A2	Bacteroidetes/Chlorobi group	Bacteroidetes	Bacteroidia	Bacteroidales	A2
WP_007486003	674	MDTKRTVFVRSLLMMCLLLILPYARAQHPLTKELDILLQGKQAKVGVAVV			Bacteroides	Bacteroides nordii	A2	Bacteroidetes/Chlorobi group	Bacteroidetes	Bacteroidia	Bacteroidales	A2
WP_007562981	297	MKTNRLILLLFILLPAYVLAGNRFQKLYANIHQFISQQKAEVGVAIIADG			Bacteroides	Bacteroides plebeius	A2	Bacteroidetes/Chlorobi group	Bacteroidetes	Bacteroidia	Bacteroidales	A2
WP_007568139	300	MRFLILFLFILSTSLIQAQEVLLESKIKKSIENVPAQVGVAIIINGKDTI			Bacteroides	Bacteroides coprocola	A2	Bacteroidetes/Chlorobi group	Bacteroidetes	Bacteroidia	Bacteroidales	A2
WP_007665281	301	MKAKFFLSCIALAILFSACNTTNRTPKQKIEQQIDSLLKDKKATVGVAVL			Bacteroides	Bacteroides intestinalis	A2	Bacteroidetes/Chlorobi group	Bacteroidetes	Bacteroidia	Bacteroidales	A2
WP_007835486	326	MIKYYLRRAMNIIKICKPMSSFSSLIKKELLYICIFCGALCGCIQRKAQN			Bacteroides	Bacteroides dorei	A2	Bacteroidetes/Chlorobi group	Bacteroidetes	Bacteroidia	Bacteroidales	A2
WP_007842970	308	MSSFSSLIKKELLYICIFCGALCGCIQRKAQDPLEPLKTEIRHIIKDKKA			Bacteroides	Bacteroides dorei	A2	Bacteroidetes/Chlorobi group	Bacteroidetes	Bacteroidia	Bacteroidales	A2
WP_008142108	299	FIMKRIILLLVSLLPVLSAFSQKEKDLTLLKEQIQAIIHSCKAQVGVAFI			Bacteroides	Bacteroides coprophilus	A2	Bacteroidetes/Chlorobi group	Bacteroidetes	Bacteroidia	Bacteroidales	A2
WP_008149694	275	MAFGQIQIGDIKEVIQEKKATVGVAILYQDKIFTLSDNQQYPLMSLFKFH			Parabacteroides	Parabacteroides johnsonii	A2	Bacteroidetes/Chlorobi group	Bacteroidetes	Bacteroidia	Bacteroidales	A2
WP_008151612	249	MRKLLFIIIYLSFISPAFAGGNKAIENALQEYIKGKDARIGIAIIINGKD			Parabacteroides	Parabacteroides johnsonii	A2	Bacteroidetes/Chlorobi group	Bacteroidetes	Bacteroidia	Bacteroidales	A2
WP_008157715	285	MSAVCSFYSIMAFGQIQIGDIKEVIQEKKATVGVAILYQDKIFTLSDNLQ			Parabacteroides	Parabacteroides johnsonii	A2	Bacteroidetes/Chlorobi group	Bacteroidetes	Bacteroidia	Bacteroidales	A2
WP_008437552	304	MLDLRSGEAWRVNARQAFPMMSVFKAPVAGAVLDRIEHGGLSMELTVVIR			Rhodanobacter	Rhodanobacter thiooxydans	A2	Proteobacteria	Gammaproteobacteria	Xanthomonadales	Xanthomonadaceae	A2
WP_008620049	300	MKKRIRTIWAGVLCLCPVLALQAGWGDLQEQLRRMVADKKAQVGIAVIVD			Paraprevotella	Paraprevotella clara	A2	Bacteroidetes/Chlorobi group	Bacteroidetes	Bacteroidia	Bacteroidales	A2
WP_008624220	300	MKRRIRTIWAGVLCLSPVLALQAGWGDLQEQLRRMVADKKAQVGIAVILD			Paraprevotella	Paraprevotella xylaniphila	A2	Bacteroidetes/Chlorobi group	Bacteroidetes	Bacteroidia	Bacteroidales	A2
WP_008781425	300	MRFLILFLFILSTSLIQAQEVLLESKIKKSIENVPAQVGVAIIINGKDTI			Bacteroides	Bacteroides sp.	A2	Bacteroidetes/Chlorobi group	Bacteroidetes	Bacteroidia	Bacteroidales	A2
WP_008861554	301	MPKNKIILFCFLFSWIGLHPIAAISLEKQSTVGQKIRQAIQGKNATVGVA			Barnesiella	Barnesiella intestinihominis	A2	Bacteroidetes/Chlorobi group	Bacteroidetes	Bacteroidia	Bacteroidales	A2
WP_008863796	306	MKSRSLLSKAVVSSLLLFQVLSVSASDLTSDIQEVIKGKKAQVGVAVLYK			Parasutterella	Parasutterella excrementihominis	A2	Proteobacteria	Betaproteobacteria	Burkholderiales	Sutterellaceae	A2
WP_009016634	300	MKILLVIITYLIFILPVFAEGNRVIENTLQEYIAGKDARIGVAVIINSKD			Parabacteroides	Parabacteroides sp.	A2	Bacteroidetes/Chlorobi group	Bacteroidetes	Bacteroidia	Bacteroidales	A2
WP_009084263	296	MAKKAILGIMALLMSLPFFSQVHENTVLKKTLESIISGKRATVGISIMGP			Elizabethkingia	Elizabethkingia anophelis	A2	Bacteroidetes/Chlorobi group	Bacteroidetes	Flavobacteriia	Flavobacteriales	A2
WP_009120909	311	MYEINNMGLRYTLIYVLCFSMSIALQAQQQTLESKIGDFLKGKKAMVGVA			Bacteroides	Bacteroides clarus	A2	Bacteroidetes/Chlorobi group	Bacteroidetes	Bacteroidia	Bacteroidales	A2
WP_009128659	302	MKVSIFLVCMLLTSLFSACNINKRNQQKGLEQQIEQVLKDKKATVGVAVL			Bacteroides	Bacteroides oleiciplenus	A2	Bacteroidetes/Chlorobi group	Bacteroidetes	Bacteroidia	Bacteroidales	A2
WP_009137605	296	MKHFLSCLTILLLIAEGAIAQMQEKDIEIQIADFVKDKKATVGVAVLTED			Odoribacter	Odoribacter laneus	A2	Bacteroidetes/Chlorobi group	Bacteroidetes	Bacteroidia	Bacteroidales	A2
WP_009318994	295	MKYFIVGALIACFTVTVASSKDERELKMRIASVLKEKRATVGVAVLYGDN			Tannerella	Tannerella sp.	A2	Bacteroidetes/Chlorobi group	Bacteroidetes	Bacteroidia	Bacteroidales	A2
WP_010261232	293	MKRLFLLCCCLAAAAPLSARDESLGRAVRAVADSVRATVGVAVVFEEGDT			Alistipes	Alistipes timonensis	A2	Bacteroidetes/Chlorobi group	Bacteroidetes	Bacteroidia	Bacteroidales	A2
WP_011078129	333	MERFMNRSIALCFTLLISSFVPIQPAVANEHNFKDVSQKLETISQRLVGR			Vibrio	Vibrio vulnificus	A2	Proteobacteria	Gammaproteobacteria	Vibrionales	Vibrionaceae	A2
WP_011081633	333	MERFMNRSIALCFTLLISSLVPIQPAVANVHNFKDVSQKLETISQRLVGR			Vibrio	Vibrio vulnificus	A2	Proteobacteria	Gammaproteobacteria	Vibrionales	Vibrionaceae	A2
WP_011522411	291	MLAHMIVLAAAAATCSPEFLTKTVKTAAHPANGKVGVSAKVLDSSQTISF			Candidatus	Candidatus Koribacter	A2					A2
WP_011684044	281	MLALLLLFFAPGLSTHFADLARPAAGKVGASVLVIETGERAGFHARDPFP			Candidatus	Candidatus Solibacter	A2					A2
WP_012419242	306	MTSTGVYLCGCIMFFCVFSQGATSSPPAVSAADSSAVRELAHSLKARVGM			Akkermansia	Akkermansia muciniphila	A2	Chlamydiae/Verrucomicrobia group	Verrucomicrobia	Verrucomicrobiae	Verrucomicrobiales	A2
WP_012521550	352	MPRLEKPRRTNATLCRRGLLAAGGATLLAACGSGEPLTASVTPRLRMDRL			Phenylobacterium	Phenylobacterium zucineum	A2	Proteobacteria	Alphaproteobacteria	Caulobacterales	Caulobacteraceae	A2
WP_013410176	287	MNKLLALASLLLCLSCKRQADFDQEVTALAKGKDLKVGVALIDLKTGEIK			Leadbetterella	Leadbetterella byssophila	A2	Bacteroidetes/Chlorobi group	Bacteroidetes	Cytophagia	Cytophagales	A2
WP_013568971	305	MRAHLLLSLTFASTLLAQPSLQSRIATIAATIPAKVSVACSLPNTPLNCD			Terriglobus	Terriglobus saanensis	A2	Fibrobacteres/Acidobacteria group	Acidobacteria	Acidobacteriia	Acidobacteriales	A2
WP_013578473	295	MKRILACCVGLVVGSAMAQGGLRQQIRATAEQAKGKVSVACSLPGTLLDC			Granulicella	Granulicella tundricola	A2	Fibrobacteres/Acidobacteria group	Acidobacteria	Acidobacteriia	Acidobacteriales	A2
WP_014265917	293	MRPLSFLVLFTLTAPLIAQAPLHQQLATIAKDAHGQVFVACSLPGVALDC			Granulicella	Granulicella mallensis	A2	Fibrobacteres/Acidobacteria group	Acidobacteria	Acidobacteriia	Acidobacteriales	A2
WP_014781997	298	MKFLLIPIATILLSLNSCISKTNRSTVQSILQSKIETIISAKKGTIGVSI			Aequorivita	Aequorivita sublithincola	A2	Bacteroidetes/Chlorobi group	Bacteroidetes	Flavobacteriia	Flavobacteriales	A2
WP_014937125	304	MLAGILNKLMKMNTLKLIIISFTFLIINSCATVHDNNLKYQIEKIISSKK			Riemerella	Riemerella anatipestifer	A2	Bacteroidetes/Chlorobi group	Bacteroidetes	Flavobacteriia	Flavobacteriales	A2
WP_015182579	369	MNKQILLTLLLVSGSVLPGWVHSPAPSRESVAIAASTPTMDSGKLVADGR			Microcoleus	Microcoleus sp.	A2	Cyanobacteria	Oscillatoriophycideae	Oscillatoriales		A2
WP_015334331	311	MRSSRLAMHRIASIVGLVCLCHAVLAQPPKRRETNFVVKQSDMQAFMKKM			Fibrella	Fibrella aestuarina	A2	Bacteroidetes/Chlorobi group	Bacteroidetes	Cytophagia	Cytophagales	A2
WP_016198147	273	MTFIKTYFTSLLFVLGIININAQTTNNELKKRIENIITGKKADVGVSIIG			Elizabethkingia	Elizabethkingia meningoseptica	A2	Bacteroidetes/Chlorobi group	Bacteroidetes	Flavobacteriia	Flavobacteriales	A2
WP_016274746	296	MRKLLFIIIYLSFISPAFADGNKAIENALQEYIKGKDARIGVAVIINGKD			Bacteroides	Bacteroides massiliensis	A2	Bacteroidetes/Chlorobi group	Bacteroidetes	Bacteroidia	Bacteroidales	A2
WP_016277495	319	MRITKKRSPRLILQSLVKNGCPYIIICIWCVLSGGCVFNKSQDSLKTLKT			Bacteroidaceae	Bacteroidaceae Bacteroides	A2	Bacteroidetes/Chlorobi group	Bacteroidetes	Bacteroidia	Bacteroidales	A2
WP_016412480	302	MNRKLLLTAVAAILLTACRQPTGVSSDYKAELKKELTAIADSAKGDVGIA			Prevotella	Prevotella sp.	A2	Bacteroidetes/Chlorobi group	Bacteroidetes	Bacteroidia	Bacteroidales	A2
WP_016563929	314	MTATRKYLPHILILLTFALHAPLYACSARASTSCALQSRLQEYISGKNAR			Bacteroides	Bacteroides sp.	A2	Bacteroidetes/Chlorobi group	Bacteroidetes	Bacteroidia	Bacteroidales	A2
WP_016874944	256	MKKVWLCGFCISLLAVGCTSTNSSSSEVNNSRTDTLKQIATSCTNDPSQG			Chlorogloeopsis	Chlorogloeopsis fritschii	A2	Cyanobacteria	Stigonematales			A2
WP_017314318	380	MFSVFVRRFWLSFGVVILLSLMLLPVKAQEPSQTPLSSSITESSLQQEQQ			Mastigocladopsis	Mastigocladopsis repens	A2	Cyanobacteria	Stigonematales			A2
WP_017749673	344	MLSVFVRRFLLSLLAVVLLGSVLLPLQARESFVTTAQINTTLLNSVDVSA			Scytonema	Scytonema hofmanni	A2	Cyanobacteria	Nostocales	Scytonemataceae		A2
WP_018464211	290	MRRFKLSFLLVLISISSFSQISTIKDKINNVINNKNAGIGVAILDLNSNE			Prevotella	Prevotella paludivivens	A2	Bacteroidetes/Chlorobi group	Bacteroidetes	Bacteroidia	Bacteroidales	A2
WP_018669042	296	MKLRYTLIYALCLCISLTVHAQQQQALKERIAGFLKEKKATVGVAVLADG			Bacteroides	Bacteroides gallinarum	A2	Bacteroidetes/Chlorobi group	Bacteroidetes	Bacteroidia	Bacteroidales	A2
WP_018694846	292	MKKLLLLCLSVLAASCDTATRQFESRLDEIVSGHKAFVGVAIRTPDGKTV			Alistipes	Alistipes onderdonkii	A2	Bacteroidetes/Chlorobi group	Bacteroidetes	Bacteroidia	Bacteroidales	A2
WP_018709496	306	MGIQMIKTRYIGRLFLTGILWGISVWAWAQPDASLRQELANRIKNCRAQV			Bacteroides	Bacteroides barnesiae	A2	Bacteroidetes/Chlorobi group	Bacteroidetes	Bacteroidia	Bacteroidales	A2
WP_019051029	297	MTFIKTYFTSLLFVLGIININAQTTNNELKKRIENIITGKKADVGVSIIG			Elizabethkingia	Elizabethkingia meningoseptica	A2	Bacteroidetes/Chlorobi group	Bacteroidetes	Flavobacteriia	Flavobacteriales	A2
WP_019151680	293	MKRLFLLCCCLAAAVPFSARGESLERALRAVTDSVRATVGVAVVFGDGDT			Alistipes	Alistipes senegalensis	A2	Bacteroidetes/Chlorobi group	Bacteroidetes	Bacteroidia	Bacteroidales	A2
WP_019465613	339	MTFPPVGRTLAAAAFALACACASPLSLAAEQPAAAPVNDALQHSLDALAQ			Dyella	Dyella japonica	A2	Proteobacteria	Gammaproteobacteria	Xanthomonadales	Xanthomonadaceae	A2
WP_019668100	309	MKETKTVSADKSIAQKIEKLTEGLVGRIGVAAQELSSGLNVSINGDENFA			Eudoraea	Eudoraea adriatica	A2	Bacteroidetes/Chlorobi group	Bacteroidetes	Flavobacteriia	Flavobacteriales	A2
WP_019668101	328	MKKHIALLFTVIISLLFTIQPALGQEQNMKEVSQKIEKLTEGLVGRIGVA			Eudoraea	Eudoraea adriatica	A2	Bacteroidetes/Chlorobi group	Bacteroidetes	Flavobacteriia	Flavobacteriales	A2
WP_019975220	294	MNKLFFSLLFILSNFCLKAQSIERLRTEINQIISSKNLTAGISLKNIENK			Empedobacter	Empedobacter brevis	A2	Bacteroidetes/Chlorobi group	Bacteroidetes	Flavobacteriia	Flavobacteriales	A2
WP_020213782	287	MLPANQLQAQTTTTELREQLEKIVADKKATVGISVLGLEDGDTLSMNGDR			Flavobacterium	Flavobacterium rivuli	A2	Bacteroidetes/Chlorobi group	Bacteroidetes	Flavobacteriia	Flavobacteriales	A2
WP_020260456	346	MKTICRCLVLILSIGLFISVNNLEGYSTLIRSDYGDENTSIKRLLDEVVR			Candidatus	Candidatus Aminicenans	A2					A2
WP_020598096	276	MTKSVDQLRSQIEQIARDAQGRVGVAATLLETGESVGFHEMEQFPMQSVY			Spirosoma	Spirosoma panaciterrae	A2	Bacteroidetes/Chlorobi group	Bacteroidetes	Cytophagia	Cytophagales	A2
WP_021346750	297	MAKKAILGIMALLMSLPFFSQVHENTVLKKTLESIISGKRATVGISIMGP			Elizabethkingia	Elizabethkingia meningoseptica	A2	Bacteroidetes/Chlorobi group	Bacteroidetes	Flavobacteriia	Flavobacteriales	A2
WP_021848678	305	MKMFIIAALTAIFLTIHGCRPASDWQTQLRTELQTYTDTLDAQIGIALLL			Bacteroides	Bacteroides sp.	A2	Bacteroidetes/Chlorobi group	Bacteroidetes	Bacteroidia	Bacteroidales	A2
WP_021853203	296	MRRILTALVAACLAACATAQTAEEAITRLARGRQATVGAAWISGGREHAV			Prevotella	Prevotella sp.	A2	Bacteroidetes/Chlorobi group	Bacteroidetes	Bacteroidia	Bacteroidales	A2
WP_021854510	320	MLKEITMRAAAAALCLMCCAGTQASGRESGCESTTEGAAVTAEMPQYEGQ			Prevotella	Prevotella sp.	A2	Bacteroidetes/Chlorobi group	Bacteroidetes	Bacteroidia	Bacteroidales	A2
WP_021862012	285	MSAVCSFYSIMAFGQIQIGDIKEVIQEKKATVGVAILYQDKIFTLSDNQQ			Parabacteroides	Parabacteroides johnsonii CAG:246	A2	Bacteroidetes/Chlorobi group	Bacteroidetes	Bacteroidia	Bacteroidales	A2
WP_021892713	301	MPKNKIILFCFLFSWIGLHPIAAISLEKQSTVGQKIRQAIQGKNATVGVA			Bacteroides	Bacteroides sp.	A2	Bacteroidetes/Chlorobi group	Bacteroidetes	Bacteroidia	Bacteroidales	A2
WP_021908557	313	MKLPHPFRFRPLHTRHTVIRGGVLLLFILTAAMPFYANPADSLRNEMSRV			Prevotella	Prevotella sp.	A2	Bacteroidetes/Chlorobi group	Bacteroidetes	Bacteroidia	Bacteroidales	A2
WP_021916981	299	MKKTFFIISIIFLFICLLVTYTNTLSFKLRRYTWQKDYRIGIAVLKNDKI			Brachyspira	Brachyspira sp.	A2	Spirochaetes	Spirochaetia	Brachyspirales	Brachyspiraceae	A2
WP_021928543	293	MNVRRFVITSVLCICCMTAAAGKDLRGDIEKVIAGRQATIGVAVMCGDTV			Alistipes	Alistipes sp.	A2	Bacteroidetes/Chlorobi group	Bacteroidetes	Bacteroidia	Bacteroidales	A2
WP_021930709	349	MTVKNIPVVYRKIFQSDNTTGFLYIKYFIRGSIVPELQIFFLFSMAEIKR			Tannerella	Tannerella sp.	A2	Bacteroidetes/Chlorobi group	Bacteroidetes	Bacteroidia	Bacteroidales	A2
WP_021936926	302	MKNNISWKFGIIVALFLIISWHGYATHPLKADFDKLLQDKQATVGVAVVS			Bacteroides	Bacteroides sp.	A2	Bacteroidetes/Chlorobi group	Bacteroidetes	Bacteroidia	Bacteroidales	A2
WP_021945903	293	MIRIKKYIIFLAVIILFYIIYLNSLSIKLNCLILNKDAVVGIAIIKNQKE			Clostridium	Clostridium sp.	A2	Firmicutes	Clostridia	Clostridiales	Clostridiaceae	A2
WP_021948706	291	MRSFITTMLAALLPALCMAQTTEEKITDIINGKPAKVGVAWIVDGKEHSV			Prevotella	Prevotella sp.	A2	Bacteroidetes/Chlorobi group	Bacteroidetes	Bacteroidia	Bacteroidales	A2
WP_021963855	316	MTNKAAAAALCLICSIATPANANGNGIIGNTADAQAQAQRQQYGRQPKLK			Prevotella	Prevotella sp.	A2	Bacteroidetes/Chlorobi group	Bacteroidetes	Bacteroidia	Bacteroidales	A2
WP_021980438	300	MKKRIRTIWAGVLCLCPVLALQAGWGDLQEQLRRMVADKKAQVGIAVIVD			Paraprevotella	Paraprevotella clara CAG:116	A2	Bacteroidetes/Chlorobi group	Bacteroidetes	Bacteroidia	Bacteroidales	A2
WP_021992562	296	MINLTRLFFLFAVTLLPCRLWCAGMPSSLAERIDSILSGRRMTVGVSAEC			Prevotella	Prevotella sp.	A2	Bacteroidetes/Chlorobi group	Bacteroidetes	Bacteroidia	Bacteroidales	A2
WP_022039459	294	MMKLLLFIILYTFCTLSSQATHPLQEQIQQITANTDAHVGVALIIDGKDT			Bacteroides	Bacteroides sp.	A2	Bacteroidetes/Chlorobi group	Bacteroidetes	Bacteroidia	Bacteroidales	A2
WP_022048271	296	MKHFLSCLTILLLIAEGTIAQMQEKDIEIQIADFVKDKKATVGVAVLTED			Odoribacter	Odoribacter laneus CAG:561	A2	Bacteroidetes/Chlorobi group	Bacteroidetes	Bacteroidia	Bacteroidales	A2
WP_022054473	297	MKTNRLILLLFILLPAYVLAGNRFQELYTNIHQFISQQKAEVGVAIIADG			Bacteroides	Bacteroides plebeius CAG:211	A2	Bacteroidetes/Chlorobi group	Bacteroidetes	Bacteroidia	Bacteroidales	A2
WP_022063388	302	MKRTSGIILSLLLFLSLSLPAQERDRTELEQALRTLVERKRAETGIAVIL			Alistipes	Alistipes sp.	A2	Bacteroidetes/Chlorobi group	Bacteroidetes	Bacteroidia	Bacteroidales	A2
WP_022078491	308	MKIRSIIFLLIFCVPLLTAAVPDIVEKQSGNIPAAVEKIADGAGADVGVA			Acetobacter	Acetobacter sp.	A2	Proteobacteria	Alphaproteobacteria	Rhodospirillales	Acetobacteraceae	A2
WP_022083481	292	MQWLAWILLSISFTARAQTESDIQLAIHSVINDKRATVGIAILCDDGNMV			Bacteroides	Bacteroides sp.	A2	Bacteroidetes/Chlorobi group	Bacteroidetes	Bacteroidia	Bacteroidales	A2
WP_022126344	300	MRFLILFLFILSTSLIQAQEVLLESKIKKSIENVPAQVGVAIIINGKDTI			Bacteroides	Bacteroides coprocola CAG:162	A2	Bacteroidetes/Chlorobi group	Bacteroidetes	Bacteroidia	Bacteroidales	A2
WP_022159649	296	MFSKLFFCLIFLAALTPLYSQEPLAQQLKSIIENKKATVGIAVLYNGKIL			Odoribacter	Odoribacter splanchnicus CAG:14	A2	Bacteroidetes/Chlorobi group	Bacteroidetes	Bacteroidia	Bacteroidales	A2
WP_022162686	301	MKLRTTFILVSYLFSVTTLCAQNTTLQSRISDFLKNKKATVGVSVLTERG			Bacteroides	Bacteroides sp.	A2	Bacteroidetes/Chlorobi group	Bacteroidetes	Bacteroidia	Bacteroidales	A2
WP_022185537	275	MKTLKTEIRHIIKDKKATIGVALILDGEDTLAINNAEKYPMMSVYKFHQA			Bacteroides	Bacteroides dorei CAG:222	A2	Bacteroidetes/Chlorobi group	Bacteroidetes	Bacteroidia	Bacteroidales	A2
WP_022187682	301	MRDYGKEKAEMKKKILLICSGLFVLWAFWLIENSLYLKLKLATFGSGSRV			Azospirillum	Azospirillum sp.	A2	Proteobacteria	Alphaproteobacteria	Rhodospirillales	Rhodospirillaceae	A2
WP_022196776	296	MKLWISLCLFLLLGATAFAVRENSLESRLRRIIRLSNTDAGVAVVSGSRN			Azospirillum	Azospirillum sp.	A2	Proteobacteria	Alphaproteobacteria	Rhodospirillales	Rhodospirillaceae	A2
WP_022197042	238	MLALSVLKRVDQGAMNLEQIIRIRPEQLVKDTWSPLRERSPQGGDFSLKE			Akkermansia	Akkermansia muciniphila CAG:154	A2	Chlamydiae/Verrucomicrobia group	Verrucomicrobia	Verrucomicrobiae	Verrucomicrobiales	A2
WP_022208095	301	MKAKFFLSCMALAILFSACNTTNRTPKQKIEQQIDSLLKDKKATVGVAVL			Bacteroides	Bacteroides cellulosilyticus CAG:158	A2	Bacteroidetes/Chlorobi group	Bacteroidetes	Bacteroidia	Bacteroidales	A2
WP_022231283	294	MRTFIFFLCTLTALTLRAQQHTLESQIRQVTKSIRAQVGVAVIIDGKDTV			Bacteroides	Bacteroides sp.	A2	Bacteroidetes/Chlorobi group	Bacteroidetes	Bacteroidia	Bacteroidales	A2
WP_022308112	300	MKRVIALLLLAAMLPACETPREQFERRIDRILEPCEATVGVAVLAPDGTP			Alistipes	Alistipes sp.	A2	Bacteroidetes/Chlorobi group	Bacteroidetes	Bacteroidia	Bacteroidales	A2
WP_022332911	301	MCFFILCQLMKKLLLLCLSVLAASCDTATRQFESRLDEIVSEHKAFVGVA			Alistipes	Alistipes sp.	A2	Bacteroidetes/Chlorobi group	Bacteroidetes	Bacteroidia	Bacteroidales	A2
WP_022340572	306	MGIQMIKTRYIGRLFLTGILWGISVWAWAQPDASLRQELANRIKNCRAQV			Bacteroides	Bacteroides sp.	A2	Bacteroidetes/Chlorobi group	Bacteroidetes	Bacteroidia	Bacteroidales	A2
WP_022353375	296	MKTSYLILLLLLLPITSLAGNRLLELYSNINHFIAQQKAEIGVAIIAEGK			Bacteroides	Bacteroides sp.	A2	Bacteroidetes/Chlorobi group	Bacteroidetes	Bacteroidia	Bacteroidales	A2
WP_022385543	303	MRRHVSLTALLLLLLAAACGGRPDPLREEVGAFLRDKRATVGVSVLTDST			Bacteroides	Bacteroides sp.	A2	Bacteroidetes/Chlorobi group	Bacteroidetes	Bacteroidia	Bacteroidales	A2
WP_022391163	295	MKYFIVGVLIACFTVTVASSKNERELKMRIASVLKEKRAIVGVAVLYGDN			Tannerella	Tannerella sp.	A2	Bacteroidetes/Chlorobi group	Bacteroidetes	Bacteroidia	Bacteroidales	A2
WP_022391769	301	MKAKFFLSCMALAILFSACNTTNRTPKQKIEQQIDSFLKDKKATVGVAVL			Bacteroides	Bacteroides intestinalis CAG:315	A2	Bacteroidetes/Chlorobi group	Bacteroidetes	Bacteroidia	Bacteroidales	A2
WP_022395938	287	MGVMPVVAASPAADSAAVQKLAHSLKARVGMAAVMLDTGEAVAVGDETAY			Akkermansia	Akkermansia sp.	A2	Chlamydiae/Verrucomicrobia group	Verrucomicrobia	Verrucomicrobiae	Verrucomicrobiales	A2
WP_022454507	301	MRRESKCIFLFVCFCLLAFLGKAQTNDLGARLKETLAGKAATVGVAVIFN			Parabacteroides	Parabacteroides sp.	A2	Bacteroidetes/Chlorobi group	Bacteroidetes	Bacteroidia	Bacteroidales	A2
WP_022459693	344	MKSAPEGIEIYPIFVSDQSRQYMRTLISILWISFFPLAAAAQDDDLSYRL			Alistipes	Alistipes putredinis CAG:67	A2	Bacteroidetes/Chlorobi group	Bacteroidetes	Bacteroidia	Bacteroidales	A2
WP_022510780	318	MKPIFTIFSLAGRRSVGLRRGLLAAGAALVLSLPLAARMPQKGLAEQIVE			Prevotella	Prevotella sp.	A2	Bacteroidetes/Chlorobi group	Bacteroidetes	Bacteroidia	Bacteroidales	A2
WP_022600834	295	MKYFIVGVLIACFAVTEAFSKEERELKMRIASVLKERKATVGIAVLYGDN			Coprobacter	Coprobacter fastidiosus	A2	Bacteroidetes/Chlorobi group	Bacteroidetes	Bacteroidia	Bacteroidales	A2
WP_024564478	296	MAKKAILGIMALLMSLPFFSQVHENTVLKKTLESIISGKRATVGISIMGP			Elizabethkingia	Elizabethkingia anophelis	A2	Bacteroidetes/Chlorobi group	Bacteroidetes	Flavobacteriia	Flavobacteriales	A2
WP_024993289	279	MKISIYGETLEEMINRKIREVKADVGVAIIINSKDTLAINNEHNYPMLST			Bacteroides	Bacteroides paurosaccharolyticus	A2	Bacteroidetes/Chlorobi group	Bacteroidetes	Bacteroidia	Bacteroidales	A2
WP_025277751	302	MQINWTILLTILFLWNSTLSSFATIRQEMPMKIDSEIRIISQRHDATIGV			Barnesiella	Barnesiella viscericola	A2	Bacteroidetes/Chlorobi group	Bacteroidetes	Bacteroidia	Bacteroidales	A2
WP_025503562	333	MERFMNRSIALCFTLLISSFVPIQPAVANEHNFKDVSQKLETVSQRLVGR			Vibrio	Vibrio parahaemolyticus	A2	Proteobacteria	Gammaproteobacteria	Vibrionales	Vibrionaceae	A2
WP_025867745	674	MDTKRTVFVRSLLMMCLLLILPYARAQHPLTKELDILLQGKQAKVGVAVV			Bacteroides	Bacteroides nordii	A2	Bacteroidetes/Chlorobi group	Bacteroidetes	Bacteroidia	Bacteroidales	A2
WP_026069763	337	MHRMKMTSRTLSLCVAALLGLSPLAAFSAGKTSPVETEVARLATLIDGKV			Stenotrophomonas	Stenotrophomonas maltophilia	A2	Proteobacteria	Gammaproteobacteria	Xanthomonadales	Xanthomonadaceae	A2
WP_026074682	294	MKRFLLLLLFAGAAGTLWFVTPHGLERDLCRAVRGVDAEVGIAVVREGRV			Bacteroidales	Bacteroidales bacterium	A2	Bacteroidetes/Chlorobi group	Bacteroidetes	Bacteroidia		A2
WP_026292941	336	MTSLFRSISFLATGCLALLATASAFASEAPTGSSAALQSRLAALAQRARP			Rudaea	Rudaea cellulosilytica	A2	Proteobacteria	Gammaproteobacteria	Xanthomonadales	Xanthomonadaceae	A2
WP_026708057	295	MTFMFKSIFTFALLLFVATFYGQPTLLLEKEINQIIANKKADVGVAILGI			Flavobacterium	Flavobacterium frigidarium	A2	Bacteroidetes/Chlorobi group	Bacteroidetes	Flavobacteriia	Flavobacteriales	A2
WP_027315548	336	MHFVRTMFTLTTLVSTILFCPIAANAEFRTDALRAKIEALDKKSGSGRLG			Microvirga	Microvirga flocculans	A2	Proteobacteria	Alphaproteobacteria	Rhizobiales	Methylobacteriaceae	A2
WP_028374968	299	MSNKTALSMLFIFIATTIQAQSIENLRNELKAVIINKSATVGVAIHGMRE			Leeuwenhoekiella	Leeuwenhoekiella sp.	A2	Bacteroidetes/Chlorobi group	Bacteroidetes	Flavobacteriia	Flavobacteriales	A2
WP_028483382	346	MKTICRCLVLILSIGLFISVNNLEGYSTFIRSDYGDENTSIKRLLDEVVR			Aminicenantes	Aminicenantes unclassified Aminicenantes	A2					A2
WP_028729219	293	MAALFILSLILPVTVKAGQKELEKQLQEAIANKKAQVGIAIIINGKDTVT			Parabacteroides	Parabacteroides gordonii	A2	Bacteroidetes/Chlorobi group	Bacteroidetes	Bacteroidia	Bacteroidales	A2
WP_028904093	240	MRDGSFVGINENEHFAMHSVMKFPQALCVADYLSRKGLDLDDTIVVDKAD			Prevotella	Prevotella sp.	A2	Bacteroidetes/Chlorobi group	Bacteroidetes	Bacteroidia	Bacteroidales	A2
WP_029164531	346	MKKLCRCLVLILSIGLFISVNNLEGYSTFIRSDYGDENTSIKRLLDEVVR			Aminicenantes	Aminicenantes bacterium SCGC AAA252-O03	A2					A2
WP_029327914	301	MKAKFFLSCMALAILFSACNTTNRTPKQKIEQQIDSFLKDKKATVGVAVL			Bacteroides	Bacteroides sp.	A2	Bacteroidetes/Chlorobi group	Bacteroidetes	Bacteroidia	Bacteroidales	A2
WP_029427617	301	MKAKFFLSCMALAILFSACNTTNRTPKQKIEQQIDSFLKDKKATVGVAVL			Bacteroides	Bacteroides cellulosilyticus	A2	Bacteroidetes/Chlorobi group	Bacteroidetes	Bacteroidia	Bacteroidales	A2
WP_029464330	152	KVVNDYLVRNGVKDIAIVANEHEMHQAWDVQFRNWTTPKSATELLKMFYD			Chitinophaga	Chitinophaga sp.	A2	Bacteroidetes/Chlorobi group	Bacteroidetes	Sphingobacteriia	Sphingobacteriales	A2
Q44056	304	MYVLSVEKPTLRNKFAAGIGVVLVCVVASFIPTPVFALDTTKLIQAVQSE	AER-1	AER	Aeromonas	Aeromonas hydrophila	CARB	Proteobacteria	Gammaproteobacteria	Aeromonadales	Aeromonadaceae
AAR97884	283	MKIKPFLFGLIVLANNAIAGSLTQNIEAIELSSGGYIGVSVLNTETNKTW	AmpC		Aliivibrio	Aliivibrio fischeri	CARB	Proteobacteria	Gammaproteobacteria	Vibrionales	Vibrionaceae	CARB I
CAA90890	314	MMQRRHFLQKTLLALPIIFSGNLLTGCKTNLSDDYLPDDKITNNPNLLQN	BRO-1	BRO	Moraxella	Moraxella catarrhalis	CARB	Proteobacteria	Gammaproteobacteria	Pseudomonadales	Moraxellaceae
CAA90891	314	MMQRRHFLQKTLLALPIIFSGNLLTGCKTNLSDDYLPDDKITNNPNLLQN	BRO-2	BRO	Moraxella	Moraxella catarrhalis ATCC 43617	CARB	Proteobacteria	Gammaproteobacteria	Pseudomonadales	Moraxellaceae
KDN25331	313	MQRRHFLQKTLLALPIIFSGNLLTGCKTSLSNNHLPNDKITKNPNLLQNK	BRO-2	BRO	Moraxella	Moraxella bovoculi	CARB	Proteobacteria	Gammaproteobacteria	Pseudomonadales	Moraxellaceae
AIA14401	295	MKELNLHSLIKTVLLAAAGAIAAASAQAAPGDRIVAAAQATEKALGARVG	CARB-1		environmental samples	environmental samples uncultured bacterium	CARB
1G6A_A	271	SSSKFQQVEQDVKAIEVSLSARIGVSVLDTQNGEYWDYNGNQRFPLTSTF	CARB-1	CARB-1	Pseudomonas	Pseudomonas aeruginosa	CARB	Proteobacteria	Gammaproteobacteria	Pseudomonadales	Pseudomonadaceae	CARB I
AAA25979	304	MLLYKMCDNQNYGVTYMKFLLAFSLLIPSVVFASSSKFQQVEQDVKAIEV	CARB-1	CARB-1	Pseudomonas	Pseudomonas aeruginosa	CARB	Proteobacteria	Gammaproteobacteria	Pseudomonadales	Pseudomonadaceae	CARB I
P30897	298	MNVRQHKASFFSVVITFLCLTLSLNANATDSVLEAVTNAETELGARIGLA	CARB-10	CARB-5	Proteus	Proteus mirabilis	CARB	Proteobacteria	Gammaproteobacteria	Enterobacteriales	Enterobacteriaceae	CARB III
AAG23870	288	MKFLLAFSLLIPSVVFASSSKFQQVEQDVKAIEVSLSARIGVSVLDTQNG	CARB-11	CARB-1	Pseudomonas	Pseudomonas aeruginosa	CARB	Proteobacteria	Gammaproteobacteria	Pseudomonadales	Pseudomonadaceae	CARB I
AAM92465	288	MKFLLVFSLLIPSVVFASSSKFRQVEQDVKAIEVSLSARIGVSVLDTQNG	CARB-12	CARB-1	Salmonella	Salmonella enterica subsp.	CARB	Proteobacteria	Gammaproteobacteria	Enterobacteriales	Enterobacteriaceae	CARB I
BAO48006	299	MCDNQNYGVTYMKFLLVFSLLIPSVVFASSSKFRQVEQDVKAIEVSLSAR	CARB-12	CARB-1	Pseudomonas	Pseudomonas aeruginosa	CARB	Proteobacteria	Gammaproteobacteria	Pseudomonadales	Pseudomonadaceae	CARB I
WP_015589625	298	MDVRKHKASFFSVVITFLCLTLSLNANATDSVLEAVTNAETELGARIGLA	CARB-16	CARB-5	Bacteria	Bacteria Proteobacteria	CARB					CARB III
WP_023624728	283	MKKLFLLVGLMVCSTVSYASKLNEDISLIEKQTSGRIGVSVWDTQTDERW	CARB-17	CARB-17	Vibrio	Vibrio parahaemolyticus	CARB	Proteobacteria	Gammaproteobacteria	Vibrionales	Vibrionaceae	CARB I
WP_025623492	283	MKKLFLLVGLMVCSTVSYASKLNEDISLIEKQTSGRIGVSVWDTQTDERW	CARB-17	CARB-17	Vibrio	Vibrio parahaemolyticus	CARB	Proteobacteria	Gammaproteobacteria	Vibrionales	Vibrionaceae	CARB I
ETT18073	283	MKKLFLLVGLMVCSTVSYASKLNEDISLIEKQTSGRIGVSVWDTQMDERW	CARB-18	CARB-17	Vibrio	Vibrio parahaemolyticus	CARB	Proteobacteria	Gammaproteobacteria	Vibrionales	Vibrionaceae	CARB I
EXJ27851	245	MSVWDTQTDERWDYRGDERFPLMSTFKTLACATMLSDMDSGKLNKNATAK	CARB-18	CARB-17	Vibrio	Vibrio parahaemolyticus VPTS-2009	CARB	Proteobacteria	Gammaproteobacteria	Vibrionales	Vibrionaceae	CARB I
WP_005498292	283	MKKLFLLVGLMVCSTVSYASKLNEDISLIEKQTSGRIGVSVWDTQMDERW	CARB-18	CARB-17	Vibrio	Vibrio parahaemolyticus	CARB	Proteobacteria	Gammaproteobacteria	Vibrionales	Vibrionaceae	CARB I
WP_020842345	310	MVRVFTRYSLLNIAKVRIKTKRTKNTRMKKLFLLVGLMVCSTVSYASKLN	CARB-18	CARB-17	Vibrio	Vibrio parahaemolyticus	CARB	Proteobacteria	Gammaproteobacteria	Vibrionales	Vibrionaceae	CARB I
WP_021821435	245	MSVWDTQTDERWDYRGDERFPLMSTFKTLACATMLSDMDSGKLNKNATAK	CARB-18	CARB-17	Vibrio	Vibrio parahaemolyticus	CARB	Proteobacteria	Gammaproteobacteria	Vibrionales	Vibrionaceae	CARB I
WP_025788060	283	MKKLFLLVGLMVCSTVSYASKLNEDISLIEKQTSGRIGVSVWDTQTDERW	CARB-18	CARB-17	Vibrio	Vibrio parahaemolyticus	CARB	Proteobacteria	Gammaproteobacteria	Vibrionales	Vibrionaceae	CARB I
AHJ02283	312	MVRVFTRYSLLNIAKVRIKTKERRTPRMKKLFLLVGLMVCSTVSYASKLN	CARB-19	CARB-17	Vibrio	Vibrio parahaemolyticus UCM-V493	CARB	Proteobacteria	Gammaproteobacteria	Vibrionales	Vibrionaceae	CARB I
ETZ08508	283	MKKLFLLVGLMVCSTVSYASKLNEDISLIEKQTSGRIGVSVWDTQTDERW	CARB-19	CARB-17	Vibrio	Vibrio parahaemolyticus	CARB	Proteobacteria	Gammaproteobacteria	Vibrionales	Vibrionaceae	CARB I
KED80204	283	MKKLFLLVGLMVCSTVSYASKLNEDISLIEKQTSGRIGVSVWDTQTDERW	CARB-19	CARB-17	Vibrio	Vibrio parahaemolyticus	CARB	Proteobacteria	Gammaproteobacteria	Vibrionales	Vibrionaceae	CARB I
WP_005459715	283	MKKLFLLVGLMVCSTVSYASKLNEDISLIEKQTSGRIGVSVWDTQTDERW	CARB-19	CARB-17	Vibrio	Vibrio parahaemolyticus	CARB	Proteobacteria	Gammaproteobacteria	Vibrionales	Vibrionaceae	CARB I
WP_005479236	283	MKKLFLLVGLMVCSTVSYASKLNEDISLIEKQTSGRIGVSVWDTQTDKRW	CARB-19	CARB-17	Vibrio	Vibrio parahaemolyticus	CARB	Proteobacteria	Gammaproteobacteria	Vibrionales	Vibrionaceae	CARB I
WP_005491105	245	MSVWDTQTDKRWDYRGDERFPLMSTFKTLACATMLSDMDSGKLNKNATAK	CARB-19	CARB-17	Vibrio	Vibrio parahaemolyticus	CARB	Proteobacteria	Gammaproteobacteria	Vibrionales	Vibrionaceae	CARB I
WP_020835015	283	MKKLFLLVGLMVCSTVSYASKLNEDISLIEKQTSGRIGVSVWDTQTDERW	CARB-19	CARB-17	Vibrionaceae	Vibrionaceae Vibrio	CARB	Proteobacteria	Gammaproteobacteria	Vibrionales	Vibrionaceae	CARB I
WP_021450691	245	MSVWDTQTDERWDYRGDERFPLMSTFKTLACATMLSDMDSGKLNKNATAK	CARB-19	CARB-17	Vibrio	Vibrio parahaemolyticus	CARB	Proteobacteria	Gammaproteobacteria	Vibrionales	Vibrionaceae	CARB I
WP_025521699	283	MKKLFLLVGLMVCSTVSYASKLNEDISLIEKQTSGRIGVSVWDTQTDERW	CARB-19	CARB-17	Vibrio	Vibrio parahaemolyticus	CARB	Proteobacteria	Gammaproteobacteria	Vibrionales	Vibrionaceae	CARB I
WP_025525762	283	MKKLFLLVGLMVCSTVSYASKLNEDISLIEKQTSGRIGVSVWDTQTDERW	CARB-19	CARB-17	Vibrio	Vibrio parahaemolyticus	CARB	Proteobacteria	Gammaproteobacteria	Vibrionales	Vibrionaceae	CARB I
WP_025535332	283	MKKLFLLVGLMVCSTVSYASKLNEDISLIEKQTSGRIGVSVWDTQTDERW	CARB-19	CARB-17	Vibrio	Vibrio parahaemolyticus	CARB	Proteobacteria	Gammaproteobacteria	Vibrionales	Vibrionaceae	CARB I
WP_025546314	283	MKKLFLLVGLMVYSTVSYASKLNEDISLIEKQTSGRIGVSVWDTQTDERW	CARB-19	CARB-17	Vibrio	Vibrio parahaemolyticus	CARB	Proteobacteria	Gammaproteobacteria	Vibrionales	Vibrionaceae	CARB I
WP_025551322	283	MKKLFLLVGLMVCSTVSYASKLNEDISLIEKQTSGRIGVSVWDTQTDERW	CARB-19	CARB-17	Vibrio	Vibrio parahaemolyticus	CARB	Proteobacteria	Gammaproteobacteria	Vibrionales	Vibrionaceae	CARB I
WP_025552915	283	MKKLFLLVGLMVCSTVSYASKLNEDISLIEKQTSGRIGVSVWDTQTDERW	CARB-19	CARB-17	Vibrio	Vibrio parahaemolyticus	CARB	Proteobacteria	Gammaproteobacteria	Vibrionales	Vibrionaceae	CARB I
WP_025577435	283	MKKLFLLVGLMVCSTVSYASKLNEDISLIEKQTSGRIGVSVWDTQTDERW	CARB-19	CARB-17	Vibrio	Vibrio parahaemolyticus	CARB	Proteobacteria	Gammaproteobacteria	Vibrionales	Vibrionaceae	CARB I
WP_025591623	283	MKKLFLLVGLMVCSTVSYASKLNEDISLIEKQTSGRIGVSVWDTQTDERW	CARB-19	CARB-17	Vibrio	Vibrio parahaemolyticus	CARB	Proteobacteria	Gammaproteobacteria	Vibrionales	Vibrionaceae	CARB I
WP_025794721	283	MKKLFLLVGLMVCSTVSYASKLNEDISLIEKQTSGRIGVSVWDTQTDERW	CARB-19	CARB-17	Vibrio	Vibrio parahaemolyticus	CARB	Proteobacteria	Gammaproteobacteria	Vibrionales	Vibrionaceae	CARB I
WP_025816575	283	MKKLFLLVGLMVCSTVSYASKLNEDISLIEKQTSGRIGVSVWDTQTDERW	CARB-19	CARB-17	Vibrio	Vibrio parahaemolyticus	CARB	Proteobacteria	Gammaproteobacteria	Vibrionales	Vibrionaceae	CARB I
AAD43097	332	MFDVIGASTMSTQQGMRPKTKLAILWSLMLLYKMCDNQNYGVTYMKFLLA	CARB-2	CARB-1	Salmonella	Salmonella enterica subsp.	CARB	Proteobacteria	Gammaproteobacteria	Enterobacteriales	Enterobacteriaceae	CARB I
AAZ91704	288	MKFLLAFSLLIPSVVFASSSKFQQVEQDVKAIEVSLSARIGVSVLDTQNG	CARB-2	CARB-1	Escherichia	Escherichia coli	CARB	Proteobacteria	Gammaproteobacteria	Enterobacteriales	Enterobacteriaceae	CARB I
ABA54432	288	MKFLLAFSLLIPSVVFASSSKFQQVEQDVKAIEVSLSARIGVSVLDTQNG	CARB-2	CARB-1	Salmonella	Salmonella enterica subsp.	CARB	Proteobacteria	Gammaproteobacteria	Enterobacteriales	Enterobacteriaceae	CARB I
ABA54433	288	MKFLLAFSLLIPSVVFASSSKFQQVEQDVKAIEVSLSARIGVSVLDTQNG	CARB-2	CARB-1	Salmonella	Salmonella enterica subsp.	CARB	Proteobacteria	Gammaproteobacteria	Enterobacteriales	Enterobacteriaceae	CARB I
ABB71442	288	MKFLLAFSLLIPSVVFASSSKFQQVEQDVKAIEVSLSARIGVSVLDTQNG	CARB-2	CARB-1	Pseudomonas	Pseudomonas aeruginosa	CARB	Proteobacteria	Gammaproteobacteria	Pseudomonadales	Pseudomonadaceae	CARB I
ABB72859	288	MKFLLAFSLLIPSVVFASSSKFQQVEQDVKAIEVSLSARIGVSVLDTQNG	CARB-2	CARB-1	Salmonella	Salmonella enterica subsp.	CARB	Proteobacteria	Gammaproteobacteria	Enterobacteriales	Enterobacteriaceae	CARB I
ABM92282	299	MCDNQNYGVTYMKFLWAFSHLIPSVVFASSSKFQQVEQDVKAIEVSLSAR	CARB-2	CARB-1	Salmonella	Salmonella enterica subsp.	CARB	Proteobacteria	Gammaproteobacteria	Enterobacteriales	Enterobacteriaceae	CARB I
ACI29757	310	ILWSLMLLYKMCDNQNYGVTYMKFLLAFSLLIPSVVFASSSKFQQVEQDV	CARB-2	CARB-1	Salmonella	Salmonella enterica subsp.	CARB	Proteobacteria	Gammaproteobacteria	Enterobacteriales	Enterobacteriaceae	CARB I
ACZ72744	304	MLLYKMCDNQNYGVTYMKFLLAFSLLIPSVVFASSSKFQQVEQDVKAIEV	CARB-2	CARB-1	Burkholderia	Burkholderia multivorans	CARB	Proteobacteria	Betaproteobacteria	Burkholderiales	Burkholderiaceae	CARB I
AEN55734	288	MKFLLAFSLLIPSVVFASSSKFQQVEQDVKAIEVSLSARIGVSVLDTQNG	CARB-2	CARB-1	Trueperella	Trueperella pyogenes	CARB	Actinobacteria	Actinobacteria	Actinomycetales	Actinomycetaceae	CARB I
AFQ60589	380	MRSRNWSRTLTERSGGNGAVAVFMACYDCFFVQSMPRASKQQARYAVGRC	CARB-2	CARB-1	environmental samples	environmental samples uncultured Pseudomonas sp.	CARB					CARB I
AIA09243	288	MKFLLAFSLLIPSVVFASSSKFQQVEQDVXAIEVSLSARIGVSVLDTQNG	CARB-2	CARB-1	Acinetobacter	Acinetobacter junii	CARB	Proteobacteria	Gammaproteobacteria	Pseudomonadales	Moraxellaceae	CARB I
WP_011113050	288	MKFLLVFSLLIPSVVFASSSKFQQVEQDVKAIEVSLSARIGVSVLDTQNG	CARB-2	CARB-1	Pasteurella	Pasteurella multocida	CARB	Proteobacteria	Gammaproteobacteria	Pasteurellales	Pasteurellaceae	CARB I
AAB19430	304	MLLYKMCDNQNYGVTYMKFLLAFSLLIPSVVFASSSKFQQVEQDVKAIEV	CARB-3	CARB-1	Pseudomonas	Pseudomonas aeruginosa	CARB	Proteobacteria	Gammaproteobacteria	Pseudomonadales	Pseudomonadaceae	CARB I
CDN99213	287	MKKYLVCSLLALFSYTASATDLEQYLRHTEQQIQGQIGVAIIDTQQHSQW	CARB-3		Photobacterium	Photobacterium phosphoreum	CARB	Proteobacteria	Gammaproteobacteria	Vibrionales	Vibrionaceae	CARB I
Q51355	288	MKLLLVFSLLIPSMVFANSSKFQQVEQDAKVIEASLSAHIGISVLDTQTG	CARB-4	CARB-1	Pseudomonas	Pseudomonas aeruginosa	CARB	Proteobacteria	Gammaproteobacteria	Pseudomonadales	Pseudomonadaceae	CARB I
WP_005375420	283	MKKLFLLAGLMVCSTLSYASQLNEDISLLEQQTSSRIGVSVWDTQADERW	CARB-42	CARB-17	Vibrionaceae	Vibrionaceae Vibrio	CARB	Proteobacteria	Gammaproteobacteria	Vibrionales	Vibrionaceae	CARB I
AAF61417	298	MNVRKHKASFFSVVITFLCLTLSLNANATDSVLEAVTNAETELGARIGLA	CARB-5	CARB-5	Acinetobacter	Acinetobacter calcoaceticus subsp.	CARB	Proteobacteria	Gammaproteobacteria	Pseudomonadales	Moraxellaceae	CARB III
AAO59455	298	MDVRKHKASFFSVVITFLCLTLSLNANATDSVLEAVTNAETELGARIGLA	CARB-5	CARB-5	Oligella	Oligella urethralis	CARB	Proteobacteria	Betaproteobacteria	Burkholderiales	Alcaligenaceae	CARB III
AFI72872	298	MDVRKHKASFFSVVITFLCLTLSLNANATDSVLEAVTNAETELGARIGLA	CARB-5	CARB-5	Acinetobacter	Acinetobacter baumannii	CARB	Proteobacteria	Gammaproteobacteria	Pseudomonadales	Moraxellaceae	CARB III
P81781	288	MKFLLAFSLLIPSVVFASSSKFQQVEQDVKAIEVSLSARIGVSVLDTQNG	CARB-6	CARB-1	Vibrio	Vibrio cholerae	CARB	Proteobacteria	Gammaproteobacteria	Vibrionales	Vibrionaceae	CARB I
WP_029628776	288	MKSLLVFALLMPSVVFASSSKFQSVEQEIKGIESSLSARIGVAILDTQNG	CARB-7	CARB-1	Vibrio	Vibrio cholerae	CARB	Proteobacteria	Gammaproteobacteria	Vibrionales	Vibrionaceae	CARB I
WP_002022164	288	MKSLLVFALLMPSVVFASSSKFQSVEQEIKGIESSLSARIGVAILDTQNG	CARB-9	CARB-1	Vibrio	Vibrio cholerae	CARB	Proteobacteria	Gammaproteobacteria	Vibrionales	Vibrionaceae	CARB I
WP_002033353	285	MLVFALLMPSVVFANSSKFQSVEQEIKGIESSLSARIGVAILDTQNGESW	CARB-9	CARB-1	Vibrio	Vibrio cholerae	CARB	Proteobacteria	Gammaproteobacteria	Vibrionales	Vibrionaceae	CARB I
WP_002153223	288	MKSLLVFALLMPSVVFANSSKFQSVEQEIKGIESSLSARIGVAILDTQNG	CARB-9	CARB-1	Vibrio	Vibrio cholerae	CARB	Proteobacteria	Gammaproteobacteria	Vibrionales	Vibrionaceae	CARB I
AAL85333	300	MRNEEVISMWQRMKWGLCVLAALSGSAMAAPLTAQYVSAIAMQEEQRLHA	CKO-1	CKO/MAL	Citrobacter	Citrobacter koseri	CARB	Proteobacteria	Gammaproteobacteria	Enterobacteriales	Enterobacteriaceae	CARB II
WP_002437128	290	MKKITPLFVIAFLTLIALLAPAQASVTPDMTDFLRQQEQRLHARIGMAVV	HER-1	HER	Escherichia	Escherichia hermannii	CARB	Proteobacteria	Gammaproteobacteria	Enterobacteriales	Enterobacteriaceae	CARB II
WP_023281079	290	MKKITPLFAIAFLTLIALLAPAQASVTPDMTDFLRQQEQRLHARIGMAVV	HER-3	HER	Enterobacteriales	Enterobacteriales Enterobacteriaceae	CARB	Proteobacteria	Gammaproteobacteria	Enterobacteriales		CARB II
AAL26995	290	MKKITPLFAIAFLTLIALLAPAQASVTPDMTDFLRQQEQRLHARIGMAVV	HERA-2	HER	Escherichia	Escherichia hermannii	CARB	Proteobacteria	Gammaproteobacteria	Enterobacteriales	Enterobacteriaceae	CARB II
AHF79376	284	MRLIPAVIAAFYFWLSPPVQALTTAGLQPYLQKEENRLNARIGVAILDAH	HERA-3	HER	Sodalis	Sodalis praecaptivus	CARB	Proteobacteria	Gammaproteobacteria	Enterobacteriales	Enterobacteriaceae	CARB II
CAC33434	300	MRNEEVISMWQRMKWGLCVLAALSGSAMAAPLTAQYVSTIATQEEQRLHA	MAL-1	CKO/MAL	Citrobacter	Citrobacter koseri	CARB	Proteobacteria	Gammaproteobacteria	Enterobacteriales	Enterobacteriaceae	CARB II
AAP80386	299	MRNEEVISMWQRMKWGLCVLALSGSAMAAPLTAQYVSAIATQEEQRLHAR	MAL-2	CKO/MAL	Citrobacter	Citrobacter koseri	CARB	Proteobacteria	Gammaproteobacteria	Enterobacteriales	Enterobacteriaceae	CARB II
WP_005618523	305	MLNKLKIGTLLLLTLTACSPNSVHSVTSNPQPASAPVQQSATQATFQQTL	ROB-1		Bacteria	Bacteria Proteobacteria	CARB
ACJ61335	298	MDVRQHKASFFSVVITFLCLTLSLNANATDSVLEAVTNAETELGARIGLA	RTG-5	CARB-5	Acinetobacter	Acinetobacter baumannii	CARB	Proteobacteria	Gammaproteobacteria	Pseudomonadales	Moraxellaceae	CARB III
WP_004197546	288	MTRSALLIPLTTAAIALNAISPVYASDTHSIDDTVKQVETTLGAKVGIAV	SCO-1	SCO	Enterobacteriales	Enterobacteriales Enterobacteriaceae	CARB	Proteobacteria	Gammaproteobacteria	Enterobacteriales
AHJ73969	289	MFFPVKSICSLLLLSAFAASAANIDNATLTAVARLQEEHLGARIGIAVID	TEM		Kosakonia	Kosakonia sacchari	CARB	Proteobacteria	Gammaproteobacteria	Enterobacteriales	Enterobacteriaceae	CARB II
AIA75905	297	MKVDCKQRVSRWIMLICLIAVPAVLMAQDDNLLTEVERIERQLDARVGFA	TEM		Halomonas	Halomonas campaniensis	CARB	Proteobacteria	Gammaproteobacteria	Oceanospirillales	Halomonadaceae	CARB III
AIA14718	281	MIVPFLLASSAECTAKVLSAPGLKSVIESFEKNLGGRVGVALLDVRNASG			environmental samples	environmental samples uncultured bacterium	CARB
AIA18368	257	MENIEERLDARVGLLIRDSGTGWSWGHRADERFLMNSTAKVPLCGAVLAQ			environmental samples	environmental samples uncultured bacterium	CARB
AIA18522	257	MENIEERLDARVGLLIRDSGTGWSWGHRADERFLMNSTAKVPLCGAVLAQ			environmental samples	environmental samples uncultured bacterium	CARB
ETX26958	276	MLIAGPALAADAEDRLVDLVRETEQALGARVGLVVRDSGSNWSWDHRADE			Roseivivax	Roseivivax isoporae LMG 25204	CARB	Proteobacteria	Alphaproteobacteria	Rhodobacterales	Rhodobacteraceae
ETX30119	294	MLFHLSVLPRVAAGLALCMLAITPARADDAADRLALTVRQIEDRLDARVG			Roseivivax	Roseivivax isoporae LMG 25204	CARB	Proteobacteria	Alphaproteobacteria	Rhodobacterales	Rhodobacteraceae
WP_003799250	280	MLFLAGWVFKGAAASPQSVVQTAQMLEQSLGARVGLAVLDTADGHVWQYR			Alcaligenes	Alcaligenes faecalis	CARB	Proteobacteria	Betaproteobacteria	Burkholderiales	Alcaligenaceae
WP_006727155	299	MTSSTPRTTRRMTAPIRLLVLPLMLFGGALPASGQAAEGEIIAAAKRVEE			Agrobacterium	Agrobacterium albertimagni	CARB	Proteobacteria	Alphaproteobacteria	Rhizobiales	Rhizobiaceae
WP_006931150	298	MKLWKRRNALTLSLALFATVPSISGSALAAGFDPAPLEKTVQDAESRLSA			Labrenzia	Labrenzia aggregata	CARB	Proteobacteria	Alphaproteobacteria	Rhodobacterales	Rhodobacteraceae
WP_007007318	229	MNKEQDMRKLTSVLSRFAAGLALGLSLFGPASADEGAATLSQTVERIEST			Nitratireductor	Nitratireductor aquibiodomus	CARB	Proteobacteria	Alphaproteobacteria	Rhizobiales	Phyllobacteriaceae
WP_007067247	290	MQTTFSATAHAIALVALSTGIACVQVGARAPDEVAAKLEDRLETRVGVFV			Fulvimarina	Fulvimarina pelagi	CARB	Proteobacteria	Alphaproteobacteria	Rhizobiales	Aurantimonadaceae
WP_007090574	293	MPAFKSAVLATAAILFFMVPFGISMAASANDRLLDAIHTVETRLDARVGV			Thalassospira	Thalassospira xiamenensis	CARB	Proteobacteria	Alphaproteobacteria	Rhodospirillales	Rhodospirillaceae
WP_007596393	310	MPTSPATSPALAPSLSLSRRHFTRLAGALIGASLAAPRLSFAAGNGDSQF			Rhizobium	Rhizobium sp.	CARB	Proteobacteria	Alphaproteobacteria	Rhizobiales	Rhizobiaceae
WP_008193774	328	MSIPQAAIIFLFTDRHCFRTAAGAPIFDNDWTNLMMFPKALTLGAAALFL			Labrenzia	Labrenzia alexandrii	CARB	Proteobacteria	Alphaproteobacteria	Rhodobacterales	Rhodobacteraceae
WP_008280014	306	MPCAIDSDKDELMLTHAVTLPLLAAGVSLALLTGGPAFGQNPKLHLAATI			Roseovarius	Roseovarius sp.	CARB	Proteobacteria	Alphaproteobacteria	Rhodobacterales	Rhodobacteraceae
WP_008598858	301	MFQNLIRPRHALGAVFMLLTGLFLTPSLAEPARTGAGDALLKRMDEVEKR			Nitratireductor	Nitratireductor pacificus	CARB	Proteobacteria	Alphaproteobacteria	Rhizobiales	Phyllobacteriaceae
WP_009208867	299	MKSFCRTVSRRSVLSAAVVMVALCAGPAVRAEDATARLADTVQGLEERLD			Aurantimonas	Aurantimonas manganoxydans	CARB	Proteobacteria	Alphaproteobacteria	Rhizobiales	Aurantimonadaceae
WP_009449776	267	MTEAFDRKFIEVEAWLGGRLGVAIEDVQTGQKWSYRSAERFPMNSTFKAF			Nitratireductor	Nitratireductor indicus	CARB	Proteobacteria	Alphaproteobacteria	Rhizobiales	Phyllobacteriaceae
WP_009455933	291	MSAQRLKQLAATLLVASLPFHALGAQTHPVAQAAQAVEQSLQARVGLAVL			Alcaligenaceae	Alcaligenaceae Alcaligenes	CARB	Proteobacteria	Betaproteobacteria	Burkholderiales
WP_009817750	287	MPFLAVGLACGLLASSSAVAQDAESRLTQTITQIEQTLDARVGLHIHDSA			Roseovarius	Roseovarius sp.	CARB	Proteobacteria	Alphaproteobacteria	Rhodobacterales	Rhodobacteraceae
WP_011270171	293	MKFQCHFLSVPVAILGCVGLICTSAYAMDTGILDLAVTQEETTLQARVGV			Pseudomonas	Pseudomonas aeruginosa	CARB	Proteobacteria	Gammaproteobacteria	Pseudomonadales	Pseudomonadaceae
WP_014752926	300	MMPIALPRLPRLVAGLALGLFLAMPACADTPKTPTPETRLADTVSRIEDQ			Tistrella	Tistrella mobilis	CARB	Proteobacteria	Alphaproteobacteria	Rhodospirillales	Rhodospirillaceae
WP_015272415	283	MLACVVASFIPTPVFALDTTKLIQAVQAEESALQARVGMTVFDENTGTTW			Pseudomonas	Pseudomonas putida	CARB	Proteobacteria	Gammaproteobacteria	Pseudomonadales	Pseudomonadaceae
WP_015431537	305	MFNKLKIGTLLLLTLTACSLNSVHSVTSNPQPASAPVQQSATQATFQQTL			Bibersteinia	Bibersteinia trehalosi	CARB	Proteobacteria	Gammaproteobacteria	Pasteurellales	Pasteurellaceae
WP_019645951	300	MMRMKRGGLLALAVAMAGMMMAGVTGRGQAAGLNFAPLGTKAAEIERTLG			Novispirillum	Novispirillum itersonii	CARB	Proteobacteria	Alphaproteobacteria	Rhodospirillales	Rhodospirillaceae
WP_019962543	296	MIMQKTLSRLRRSAQVFAFSLLLAAPAAAGPSDAQLAETVAKIESRLNAR			Pannonibacter	Pannonibacter phragmitetus	CARB	Proteobacteria	Alphaproteobacteria	Rhodobacterales	Rhodobacteraceae
WP_020563735	164	MQGVSISNNTAANLALDAIGGASALTAFMRSIGDNQARLDRRKPDLNEAT			Methylosarcina	Methylosarcina fibrata	CARB	Proteobacteria	Gammaproteobacteria	Methylococcales	Methylococcaceae
WP_020882069	142	MRLSRDARDGATRLDRAEPELNEATPGDPRDTTTPAAAAASLAAVVLGDA			Desulfovibrio	Desulfovibrio sp.	CARB	Proteobacteria	delta/epsilon subdivisions	Deltaproteobacteria	Desulfovibrionales
WP_020882145	309	MRIRILLRLAVACLCLGLCLGLGAVLPAARAFALESTASADTMDTARLAE			Desulfovibrio	Desulfovibrio sp.	CARB	Proteobacteria	delta/epsilon subdivisions	Deltaproteobacteria	Desulfovibrionales
WP_021195205	279	MAGMLVAGANAYAFNGKWLQQATQREEEALNARIGVAVIDKESGMTWSYR			Burkholderiaceae	Burkholderiaceae Ralstonia	CARB	Proteobacteria	Betaproteobacteria	Burkholderiales
WP_021475579	290	MAWGKIIGAACVLPFWAVSAAHAFDADGLKKAVQAEEKTLRARIGVAALD			Pseudogulbenkiania	Pseudogulbenkiania ferrooxidans	CARB	Proteobacteria	Betaproteobacteria	Neisseriales	Chromobacteriaceae
WP_022997872	298	MKLWTRRNALTLSLAFFAGFPAISGLAHAAGFDPAPLEKTVTGAESRLSA			Rhodobacteraceae	Rhodobacteraceae Labrenzia	CARB	Proteobacteria	Alphaproteobacteria	Rhodobacterales
WP_024348766	293	MVSRRSVLSAVVVVAALWAGPQAQAEDATARLAETVRGLEERLDARIGVF			Aurantimonas	Aurantimonas coralicida	CARB	Proteobacteria	Alphaproteobacteria	Rhizobiales	Aurantimonadaceae
WP_024809191	294	MFSCFTLRPILAAGLCLGVLTASTASALDAEARLFQTIESIEDRLDARVG			Oceanicola	Oceanicola sp.	CARB	Proteobacteria	Alphaproteobacteria	Rhodobacterales	Rhodobacteraceae
WP_024950973	293	MTSRFLSRIALMSVVALLSVPAVAQTSSGLSQEALRAIEKKVDARIGVTV			Cobetia	Cobetia crustatorum	CARB	Proteobacteria	Gammaproteobacteria	Oceanospirillales	Halomonadaceae
WP_025031288	294	MRKLTSVLSRFAAGLALGLSLFGPASADEGAATLSQTVERIESTLGARVG			Nitratireductor	Nitratireductor aquibiodomus	CARB	Proteobacteria	Alphaproteobacteria	Rhizobiales	Phyllobacteriaceae
WP_025043415	289	MVRGLWLVFLCGGLSGPADAELQTLSRLGLEIRALEKRHDARIGVMVRHP			Sulfitobacter	Sulfitobacter geojensis	CARB	Proteobacteria	Alphaproteobacteria	Rhodobacterales	Rhodobacteraceae
WP_025733976	289	MRWLLACCTFFVWLGSAHADTAPVDPLSKQAARIEQTLGGRVGAYVMDTE			Carnimonas	Carnimonas nigrificans	CARB	Proteobacteria	Gammaproteobacteria	Oceanospirillales	Halomonadaceae
WP_026483514	291	MSAHRLKRLAVTWILAGWSVHAVGAQTHPVVQAAQKAEQSLQARIGLAVL			Alcaligenes	Alcaligenes faecalis	CARB	Proteobacteria	Betaproteobacteria	Burkholderiales	Alcaligenaceae
WP_026614775	287	MKMRTAIVAGMCAVLPFICLTNASAGDDVITAAAKSAETRLDARVGLAIY			Sinorhizobium/Ensifer	Sinorhizobium/Ensifer group	CARB	Proteobacteria	Alphaproteobacteria	Rhizobiales	Rhizobiaceae
WP_027287175	308	MPSALLQRLFEKDLHMRFTASILLRVAAGVTLGLSMNMIASAATPRAKLA			Rhodovibrio	Rhodovibrio salinarum	CARB	Proteobacteria	Alphaproteobacteria	Rhodospirillales	Rhodospirillaceae
WP_028030786	293	MRFTATVLSRVATGLALGLSMATASLAETPVEALSETVARIEEQLGARVG			Gemmobacter	Gemmobacter nectariphilus	CARB	Proteobacteria	Alphaproteobacteria	Rhodobacterales	Rhodobacteraceae
WP_029065783	294	MTLSIHKSALVGILLPFFTLGSAQAADFDPRPVAKAIEDIETRLSARVGV			Labrenzia	Labrenzia sp.	CARB	Proteobacteria	Alphaproteobacteria	Rhodobacterales	Rhodobacteraceae
WP_029638518	290	MHSISKFLGALVINLTGVTMPALAMDDTILETVRTIESRLGGRVGISVHD			Alphaproteobacteria	Alphaproteobacteria alpha proteobacterium Mf 1.05b.01	CARB	Proteobacteria	Alphaproteobacteria
AAF23816	290	MKKLFLLLGLLACSSATYAAKLNEDISAIEEHISGRIGVSVWDTQTDEHW		CARB-17	Vibrio	Vibrio harveyi	CARB	Proteobacteria	Gammaproteobacteria	Vibrionales	Vibrionaceae	CARB I
AAF23817	283	MKKLFLLLGLLACSSATYAANLMKTSPRLKKHISGRIGVSVWDTQTDEHW		CARB-17	Vibrio	Vibrio harveyi	CARB	Proteobacteria	Gammaproteobacteria	Vibrionales	Vibrionaceae	CARB I
AAW27918	285	MKLRFIASTLLLSFSQLASAQISQIEPALTNIEQQLGGTVAVAVYNANTN			Photobacterium	Photobacterium phosphoreum	CARB	Proteobacteria	Gammaproteobacteria	Vibrionales	Vibrionaceae	CARB I
ABB36576	288	MKFLLAFSLLIPSVVFASTSKFQQVEQDVKAIEVSLSARIGVSVLDTQNG		CARB-1	Morganella	Morganella morganii	CARB	Proteobacteria	Gammaproteobacteria	Enterobacteriales	Enterobacteriaceae	CARB I
ABC40713	175	AITLDDACFATMTTSDNAAANIILNALGGPESVTDFLRQIGDKETRLDRI		CARB-1	Pseudomonas	Pseudomonas aeruginosa	CARB	Proteobacteria	Gammaproteobacteria	Pseudomonadales	Pseudomonadaceae	CARB I
ABC86901	294	MNICKKSIVSRVITMAMGTASLTFSAMSVASTNIDSAIKHAEQQLGAKVG			Photobacterium	Photobacterium leiognathi	CARB	Proteobacteria	Gammaproteobacteria	Vibrionales	Vibrionaceae	CARB I
AFD62905	283	MKNILITLTCLFLSSHTVADTLTQQVAQLESQSGGRLGVAVLDTQNNHQW			Vibrio	Vibrio alginolyticus	CARB	Proteobacteria	Gammaproteobacteria	Vibrionales	Vibrionaceae	CARB I
BAA89386	287	MLNTTKNIFLCTALLLTSASTTATTLNNSISAIEQRISGRIGVAVLDTQN			Moritella	Moritella marina ATCC 15381	CARB	Proteobacteria	Gammaproteobacteria	Alteromonadales	Moritellaceae	CARB I
CAD27491	289	MTLRFKTFAALILSMPLGILCICFDFTGSRLSNTKKRVGRLVCPIKFPDD			Providencia	Providencia alcalifaciens	CARB	Proteobacteria	Gammaproteobacteria	Enterobacteriales	Enterobacteriaceae	CARB I
CCK76363	290	MNFQCHSKNVVCAFILVLNISFTSYANANPIIEKIKQVESELSARVGVSV			Oleispira	Oleispira antarctica RB-8	CARB	Proteobacteria	Gammaproteobacteria	Oceanospirillales	Oceanospirillaceae	CARB I
ETT03269	285	MTLRFKTFAAFILSMPLVSSAFALTLQDQVKQYEKEGWKVGLSIIFPDDK			Providencia	Providencia alcalifaciens PAL-3	CARB	Proteobacteria	Gammaproteobacteria	Enterobacteriales	Enterobacteriaceae	CARB I
EVU19133	122	MSVWDTQTDKRWDYRGDERFPLMSTFKTLACATMLSDMDSGKLNKNATAK		CARB-17	Vibrio	Vibrio parahaemolyticus V-223/04	CARB	Proteobacteria	Gammaproteobacteria	Vibrionales	Vibrionaceae	CARB I
GAJ73392	285	MNNCLIFSALSISSLLFSSSYVFASTLTDKVNQFEKQGWSIGVTVLDTEL			Vibrio	Vibrio sp.	CARB	Proteobacteria	Gammaproteobacteria	Vibrionales	Vibrionaceae	CARB I
GAJ76504	273	MVCSTLSYASQLNEDISLIEQQTSSRIGVSVWDTQTDERWDYRGDERFPL		CARB-17	Vibrio	Vibrio sp.	CARB	Proteobacteria	Gammaproteobacteria	Vibrionales	Vibrionaceae	CARB I
GAK21611	283	MKKLFLLLGLLACSSATYAAKLNEDLSAIEDHITGRIGVSVWDTQTDEKW		CARB-17	Vibrio	Vibrio sp.	CARB	Proteobacteria	Gammaproteobacteria	Vibrionales	Vibrionaceae	CARB I
KEE37195	245	MSVWDTQMDERWDYRGDERFPLMSTFKTLACATMLSDMDSGKLNKNATAK		CARB-17	Vibrio	Vibrio parahaemolyticus	CARB	Proteobacteria	Gammaproteobacteria	Vibrionales	Vibrionaceae	CARB I
KEE92006	245	MSVWDTQMDERWDYRGDERFPLMSTFKTLACATMLSDMDSGKLNKNATAR		CARB-17	Vibrio	Vibrio parahaemolyticus	CARB	Proteobacteria	Gammaproteobacteria	Vibrionales	Vibrionaceae	CARB I
WP_004730356	319	MSLSAWIFSARCSLGVEFNFIYDQSIAFYGFTMKKYTSLALVLLSAFFST			Vibrio	Vibrio splendidus	CARB	Proteobacteria	Gammaproteobacteria	Vibrionales	Vibrionaceae	CARB I
WP_004741153	287	MKKYISLALVLLSTFFSTSSLSQSLKPESIEQIESRVSARIGVAVYDSAT			Vibrio	Vibrio splendidus	CARB	Proteobacteria	Gammaproteobacteria	Vibrionales	Vibrionaceae	CARB I
WP_005058339	283	MSKSQSVIGTLIFTVCISSTNASPLEDKVNLLQQKGWKVGVSIFDSNSKK			Acinetobacter	Acinetobacter beijerinckii	CARB	Proteobacteria	Gammaproteobacteria	Pseudomonadales	Moraxellaceae	CARB I
WP_005189158	285	MKSLLKSAMTVVLFGSSVSVGMAATLEEQVKTLSEKGWQIGVSILDMDDK			Acinetobacter	Acinetobacter sp.	CARB	Proteobacteria	Gammaproteobacteria	Pseudomonadales	Moraxellaceae	CARB I
WP_005211991	285	MKSLLKSAMTVVLFGSSVSVSMAATLEEQIKTLSDKGWQIGVSILDMDDK			Acinetobacter	Acinetobacter sp.	CARB	Proteobacteria	Gammaproteobacteria	Pseudomonadales	Moraxellaceae	CARB I
WP_005241705	285	MRSLLKSAIAVVLFGSSLSVTMAATLEEQVKSLSEKGWQVGVSILDMENK			Moraxellaceae	Moraxellaceae Acinetobacter	CARB	Proteobacteria	Gammaproteobacteria	Pseudomonadales		CARB I
WP_005275257	285	MRSLLKSAIAVVLFGSSLSVTMAAALEEQVKSLSEKGWQVGVSILDMENK			Acinetobacter	Acinetobacter sp.	CARB	Proteobacteria	Gammaproteobacteria	Pseudomonadales	Moraxellaceae	CARB I
WP_005293516	285	MKSLLKSAMTVVLFGSSVSATMAATLEEQIKTLSEKGWQIGVSILDMNDK			Acinetobacter	Acinetobacter sp.	CARB	Proteobacteria	Gammaproteobacteria	Pseudomonadales	Moraxellaceae	CARB I
WP_005303947	210	MADSDKDKSVLTYPVVIKKSELVTYSPVTEKWVGKRFTPKQACDATMTFS			Photobacterium	Photobacterium damselae	CARB	Proteobacteria	Gammaproteobacteria	Vibrionales	Vibrionaceae	CARB I
WP_005368026	318	MLQTLLLIDFFTDKMRQLFSEVYMSYLSKKVSKHIIGSVLTASLLGFSSV			Photobacterium	Photobacterium angustum	CARB	Proteobacteria	Gammaproteobacteria	Vibrionales	Vibrionaceae	CARB I
WP_005385116	283	MKKLFLLAGLMVCSTLSYASQLNEDISLLEQQTSSRIGVSVWDTQADERW		CARB-17	Vibrio	Vibrio alginolyticus	CARB	Proteobacteria	Gammaproteobacteria	Vibrionales	Vibrionaceae	CARB I
WP_005391263	283	MKKLFLLAGLMVCSTLSYASQLNEDISLIEQQTSSRIGVSVWDTQTDERW		CARB-17	Vibrio	Vibrio alginolyticus	CARB	Proteobacteria	Gammaproteobacteria	Vibrionales	Vibrionaceae	CARB I
WP_005418865	283	MKIKPFLFGLIVLANNAIAGSLTQNIEAIELSSGGYIGVSVLNTETNKTW			Aliivibrio	Aliivibrio fischeri	CARB	Proteobacteria	Gammaproteobacteria	Vibrionales	Vibrionaceae	CARB I
WP_005435427	283	MKKLLLLFGLVVCSSATYAAKLNEDLASIEEHISGRLGVSVWDTQTDEKW		CARB-17	Vibrio	Vibrio harveyi	CARB	Proteobacteria	Gammaproteobacteria	Vibrionales	Vibrionaceae	CARB I
WP_005452579	283	MKKLFLLLGLLACSSATYAAKINEDLAAIEEHISGRIGVSVWDTQTDEHW		CARB-17	Vibrio	Vibrio harveyi	CARB	Proteobacteria	Gammaproteobacteria	Vibrionales	Vibrionaceae	CARB I
WP_005498294	122	MKKLFLLVGLMVCSTVSYASKLNEDISLIEKQTSGRIGVSVWDTQMDERW		CARB-17	Vibrio	Vibrio parahaemolyticus	CARB	Proteobacteria	Gammaproteobacteria	Vibrionales	Vibrionaceae	CARB I
WP_005531950	283	MKKLFLLLGLLACSNATYAAKLNEDISAIEEHISGRIGVSVWDTQTDEHW		CARB-17	Vibrio	Vibrio campbellii	CARB	Proteobacteria	Gammaproteobacteria	Vibrionales	Vibrionaceae	CARB I
WP_006069449	224	MMSTFKTLACAKMLHDADSGELDKNALAPITSDKLIPWSPVTEKMVGSSI			Vibrio	Vibrio shilonii	CARB	Proteobacteria	Gammaproteobacteria	Vibrionales	Vibrionaceae	CARB I
WP_006645584	295	MRYLSKKVSKHIIGSVLTAFLLGFSSVSLAENITVNSAIEHAEKQLGARI			Photobacterium	Photobacterium sp.	CARB	Proteobacteria	Gammaproteobacteria	Vibrionales	Vibrionaceae	CARB I
WP_006646925	287	MKKFFLFTLISLCSCSVLASELNITLRQMEKQIDGNIGVAVFDSQTNTSW			Photobacterium	Photobacterium sp.	CARB	Proteobacteria	Gammaproteobacteria	Vibrionales	Vibrionaceae	CARB I
WP_006959224	224	MMSTFKTLMCANALYLAEQKKLNLNATTKVKKSVLVTWSPITEKLIGQEI			Vibrio	Vibrio coralliilyticus	CARB	Proteobacteria	Gammaproteobacteria	Vibrionales	Vibrionaceae	CARB I
WP_008217117	287	MKKYTSLALVLLSAFFSTSSLSQSLKPESIEQIESRVSARIGVAVYDSAT			Vibrionales	Vibrionales bacterium SWAT-3	CARB	Proteobacteria	Gammaproteobacteria	Vibrionales		CARB I
WP_008987124	294	MNICKKSIVSRVITMAMGTASLTFSAMSVASTNIDSAIKHAEQQLGAKVG			Photobacterium	Photobacterium leiognathi	CARB	Proteobacteria	Gammaproteobacteria	Vibrionales	Vibrionaceae	CARB I
WP_009601804	284	MKHLILCGILSLISAHTLAKDLTTTLSELEQKIEGQIGVAVIDTQFSTEW			Vibrio	Vibrio caribbeanicus	CARB	Proteobacteria	Gammaproteobacteria	Vibrionales	Vibrionaceae	CARB I
WP_009697100	283	MKKLFLLLGLLACSSATYAAKINEDLAAIEEHISGRIGVSVWDTQTDEHW		CARB-17	Vibrio	Vibrio sp.	CARB	Proteobacteria	Gammaproteobacteria	Vibrionales	Vibrionaceae	CARB I
WP_009706224	283	MKKLFLLLGLLVCSSATYAAKLNEDLSAIEDHITGRIGVSVWDTQTDEKW		CARB-17	Vibrionaceae	Vibrionaceae Vibrio	CARB	Proteobacteria	Gammaproteobacteria	Vibrionales	Vibrionaceae	CARB I
WP_009841919	283	MKKRLLLLVLLTCSGATYAAKLNEAISAIEEHISGRIGVSVWDTQTDERW		CARB-17	Vibrio	Vibrio sp.	CARB	Proteobacteria	Gammaproteobacteria	Vibrionales	Vibrionaceae	CARB I
WP_010452801	283	MKKLLLLLGLLASSSVTYAAKLNEDLAAIEQHIGGRIGVSVWNTQNDEHW		CARB-17	Vibrio	Vibrio rotiferianus	CARB	Proteobacteria	Gammaproteobacteria	Vibrionales	Vibrionaceae	CARB I
WP_010647303	283	MKKLFLLLGLLACSSATYAAKLNEDISAIEEHISGRIGVSVWDTQTDEHW		CARB-17	Vibrio	Vibrio campbellii	CARB	Proteobacteria	Gammaproteobacteria	Vibrionales	Vibrionaceae	CARB I
WP_010863504	299	MKVLGRTFFRAAAVVISCWSFAGLAQNSLVKEQDTAALSAQVKSVEQTLG			Plesiomonas	Plesiomonas shigelloides	CARB	Proteobacteria	Gammaproteobacteria	Enterobacteriales	Enterobacteriaceae	CARB I
WP_011261730	283	MKIKPFLFGLIVLANNAIAGSLTQNIEAIELSSGGYIGVSVLNTETNKTW			Aliivibrio	Aliivibrio fischeri	CARB	Proteobacteria	Gammaproteobacteria	Vibrionales	Vibrionaceae	CARB I
WP_012129825	283	MKKLFLLLGLLACSSATYAAKLNEDISAIEEHISGRIGVSVWNTQTDDHW		CARB-17	Vibrio	Vibrio campbellii	CARB	Proteobacteria	Gammaproteobacteria	Vibrionales	Vibrionaceae	CARB I
WP_012533841	283	MKIKPFLFGLIVLANNAIAGSLTQNIEAIELSSGGYIGVSVLNTETNKTW			Aliivibrio	Aliivibrio fischeri	CARB	Proteobacteria	Gammaproteobacteria	Vibrionales	Vibrionaceae	CARB I
WP_012549973	287	MIRKTVLTPFFILFMLFANTSMAASLNDTMIDLEKQTSGDIGVAVLDTKT			Aliivibrio	Aliivibrio salmonicida	CARB	Proteobacteria	Gammaproteobacteria	Vibrionales	Vibrionaceae	CARB I
WP_012774820	282	MKKSILLSSCLFISFLSTASTLNDSLYSIEQRTLGRIGVSVLDSTDQQWH			Vibrionales	Vibrionales Vibrionaceae	CARB	Proteobacteria	Gammaproteobacteria	Vibrionales		CARB I
WP_012842449	283	MKKLFLLAGLMVCSTLSYSSQLNEDISLIEQQTSSRIGVSVWDTQTDERW		CARB-17	Vibrio	Vibrio antiquarius	CARB	Proteobacteria	Gammaproteobacteria	Vibrionales	Vibrionaceae	CARB I
WP_014234684	283	MKKLFFLLALMVASPLSHASKLHEDVSLLEQQISGRIGIAVWDTQTDKHW		CARB-17	Vibrio	Vibrio sp.	CARB	Proteobacteria	Gammaproteobacteria	Vibrionales	Vibrionaceae	CARB I
WP_016163796	285	MKSLSKSVIAVVLFGSSVSATMAATLEGQIKTLSEKGWQIGVSILDMDDK			Acinetobacter	Acinetobacter sp.	CARB	Proteobacteria	Gammaproteobacteria	Pseudomonadales	Moraxellaceae	CARB I
WP_016660726	285	MKSLLKSVIAVVLFGSSVSATMAATLEGQIKTLSEKGWQIGVSILDMDDK			Acinetobacter	Acinetobacter gyllenbergii	CARB	Proteobacteria	Gammaproteobacteria	Pseudomonadales	Moraxellaceae	CARB I
WP_017012724	293	MKKSINLLLALYLLVPSFSFAATIDFAPAEKVIKMQEETLSARIGVAVLN			Enterovibrio	Enterovibrio calviensis	CARB	Proteobacteria	Gammaproteobacteria	Vibrionales	Vibrionaceae	CARB I
WP_017018183	283	MKIKLFLFGLIVLANNAIAGSLTQNIEAIELSNGGYIGVSVLNTETNKTW			Aliivibrio	Aliivibrio fischeri	CARB	Proteobacteria	Gammaproteobacteria	Vibrionales	Vibrionaceae	CARB I
WP_017089904	287	MKKYTSLALVLLSAFFSTSSLSHSLDPESIEQIESRVSARIGVAVYDSAT			Vibrio	Vibrio splendidus	CARB	Proteobacteria	Gammaproteobacteria	Vibrionales	Vibrionaceae	CARB I
WP_017111891	287	MKKYTSLVLVLLSVFFSTSSLSHSLESQSIEQIEYRVSARIGIAVYDSAT			Vibrio	Vibrio tasmaniensis	CARB	Proteobacteria	Gammaproteobacteria	Vibrionales	Vibrionaceae	CARB I
WP_017635241	283	MKKLFLLAGLMVCSTLSYASQLNEDISLLEQQTSSRIGVSVWDTQADERW		CARB-17	Vibrio	Vibrio sp.	CARB	Proteobacteria	Gammaproteobacteria	Vibrionales	Vibrionaceae	CARB I
WP_017821520	283	MKKLFLLAGLMVCSTLSYASQLNEDISLLEQQTSSRIGVSVWDTQADERW		CARB-17	Vibrio	Vibrio alginolyticus	CARB	Proteobacteria	Gammaproteobacteria	Vibrionales	Vibrionaceae	CARB I
WP_019277955	283	MKKNLLTLILFLFSTQVLADSLTKQIALIEQQSGGRLGVAVLDTQNHNQW			Vibrio	Vibrio coralliilyticus	CARB	Proteobacteria	Gammaproteobacteria	Vibrionales	Vibrionaceae	CARB I
WP_019440102	278	MCTALLLTSASTTATTLNNSISAIEQRISGRIGVAVLDTQNKQTWAYNGD			Moritella	Moritella marina	CARB	Proteobacteria	Gammaproteobacteria	Alteromonadales	Moritellaceae	CARB I
WP_020335334	283	MKKLFFLLALMVASPLSHASKLHEDVSLLEQQISGRIGIAVWDTQTDKHW		CARB-17	Vibrio	Vibrio natriegens	CARB	Proteobacteria	Gammaproteobacteria	Vibrionales	Vibrionaceae	CARB I
WP_020582947	276	MILFCFSSHALAHPVTELARDLENRHGGHIGIAVMDTSNQSLWDYRGNTR			Endozoicomonas	Endozoicomonas elysicola	CARB	Proteobacteria	Gammaproteobacteria	Oceanospirillales	Hahellaceae	CARB I
WP_021455343	283	MKKNLLTLILFLFSTQVLADSLTKQIALIEQQSGGRLGVAVLDTQNHKQW			Vibrio	Vibrio coralliilyticus	CARB	Proteobacteria	Gammaproteobacteria	Vibrionales	Vibrionaceae	CARB I
WP_021707656	278	MLAGLMVCSTLSYASQLNEDISLLEQQTSSRIGVSVWDTQADERWDYRGD		CARB-17	Vibrio	Vibrio alginolyticus	CARB	Proteobacteria	Gammaproteobacteria	Vibrionales	Vibrionaceae	CARB I
WP_021710806	278	MKKRLLLLLLVLSPFFNYASSLESAIAILEEETSSRIGVSVWDTQSNEWW			Vibrio	Vibrio azureus	CARB	Proteobacteria	Gammaproteobacteria	Vibrionales	Vibrionaceae	CARB I
WP_023932032	294	MNICKKSIVSRVITMAMGTASLTFSAMSVASTNIDSAIKHAEQKLGAKVG			Photobacterium	Photobacterium leiognathi	CARB	Proteobacteria	Gammaproteobacteria	Vibrionales	Vibrionaceae	CARB I
WP_023932935	287	MKKLFLFTLLSLCSCSVFASDLDILLRQTEQQIDGKIGVAVFDTQTNTSW			Photobacterium	Photobacterium leiognathi	CARB	Proteobacteria	Gammaproteobacteria	Vibrionales	Vibrionaceae	CARB I
WP_025441399	287	MYSKFVVFVSLLSSLTLSIPANSSPDLIVNSIKEVEQNLGAKVGVSIYSV			Proteobacteria	Proteobacteria Gammaproteobacteria	CARB	Proteobacteria				CARB I
WP_026024469	289	MNLLLALYLLVPSFSFAATIDFAPAEKVIKMQEETLSARIGVAVLNVESG			Enterovibrio	Enterovibrio calviensis	CARB	Proteobacteria	Gammaproteobacteria	Vibrionales	Vibrionaceae	CARB I
WP_026025283	281	MPLFFILFMLFANTSMAASLNDTIIALEKQTSGDIGVAVLDTKTNQIWSY			Aliivibrio	Aliivibrio logei	CARB	Proteobacteria	Gammaproteobacteria	Vibrionales	Vibrionaceae	CARB I
WP_026084441	287	MKKYTSLALMLLSALFSMSSWSHSLEAQSIAQIESRVSARIGVAVYDSAT			Vibrio	Vibrio sp.	CARB	Proteobacteria	Gammaproteobacteria	Vibrionales	Vibrionaceae	CARB I
WP_026301417	281	MLVIVINLSSVSSVYADIITKKIEEIENKLGARIGASIYDVTDNKFWSYK			Colwellia	Colwellia piezophila	CARB	Proteobacteria	Gammaproteobacteria	Alteromonadales	Colwelliaceae	CARB I
WP_026339124	281	MAVFIILISVSLFSLADSRPLVKKIKQIENELDARVGVSIYDAGNQKSWD			Psychromonas	Psychromonas ossibalaenae	CARB	Proteobacteria	Gammaproteobacteria	Alteromonadales	Psychromonadaceae	CARB I
WP_026469686	281	MPLFFILFMLFANTSMAASLNDTIIDLEKQTSGDIGVAVLDTKTNQIWSY			Aliivibrio	Aliivibrio logei	CARB	Proteobacteria	Gammaproteobacteria	Vibrionales	Vibrionaceae	CARB I
WP_028857120	287	MVKFIPVVCMLLVNSITFANKLPNVVIKEITAVEKRLGANVGVAVYDTKD			Psychrilyobacter	Psychrilyobacter atlanticus	CARB					CARB I
WP_029627291	287	MKKYTSLTLMSLSALFSTSSLSHSLEAYSIAKIESRISARIGVAVYDSAT			Vibrio	Vibrio kanaloae	CARB	Proteobacteria	Gammaproteobacteria	Vibrionales	Vibrionaceae	CARB I
CAD60968	290	MKKITPLFVIAFLTLIALLAPAQASVTPDMTDFLRQQEQRLHARIGMAVV		HER	Escherichia	Escherichia hermannii	CARB	Proteobacteria	Gammaproteobacteria	Enterobacteriales	Enterobacteriaceae	CARB II
CAD60969	290	MKKITPLFAIAFLTLIALLAPAQASVTPDMTDFLRQQEQRLHARIGMAVV		HER	Escherichia	Escherichia hermannii	CARB	Proteobacteria	Gammaproteobacteria	Enterobacteriales	Enterobacteriaceae	CARB II
CAD60970	290	MKKITPLFAIAFLTLIALLAPAQASVTPDMTDFLRQQEQRLHARIGMAVV		HER	Escherichia	Escherichia hermannii	CARB	Proteobacteria	Gammaproteobacteria	Enterobacteriales	Enterobacteriaceae	CARB II
CAD60972	290	MKKITPLFAIAFLTLIALLAPAQASVTPDMTDFLRQQEQRLHARIGMAVV		HER	Escherichia	Escherichia hermannii	CARB	Proteobacteria	Gammaproteobacteria	Enterobacteriales	Enterobacteriaceae	CARB II
CAE81357	300	MRNEEVISMWQRMKWGLCVLAALSGSAMAAPLTAQYVSAIATQEEQRLHA		CKO/MAL	Citrobacter	Citrobacter koseri	CARB	Proteobacteria	Gammaproteobacteria	Enterobacteriales	Enterobacteriaceae	CARB II
CAE81358	300	MRNEEVISMWQRMKWGLCVLAALSGSAMAAPLTAQYVSAIATQEEQRLHA		CKO/MAL	Citrobacter	Citrobacter koseri	CARB	Proteobacteria	Gammaproteobacteria	Enterobacteriales	Enterobacteriaceae	CARB II
CBA75674	280	MPSVVTPLHIQLMTLSWLTLLSKKKKKLNSRIGVAIIDTTDNVTISYRGN			Arsenophonus	Arsenophonus nasoniae	CARB	Proteobacteria	Gammaproteobacteria	Enterobacteriales	Enterobacteriaceae	CARB II
WP_007374990	289	MFFSPKSICSLLLVCLPSVHAAAMDSARLAEVVRLQEQQLGARIGVAVVD			Kosakonia	Kosakonia radicincitans	CARB	Proteobacteria	Gammaproteobacteria	Enterobacteriales	Enterobacteriaceae	CARB II
WP_012132605	300	MRNEEVISMWQRMKWGLCVLAALSGSAMAAPLTAQYVSAIAMQEEQRLHA		CKO/MAL	Citrobacter	Citrobacter koseri	CARB	Proteobacteria	Gammaproteobacteria	Enterobacteriales	Enterobacteriaceae	CARB II
WP_016496122	289	MFFPVKSICSLLLLSAFAASAANIDNATLTAVARLQEEHLGARIGIAVVD			Enterobacter	Enterobacter sp.	CARB	Proteobacteria	Gammaproteobacteria	Enterobacteriales	Enterobacteriaceae	CARB II
WP_023478674	289	MHLPAKSFLALLLLGASAANAATIDSATLTAIARLQEEKLHARIGIAVID			Enterobacter	Enterobacter cloacae	CARB	Proteobacteria	Gammaproteobacteria	Enterobacteriales	Enterobacteriaceae	CARB II
WP_024553175	287	MLTKGGVRALIAAVLTASAPLSHAVDLAALTAAAQQEEKTLNARIGVTVL			Franconibacter	Franconibacter helveticus	CARB	Proteobacteria	Gammaproteobacteria	Enterobacteriales	Enterobacteriaceae	CARB II
WP_024557763	296	MRSLKGLIMLIKGVVRLLAAAALGSATLSHAVDLSQLTAAAQQEEKTLNA			Franconibacter	Franconibacter pulveris	CARB	Proteobacteria	Gammaproteobacteria	Enterobacteriales	Enterobacteriaceae	CARB II
WP_024559870	296	MRSLKGLIMLIKGVVRLLAAAALGSATLSHAVDLSQLTAAAQQEEKTLNA			Franconibacter	Franconibacter pulveris	CARB	Proteobacteria	Gammaproteobacteria	Enterobacteriales	Enterobacteriaceae	CARB II
WP_029590905	290	MMLIKGVVRLLAAAAALGSATLSHAVDLSQLTAAAQQEEKTLNARLGVTV			Franconibacter	Franconibacter pulveris	CARB	Proteobacteria	Gammaproteobacteria	Enterobacteriales	Enterobacteriaceae	CARB II
AHI31041	257	MKTVEQRLDARVGIALYDSGTGESWDYHGDDRFPITSTFKTLACAALLAK			Marinobacter	Marinobacter salarius	CARB	Proteobacteria	Gammaproteobacteria	Alteromonadales	Alteromonadaceae	CARB III
EXJ11293	294	MSKRRGPLFLSGILSVCLMLPSVLVQAQDDALMTELQRIENVLDARIGFS			Nitrincola	Nitrincola sp.	CARB	Proteobacteria	Gammaproteobacteria	Oceanospirillales	Oceanospirillaceae	CARB III
WP_009101219	294	MPYSVPLRWLRFALLVCLLIIPVTMIAHKDPVRAELQRIEQELEARIGFA			Halomonas	Halomonas sp.	CARB	Proteobacteria	Gammaproteobacteria	Oceanospirillales	Halomonadaceae	CARB III
WP_009723479	297	MKVDCKQRVSRWVMSIFLIAVPSVLMAQDDNLLTEVDRIERQLDARVGFA			Halomonas	Halomonas sp.	CARB	Proteobacteria	Gammaproteobacteria	Oceanospirillales	Halomonadaceae	CARB III
WP_010196309	298	MYLLQSKTKIFSTLITIFCLTLPLHANAENSLVDAVKSAENELGARIGLA			Psychrobacter	Psychrobacter sp.	CARB	Proteobacteria	Gammaproteobacteria	Pseudomonadales	Moraxellaceae	CARB III
WP_011784589	301	MIFQKLIAAILLTLSTSVASADQDNSLIKTVKKVADDLEARVGFAAYDLE			Marinobacter	Marinobacter hydrocarbonoclasticus	CARB	Proteobacteria	Gammaproteobacteria	Alteromonadales	Alteromonadaceae	CARB III
WP_012139023	291	MTALLTFSVAIFLSFWASIASADGHNSLIKTVESIASEIEARVGFAAYDL			Marinobacter	Marinobacter lipolyticus	CARB	Proteobacteria	Gammaproteobacteria	Alteromonadales	Alteromonadaceae	CARB III
WP_016914634	293	MNHRQPRWMRATLSACVLFASSVAMAQDDPISAELARIEQALDARIGFAA			Halomonas	Halomonas stevensii	CARB	Proteobacteria	Gammaproteobacteria	Oceanospirillales	Halomonadaceae	CARB III
WP_022609332	319	MFDMDSKNQPKIYLNSEKIKMMKHRKNSIFLAAFLGLSIAIASALLPSLG			Rubidibacter	Rubidibacter lacunae	CARB	Cyanobacteria	Oscillatoriophycideae	Chroococcales		CARB III
WP_022609334	298	MNLRKKGFFASIFLGLMISIGFALVTYSSNAGENDLIAAVQQIEARLNAR			Rubidibacter	Rubidibacter lacunae	CARB	Cyanobacteria	Oscillatoriophycideae	Chroococcales		CARB III
WP_027967398	291	MLRTALSLCLLVLPITLYASDKNELINSVRQIEANLNARVGIAVYDLESK			Halomonas	Halomonas halocynthiae	CARB	Proteobacteria	Gammaproteobacteria	Oceanospirillales	Halomonadaceae	CARB III
WP_028791478	301	MKNHAGRLVAGSLAVLICIAPLFVRAEDTTDDIVQTVRDLEGRLDARIGI			Thalassospira	Thalassospira lucentensis	CARB	Proteobacteria	Alphaproteobacteria	Rhodospirillales	Rhodospirillaceae	CARB III
WP_015060700	292	MWQWLGKVRWLLVVIALLGGKVMAASELDSALARLEQQHHGRLGLAYIDS	BES-1	BES	Serratia	Serratia marcescens	Carb/ESBL	Proteobacteria	Gammaproteobacteria	Enterobacteriales	Enterobacteriaceae
ADB56658	294	MARPSKLALSFSLLLPFLPFTSFAETWPQGDIARQKIVKLEKDFGGRIGV	BIC-1	BIC	Pseudomonas	Pseudomonas fluorescens	Carb/ESBL	Proteobacteria	Gammaproteobacteria	Pseudomonadales	Pseudomonadaceae	KPC/IMI/SME
ABD84038	284	LLAGITLPLVNFSLPTWAAGIPGSLDKQLAALEHSANGRLGIAMINTGNG	BlaA	BlaA	Yersinia	Yersinia intermedia	Carb/ESBL	Proteobacteria	Gammaproteobacteria	Enterobacteriales	Enterobacteriaceae	blaA
ABD84039	273	NFSLPTWAAAISGSLDKQLAALEHSANGRLGIAMINTGNCTKILYRGARR	BlaA	BlaA	Yersinia	Yersinia intermedia	Carb/ESBL	Proteobacteria	Gammaproteobacteria	Enterobacteriales	Enterobacteriaceae	blaA
AAM10778	295	MNHSPLRRSLLVAAISTPLIGACAPLRGQAKNVAAAERQLRELESTFDGR	CARB-1	PenI	Burkholderia	Burkholderia pseudomallei	Carb/ESBL	Proteobacteria	Betaproteobacteria	Burkholderiales	Burkholderiaceae	penI
AFI26331	158	FMAASAILKESEVKKNLLTQHVALKKSDLVNYNPITEKHLNEGMTIGELA	CTX-M	RAHN	environmental samples	environmental samples uncultured bacterium	Carb/ESBL					RAHN
AFI26349	158	FMAASAILKESEVKKNLLTQHVALKKSDLVNYNPITEKHLNEGMTIGELA	CTX-M	RAHN	environmental samples	environmental samples uncultured bacterium	Carb/ESBL					RAHN
AFI26351	158	FMVASAILKESEVKKNLFTQHVALKKSDLVNYNPITEKHLNEGMTIGELA	CTX-M	RAHN	environmental samples	environmental samples uncultured bacterium	Carb/ESBL					RAHN
AFI26356	158	FMAASAILKESEVKKNLLTQHVALKKSDLVNYNPITEKHLNEGMTIGELA	CTX-M	RAHN	environmental samples	environmental samples uncultured bacterium	Carb/ESBL					RAHN
AFI26357	158	FMAASAILKESEVKKNLLTQHVALKKSDLVNYNPITEKHLNEGMTIGELA	CTX-M	RAHN	environmental samples	environmental samples uncultured bacterium	Carb/ESBL					RAHN
AFI26358	158	FMAASAILKESEVKKKLLTQHVALKKSDLVNYNPSTEKHLNEGMTIGELA	CTX-M	RAHN	environmental samples	environmental samples uncultured bacterium	Carb/ESBL					RAHN
AFI26359	158	FMAASAILKQSETQTELLTRRISLKKSDLVNYNPITEKHLDTGMTIGELA	CTX-M	RAHN	environmental samples	environmental samples uncultured bacterium	Carb/ESBL					RAHN
AFI26361	158	FMAASAILKESEVKKNLLTQHVALKKSDLVNYNPITEKHLNEGTTIGELA	CTX-M	RAHN	environmental samples	environmental samples uncultured bacterium	Carb/ESBL					RAHN
AFI26362	158	FMAASAILKESEVKKNLLTQHVALKKSDLVNYNPITEKRLNEGMAIGELP	CTX-M	RAHN	environmental samples	environmental samples uncultured bacterium	Carb/ESBL					RAHN
AFI26364	158	FMAASAILKESEVKKNLLTQHVALRKSDRVNYNPITEKHLNEGMTIGELA	CTX-M	RAHN	environmental samples	environmental samples uncultured bacterium	Carb/ESBL					RAHN
AFI26370	158	FMAASAILKESEVKKNLLTQHVALKKSDLVNYNPITEKHLNEGMTIGELA	CTX-M	RAHN	environmental samples	environmental samples uncultured bacterium	Carb/ESBL					RAHN
ACY69399	142	DVVNKRLEIKKSDLVVWSPITEKHLQSGMTLAELSAAALQYSDNTAMNKM	CTX-M	OXY	environmental samples	environmental samples uncultured bacterium	Carb/ESBL					OXY
AFI26350	158	VMAVSALLKQSETDKNLLAKRMEIKQSDLVNYNPIAEKHLDTGMTLAEFS	CTX-M	FONA	environmental samples	environmental samples uncultured bacterium	Carb/ESBL					FONA
AFI26369	158	VMAVSALLKQSETDKNLLAKRMEIKQSDLVNYNPIAEKHLDTGMTLGEFS	CTX-M	FONA	environmental samples	environmental samples uncultured bacterium	Carb/ESBL					FONA
ABB69930	178	STSKVMAAAAVLKQSETQKQLLNQPVEIKPADLVNYNPIAEKHVNGTMTL	CTX-M	CTX-M-14	Shigella	Shigella sonnei	Carb/ESBL	Proteobacteria	Gammaproteobacteria	Enterobacteriales	Enterobacteriaceae	CTX-M
ABH03045	179	FAMCSTSKVMAAAAVLKQSESDKTLLNQRVEIKKSDLINYNPIAEKHVNG	CTX-M	CTX-M-2	Salmonella	Salmonella enterica subsp.	Carb/ESBL	Proteobacteria	Gammaproteobacteria	Enterobacteriales	Enterobacteriaceae	CTX-M
ACY69318	128	NLLNQRVEIKKSDLVNYNPIAEKHVNGTMSLAELSAAALQYSDNVAMNKL	CTX-M	CTX-M-15	Aeromonas	Aeromonas sp.	Carb/ESBL	Proteobacteria	Gammaproteobacteria	Aeromonadales	Aeromonadaceae	CTX-M
ACY69319	145	QLLNQPVEIKPADLVNYNPIAEKHVNGTMTLAELSAAALQYSDNTAMNKL	CTX-M	CTX-M-14	Escherichia	Escherichia coli	Carb/ESBL	Proteobacteria	Gammaproteobacteria	Enterobacteriales	Enterobacteriaceae	CTX-M
ACY69322	145	QLLNQPVEIKPADLVNYNPIAEKHVNGTMTLAELSAAALQYSDNTAMNKL	CTX-M	CTX-M-14	Escherichia	Escherichia coli	Carb/ESBL	Proteobacteria	Gammaproteobacteria	Enterobacteriales	Enterobacteriaceae	CTX-M
ACY69323	145	QLLNQPVEIKPADLVNYNPIAEKHVNGTMTLAELSAAALQYSDNTAMNKL	CTX-M	CTX-M-14	Escherichia	Escherichia coli	Carb/ESBL	Proteobacteria	Gammaproteobacteria	Enterobacteriales	Enterobacteriaceae	CTX-M
ACY69326	130	QLLNQPVEIKPADLVNYNPIAEKHVNGTMTLAELSAAALQYSDNTAMNKL	CTX-M	CTX-M-14	Escherichia	Escherichia coli	Carb/ESBL	Proteobacteria	Gammaproteobacteria	Enterobacteriales	Enterobacteriaceae	CTX-M
ACY69328	125	QLLNQPVEIKPADLVNYNPIAEKHVNGTMTLAELSAAALQYSDNTAMNKL	CTX-M	CTX-M-14	Escherichia	Escherichia coli	Carb/ESBL	Proteobacteria	Gammaproteobacteria	Enterobacteriales	Enterobacteriaceae	CTX-M
ACY69330	140	AAAVLKQSETQKQLLNQPVEIKPADLVNYNPIAEKHVNGTMTLAELSAAA	CTX-M	CTX-M-14	Escherichia	Escherichia coli	Carb/ESBL	Proteobacteria	Gammaproteobacteria	Enterobacteriales	Enterobacteriaceae	CTX-M
ACY69336	145	QLLNQPVEIKPADLVNYNPIAEKHVNGTMTLAELSAAALQYSDNTAMNKL	CTX-M	CTX-M-14	Pseudochrobactrum	Pseudochrobactrum sp.	Carb/ESBL	Proteobacteria	Alphaproteobacteria	Rhizobiales	Brucellaceae	CTX-M
ACY69338	125	NLLNQRVEIKKSDLVNYNPIAEKHVNGTMSLAELSAAALQYSDNTAMNKL	CTX-M	CTX-M	Escherichia	Escherichia coli	Carb/ESBL	Proteobacteria	Gammaproteobacteria	Enterobacteriales	Enterobacteriaceae	CTX-M
ACY69340	129	NLLNQRVEIKKSDLVNYNPIAEKHVNGTMSLAELSAAALQYSDNTAMNKL	CTX-M	CTX-M	Escherichia	Escherichia coli	Carb/ESBL	Proteobacteria	Gammaproteobacteria	Enterobacteriales	Enterobacteriaceae	CTX-M
ACY69343	145	NLLNQRVEIKKSDLVNYNPIAEKHVNGTMSLAELSAAALQYSDNTAMNKL	CTX-M	CTX-M	Pseudochrobactrum	Pseudochrobactrum sp.	Carb/ESBL	Proteobacteria	Alphaproteobacteria	Rhizobiales	Brucellaceae	CTX-M
ACY69344	145	NLLNQRVEIKKSDLVNYNPIAEKHVNGTMSLAELSAAALQYSDNTAMNKL	CTX-M	CTX-M	Acinetobacter	Acinetobacter sp.	Carb/ESBL	Proteobacteria	Gammaproteobacteria	Pseudomonadales	Moraxellaceae	CTX-M
ACY69353	145	NLLNQRVEIKKSDLVNYNPIAEKHVNGTMSLAELSAAALQYSDNTAMNKL	CTX-M	CTX-M	Aeromonas	Aeromonas sp.	Carb/ESBL	Proteobacteria	Gammaproteobacteria	Aeromonadales	Aeromonadaceae	CTX-M
ACY69374	142	NLLNQRVEIKKSDLVNYNPIAEKHVNGTMSLAELSAAALQYSDNVAMNKL	CTX-M	CTX-M-15	environmental samples	environmental samples uncultured bacterium	Carb/ESBL					CTX-M
ACY69375	142	NLLNQRVEIKKSELVNYNPIAEKHVNGTMSLAELSAAALQYSDNVAMNKL	CTX-M	CTX-M-15	environmental samples	environmental samples uncultured bacterium	Carb/ESBL					CTX-M
ACY69382	142	QLLNQPVEIKPADLVNYNPIAEKHVNGTMTLAELSAAALQYSDNTAMNKL	CTX-M	CTX-M-14	environmental samples	environmental samples uncultured bacterium	Carb/ESBL					CTX-M
ACY69385	142	QLLNQPVEIKPADLVNYNPIAEKHVNGTMTLAELSAAALQYSDNTAMNKL	CTX-M	CTX-M-14	environmental samples	environmental samples uncultured bacterium	Carb/ESBL					CTX-M
ACY69390	142	QLLNQPVEIMPADLVNYNPIAEKHVNGTMTLAELSAAALQYSDNTAMNKL	CTX-M	CTX-M-14	environmental samples	environmental samples uncultured bacterium	Carb/ESBL					CTX-M
ACY69391	142	QLLNQPVEIKPADLVNYNPIAEKHVNGTMTLAEVSAAALQYSDNTAMNKL	CTX-M	CTX-M-14	environmental samples	environmental samples uncultured bacterium	Carb/ESBL					CTX-M
ACY69396	142	QLLNQPVEIKPADLVNYNPIAEKHVNGTMTLAELSAAALQYSDNTAMNKL	CTX-M	CTX-M-14	environmental samples	environmental samples uncultured bacterium	Carb/ESBL					CTX-M
ACY69398	142	TLLNQRVEIKKSDLINYNPIAEKHVNGTMTLAELSAAALQYSDNTAMNKL	CTX-M	CTX-M-2	environmental samples	environmental samples uncultured bacterium	Carb/ESBL					CTX-M
ADZ11079	160	EAQKQLLNQPVEIKPADLVNYNPIAEKHVNGTMTLAELSAAALQYSDNTA	CTX-M	CTX-M-14	Escherichia	Escherichia coli	Carb/ESBL	Proteobacteria	Gammaproteobacteria	Enterobacteriales	Enterobacteriaceae	CTX-M
ADZ11080	156	ETQKQLLNQPVEIKPADLVNYNPIAEKHVNGTMTLAELSAAALQYSDNTA	CTX-M	CTX-M-14	Klebsiella	Klebsiella pneumoniae	Carb/ESBL	Proteobacteria	Gammaproteobacteria	Enterobacteriales	Enterobacteriaceae	CTX-M
ADZ11083	146	ETQKQLLNQPVEIKPADLVNYNPIAEKHVNGTMTLAVLSAPALQYSDNTA	CTX-M	CTX-M-14	Klebsiella	Klebsiella pneumoniae	Carb/ESBL	Proteobacteria	Gammaproteobacteria	Enterobacteriales	Enterobacteriaceae	CTX-M
ADZ11084	103	VMAVAAVLKKSESEPNLLNQRVEIKKSDLVNYNPIAEKHVDGTMSLAVLS	CTX-M	CTX-M-15	Escherichia	Escherichia coli	Carb/ESBL	Proteobacteria	Gammaproteobacteria	Enterobacteriales	Enterobacteriaceae	CTX-M
AEB71557	151	NPIAEKHVNGTMSLAELSAAALQYSDNVAMNKLIAHVGGPASVTAFARQL	CTX-M	CTX-M-15	Klebsiella	Klebsiella pneumoniae	Carb/ESBL	Proteobacteria	Gammaproteobacteria	Enterobacteriales	Enterobacteriaceae	CTX-M
AFI26325	158	VMAAAAVLKKSESEPNLLNRRVEIKKSDLVNYNPIAEKHVNGTMSLAELS	CTX-M	CTX-M-15	environmental samples	environmental samples uncultured bacterium	Carb/ESBL					CTX-M
AFI26328	158	VMAAAAVLKKSESEPNLLNQRVEIKKSDLVNYNPIAEKHVNGTMSLAELS	CTX-M	CTX-M-15	environmental samples	environmental samples uncultured bacterium	Carb/ESBL					CTX-M
AFI26333	158	VMAAAAVLKQSESDKHLLNQRVEIKKSDLVNYNPIAEKHVNGTMTLAELG	CTX-M	CTX-M-2	environmental samples	environmental samples uncultured bacterium	Carb/ESBL					CTX-M
AFI26334	158	VMAAAAVLKQSETQKGLLSQRVEIKPSDLINYNPIAEKHVNGTMTFGELS	CTX-M	CTX-M-8	environmental samples	environmental samples uncultured bacterium	Carb/ESBL					CTX-M
AFI26338	158	VMAAAAVLKQSETQKDLLSQRVEIKSSDSINYNPIAEKHVNGTMTLGELS	CTX-M	CTX-M-8	environmental samples	environmental samples uncultured bacterium	Carb/ESBL					CTX-M
AFI26339	158	VMAAAAVLKQSETQKQLLNQPVEIKPADLVNYNPIAEKHVNGTMTLAELS	CTX-M	CTX-M-14	environmental samples	environmental samples uncultured bacterium	Carb/ESBL					CTX-M
AFI26340	158	VMAAAAVLKKSESGPSLLNQRVEIKKSDLVNYNPIAEKHVNGTMSLAELS	CTX-M	CTX-M-15	environmental samples	environmental samples uncultured bacterium	Carb/ESBL					CTX-M
AFI26343	158	AMAAAAVLKKSESEPNLLNQRVEIKKSDLVNYNPIAEKHVNGTMSLAELS	CTX-M	CTX-M-15	environmental samples	environmental samples uncultured bacterium	Carb/ESBL					CTX-M
AFI26345	158	VMAAAAVLKQSESDKHLLNQRVEIKKSDLVNYNPIAEKHVNGTMTLAELG	CTX-M	CTX-M-2	environmental samples	environmental samples uncultured bacterium	Carb/ESBL					CTX-M
AFI26346	158	VMAAAAVLKQSETQKQLLNQPVEIKPADLVNYNPIAEKHVNGTMTLAELS	CTX-M	CTX-M-14	environmental samples	environmental samples uncultured bacterium	Carb/ESBL					CTX-M
AFI26355	158	VMAAAAVLKKSESEPNLLNQRVEIKKSDLVNYNPIAEKHVNGTMSLAELS	CTX-M	CTX-M-15	environmental samples	environmental samples uncultured bacterium	Carb/ESBL					CTX-M
AGW27939	157	LCSTSKVMAAAAVLKKSESEPNLLNQRVEIKKSDLVNYNPIAEKHVNGTM	CTX-M	CTX-M-15	Klebsiella	Klebsiella pneumoniae	Carb/ESBL	Proteobacteria	Gammaproteobacteria	Enterobacteriales	Enterobacteriaceae	CTX-M
ADB10830	263	MVKKSLRQFTLMATATVTLLLGSVPLYAQTADVQQKLAELERQSGGRLGV	CTX-M-1	CTX-M-15	Escherichia	Escherichia coli	Carb/ESBL	Proteobacteria	Gammaproteobacteria	Enterobacteriales	Enterobacteriaceae	CTX-M
ADB10831	263	MVKKSLRQFTLMATATVTLLLGSVPLYAQTADVQQKLAELERQSGGRLGV	CTX-M-1	CTX-M-15	Escherichia	Escherichia coli	Carb/ESBL	Proteobacteria	Gammaproteobacteria	Enterobacteriales	Enterobacteriaceae	CTX-M
ADB10832	263	MVKKSLRQFTLMATATVTLLLGSVPLYAQTADVQQKLAELERQSGGRLGV	CTX-M-1	CTX-M-15	Escherichia	Escherichia coli	Carb/ESBL	Proteobacteria	Gammaproteobacteria	Enterobacteriales	Enterobacteriaceae	CTX-M
AAF65843	291	MVKKSLRQFTLMATATVTLLLGSVPLYAQTVDVQQKLAELEQQSGGRLGV	CTX-M-10	CTX-M-15	Escherichia	Escherichia coli	Carb/ESBL	Proteobacteria	Gammaproteobacteria	Enterobacteriales	Enterobacteriaceae	CTX-M
AEL20754	291	MVKKSLRQFTLMATATVTLLLGSVPLYAQTVDVQQKLAELEQQSGGRLGV	CTX-M-10	CTX-M-15	artificial sequences	artificial sequences synthetic	Carb/ESBL					CTX-M
AEL20755	291	MVKKSLRQFTLMATATVTLLLGSVPLYAQTVDVQQKLAELEQQSGGRLGV	CTX-M-10	CTX-M-15	artificial sequences	artificial sequences synthetic	Carb/ESBL					CTX-M
CBW46935	291	MMRKSVRRAMLMTTACVSLLLASVPLCAQANDVQQKLAALEKSSGGRLGV	CTX-M-100	CTX-M-8	Escherichia	Escherichia coli	Carb/ESBL	Proteobacteria	Gammaproteobacteria	Enterobacteriales	Enterobacteriaceae	CTX-M
ADY02545	291	MVKKSLRQFTLMATATVTLLLGSVPLYAQTADVQQKLAELERQSGGRLGV	CTX-M-101	CTX-M-15	Escherichia	Escherichia coli	Carb/ESBL	Proteobacteria	Gammaproteobacteria	Enterobacteriales	Enterobacteriaceae	CTX-M
ADY02546	291	MVTKRVQRMMFAAAACIPLLLGSAPLYAQTSAVQQKLAALEKSSGGRLGV	CTX-M-102	CTX-M-14	Escherichia	Escherichia coli	Carb/ESBL	Proteobacteria	Gammaproteobacteria	Enterobacteriales	Enterobacteriaceae	CTX-M
CDG50843	291	MVKKSLRQFTLMATATVTLLLGSVPLYAQTADVQQKLAELERQSGGRLGV	CTX-M-103	CTX-M-15	Escherichia	Escherichia coli	Carb/ESBL	Proteobacteria	Gammaproteobacteria	Enterobacteriales	Enterobacteriaceae	CTX-M
ADA81876	291	MVTKRVQRMMFAAAACIPLLLGSAPLYAQTSAVQQKLAALEKSSGGRLGV	CTX-M-104	CTX-M-14	Escherichia	Escherichia coli	Carb/ESBL	Proteobacteria	Gammaproteobacteria	Enterobacteriales	Enterobacteriaceae	CTX-M
WP_015059026	291	MVTKRVQRMMFAAAACIPLLLGSAPLYAQTSAVQQKLAALEKSSGGRLGV	CTX-M-105	CTX-M-14	Escherichia	Escherichia coli	Carb/ESBL	Proteobacteria	Gammaproteobacteria	Enterobacteriales	Enterobacteriaceae	CTX-M
ADZ31262	290	MVTKRVQRMMFAAAACIPLLLGSAPLYAQTSAVQQKLAALEKSSGGRLGV	CTX-M-106	CTX-M-14	Escherichia	Escherichia coli	Carb/ESBL	Proteobacteria	Gammaproteobacteria	Enterobacteriales	Enterobacteriaceae	CTX-M
AEM44650	287	VKKSLRQFTLMATATVTLLLGSVPLYAQTADVQQKLAELERQSGGRLGVA	CTX-M-107	CTX-M-15	Shigella	Shigella sp.	Carb/ESBL	Proteobacteria	Gammaproteobacteria	Enterobacteriales	Enterobacteriaceae	CTX-M
AEM44651	287	VKKSLRQFTLMATATVTLLLGSVPLYAQTADVQQKLAELERQSGGRLGVA	CTX-M-108	CTX-M-15	Shigella	Shigella sp.	Carb/ESBL	Proteobacteria	Gammaproteobacteria	Enterobacteriales	Enterobacteriaceae	CTX-M
AEM44654	288	VKKSLRQFTLMATATVTLLLGSVPLYAQTADVQQKLAELERQSGGRLGVA	CTX-M-109	CTX-M-15	Shigella	Shigella sp.	Carb/ESBL	Proteobacteria	Gammaproteobacteria	Enterobacteriales	Enterobacteriaceae	CTX-M
AAF93177	282	MVKKSLRQFTLMATATVTLLLGSVPLYAQTADVQQKLAGLERQSGGRLGV	CTX-M-11	CTX-M-15	Klebsiella	Klebsiella pneumoniae	Carb/ESBL	Proteobacteria	Gammaproteobacteria	Enterobacteriales	Enterobacteriaceae	CTX-M
AEM44648	292	MVTKRVQRMMFAAAACIPLLLGSAPLYAQTSAVQQKLAALEKSSGGRLGV	CTX-M-110	CTX-M-14	Shigella	Shigella sp.	Carb/ESBL	Proteobacteria	Gammaproteobacteria	Enterobacteriales	Enterobacteriaceae	CTX-M
AEM44649	291	MVTKRVQRMMFAAAACIPLLLGSAPLYAQTSAVQQKLAALEKSSGGRLGV	CTX-M-111	CTX-M-14	Shigella	Shigella sp.	Carb/ESBL	Proteobacteria	Gammaproteobacteria	Enterobacteriales	Enterobacteriaceae	CTX-M
AEM44652	291	MVTKRVQRMMFAAAACIPLLLGSAPLYAQTSAVQQKLAALEKSSGGRLGV	CTX-M-112	CTX-M-14	Shigella	Shigella sp.	Carb/ESBL	Proteobacteria	Gammaproteobacteria	Enterobacteriales	Enterobacteriaceae	CTX-M
AEM44653	291	MVTKRVQRMMFAAAACIPLLLGSAPLYAQTSAVQQKLAALEKSSGGRLGV	CTX-M-113	CTX-M-14	Shigella	Shigella sp.	Carb/ESBL	Proteobacteria	Gammaproteobacteria	Enterobacteriales	Enterobacteriaceae	CTX-M
ACU00153	291	MVKKSLRQFTLMATATVTLLLGSVPLYAQTADVQQKLAELERQSGGRLGV	CTX-M-114	CTX-M-15	Providencia	Providencia rettgeri	Carb/ESBL	Proteobacteria	Gammaproteobacteria	Enterobacteriales	Enterobacteriaceae	CTX-M
CAB59824	291	MMTQSIRRSMLTVMATLPLLFSSATLHAQANSVQQQLEALEKSSGGRLGV	CTX-M-115	CTX-M-2	Kluyvera	Kluyvera ascorbata ATCC 33433	Carb/ESBL	Proteobacteria	Gammaproteobacteria	Enterobacteriales	Enterobacteriaceae	CTX-M
CAD20589	291	MMTQSIRRSMLTVMATLPLLFSSATLHAQANSVQQQLEALEKSSGGRLGV	CTX-M-115	CTX-M-2	Kluyvera	Kluyvera ascorbata	Carb/ESBL	Proteobacteria	Gammaproteobacteria	Enterobacteriales	Enterobacteriaceae	CTX-M
ADA62531	291	MVKKSLRQFTLMATATVTLLLGSVPLYAQTADVQQKLAELERQSGGRLGV	CTX-M-116	CTX-M-15	artificial sequences	artificial sequences synthetic	Carb/ESBL					CTX-M
ADA62547	291	MVKKSLRQFTLMATATVTLLLGSVPLYAQTADVQQKLAELERQSGGRLGV	CTX-M-116	CTX-M-15	artificial sequences	artificial sequences synthetic	Carb/ESBL					CTX-M
ADA62554	291	MVKKSLRQFTLMATATVTLLLGSVPLYAQTADVQQKLAELERQSGGRLGV	CTX-M-116	CTX-M-15	artificial sequences	artificial sequences synthetic	Carb/ESBL					CTX-M
ADA62563	291	MVKKSLRQFTLMATATVTLLLGSVPLYAQTADVQQKLAELERQSGGRLGV	CTX-M-116	CTX-M-15	artificial sequences	artificial sequences synthetic	Carb/ESBL					CTX-M
AFN82086	257	LLLGSVPLYAQTADVQQKLAELERQSGGRLGVALINTADNSXILYRADER	CTX-M-116	CTX-M-15	Escherichia	Escherichia coli	Carb/ESBL	Proteobacteria	Gammaproteobacteria	Enterobacteriales	Enterobacteriaceae	CTX-M
AET99223	291	MVKKSLRQFTLMATATVTLLLGSVPLYAQTADVQQKLAELERQSGGRLGV	CTX-M-117	CTX-M-15	Escherichia	Escherichia coli	Carb/ESBL	Proteobacteria	Gammaproteobacteria	Enterobacteriales	Enterobacteriaceae	CTX-M
AAG34108	291	MVKKSLRQFTLMATAAVTLLLGSVPLYAQTADVQQKLAELERQSGGRLGV	CTX-M-12	CTX-M-15	Klebsiella	Klebsiella pneumoniae	Carb/ESBL	Proteobacteria	Gammaproteobacteria	Enterobacteriales	Enterobacteriaceae	CTX-M
AIC64331	291	MVKKSLRQFTLMATAAVTLLLGSVPLYAQTADVQQKLAELERQSGGRLGV	CTX-M-12	CTX-M-15	environmental samples	environmental samples uncultured bacterium	Carb/ESBL					CTX-M
AIC64344	291	MVKKSLRQFTLMATATVTLLLGSVPLYAQTADVQQKLAELERQSGGRLGV	CTX-M-12	CTX-M-15	environmental samples	environmental samples uncultured bacterium	Carb/ESBL					CTX-M
AIC64472	291	MVKKSLRQFTLMATAAVTLLLGSVPLYAQTADVQQKLAELERQSGGRLGV	CTX-M-12	CTX-M-15	environmental samples	environmental samples uncultured bacterium	Carb/ESBL					CTX-M
AFA51699	291	MVTKRVQRMMFAAAACIPLLLGSAPLYAQTSAVQQKLAALEKSSGGRLGV	CTX-M-121	CTX-M-14	Escherichia	Escherichia coli	Carb/ESBL	Proteobacteria	Gammaproteobacteria	Enterobacteriales	Enterobacteriaceae	CTX-M
AFA51700	291	MVTKRVQRMMFAAAACIPLLLGSAPLYAQTSAVQQKLAALEKSSGGRLGV	CTX-M-122	CTX-M-14	Escherichia	Escherichia coli	Carb/ESBL	Proteobacteria	Gammaproteobacteria	Enterobacteriales	Enterobacteriaceae	CTX-M
AFA51701	291	MVKKSLRQFTLMATATVTLLLGSVPLYAQTADVQQKLAELERQSGGRLGV	CTX-M-123	CTX-M-15	Escherichia	Escherichia coli	Carb/ESBL	Proteobacteria	Gammaproteobacteria	Enterobacteriales	Enterobacteriaceae	CTX-M
AFO69261	291	MVTKRVQRMMFAAAACIPLLLGSAPLYAQTSAVQQKLAALEKSSGGRLGV	CTX-M-125	CTX-M-14	Enterobacter	Enterobacter cloacae	Carb/ESBL	Proteobacteria	Gammaproteobacteria	Enterobacteriales	Enterobacteriaceae	CTX-M
BAL72196	291	MVTKRVQRMMFAAAACIPLLLGSAPLYAQTSAVQQKLAALEKSSGGRLGV	CTX-M-126	CTX-M-14	Escherichia	Escherichia coli	Carb/ESBL	Proteobacteria	Gammaproteobacteria	Enterobacteriales	Enterobacteriaceae	CTX-M
AFJ59956	291	MVTKRVQRMMFAAAACIPLLLGSAPLYAQTSAVQQKLAALEKSSGGRLGV	CTX-M-129	CTX-M-14	Escherichia	Escherichia coli	Carb/ESBL	Proteobacteria	Gammaproteobacteria	Enterobacteriales	Enterobacteriaceae	CTX-M
AAF72531	291	MVTKRMQRMMFAAAACIPLLLGSAPLYAQTSAVQQKLAALEKSSGGRLGV	CTX-M-13	CTX-M-14	Klebsiella	Klebsiella pneumoniae	Carb/ESBL	Proteobacteria	Gammaproteobacteria	Enterobacteriales	Enterobacteriaceae	CTX-M
AFJ59957	291	MVTKRVQRMMFAAAACIPLLLGSAPLYAQTSAVQQKLAALEKSSGGRLGV	CTX-M-130	CTX-M-14	Escherichia	Escherichia coli	Carb/ESBL	Proteobacteria	Gammaproteobacteria	Enterobacteriales	Enterobacteriaceae	CTX-M
AEL20766	291	MMTQSIRRSMLTVMATLPLLFSSATLHAQANSVQQQLEALEKSSGGRLGV	CTX-M-131	CTX-M-2	artificial sequences	artificial sequences synthetic	Carb/ESBL					CTX-M
AEW46676	290	MTQSIRRSMLTVMATLPLLFSSATLHAQANSVQQQLEALEKSSGGRLGVA	CTX-M-131	CTX-M-2	Providencia	Providencia rettgeri	Carb/ESBL	Proteobacteria	Gammaproteobacteria	Enterobacteriales	Enterobacteriaceae	CTX-M
AFQ94051	291	MVKKSLRQFTLMATATVTLLLGSVPLYAQTADVQQKLAELERQSGGRLGV	CTX-M-132	CTX-M-15	Escherichia	Escherichia coli	Carb/ESBL	Proteobacteria	Gammaproteobacteria	Enterobacteriales	Enterobacteriaceae	CTX-M
AFX60298	291	MVTKRVQRMMFAAAACIPLLLGSAPLYAQTSAVQQKLAALEKSSGGRLGV	CTX-M-134	CTX-M-14	Escherichia	Escherichia coli	Carb/ESBL	Proteobacteria	Gammaproteobacteria	Enterobacteriales	Enterobacteriaceae	CTX-M
AHC31002	291	MVTKRVQRMMFAAAACIPLLLGSAPLYAQTSAVQQKLAALEKSSGGRLGV	CTX-M-137	CTX-M-14	Escherichia	Escherichia coli	Carb/ESBL	Proteobacteria	Gammaproteobacteria	Enterobacteriales	Enterobacteriaceae	CTX-M
ABN09669	291	MVKKSLRQFTLMATATVTLLLGSVPLYAQTADVQQKLAELERQSGGRLGV	CTX-M-138	CTX-M-15	Salmonella	Salmonella enterica subsp.	Carb/ESBL	Proteobacteria	Gammaproteobacteria	Enterobacteriales	Enterobacteriaceae	CTX-M
ADA62514	291	MVKKSLRQFTLMATATVTLLLGSVPLYAQTADVQQKLAELERQSGGRLGV	CTX-M-138	CTX-M-15	artificial sequences	artificial sequences synthetic	Carb/ESBL					CTX-M
ADA62534	291	MVKKSLRQFTLMATATVTLLLGSVPLYAQTADVQQKLAELERQSGGRLGV	CTX-M-138	CTX-M-15	artificial sequences	artificial sequences synthetic	Carb/ESBL					CTX-M
ADA62544	291	MVKKSLRQFTLMATATVTLLLGSVPLYAQTADVQQKLAELERQSGGRLGV	CTX-M-138	CTX-M-15	artificial sequences	artificial sequences synthetic	Carb/ESBL					CTX-M
AEL20750	291	MVKKSLRQFTLMATATVTLLLGSVPLYAQTADVQQKLAELERQSGGRLGV	CTX-M-138	CTX-M-15	artificial sequences	artificial sequences synthetic	Carb/ESBL					CTX-M
AEL20751	291	MVKKSLRQFTLMATATVTLLLGSVPLYAQTADVQQKLAELERQSGGRLGV	CTX-M-138	CTX-M-15	artificial sequences	artificial sequences synthetic	Carb/ESBL					CTX-M
AHA80107	291	MVKKSLRQFTLMATATVTLLLGSVPLYAQTADVQQKLAELERQSGGRLGV	CTX-M-138	CTX-M-15	Escherichia	Escherichia coli	Carb/ESBL	Proteobacteria	Gammaproteobacteria	Enterobacteriales	Enterobacteriaceae	CTX-M
AIC64369	291	MVKKSLRQFTLMATATVTLLLGSVPLYAQTADVQQKLAELERQSGGRLGV	CTX-M-138	CTX-M-15	environmental samples	environmental samples uncultured bacterium	Carb/ESBL					CTX-M
AIC64377	291	MVKKSLRQFTLMATATVTLLLGSVPLYAQTADVQQKLAELERQSGGRLGV	CTX-M-138	CTX-M-15	environmental samples	environmental samples uncultured bacterium	Carb/ESBL					CTX-M
WP_013188473	291	MVKKSLRQFTLMATATVTLLLGSVPLYAQTADVQQKLAELERQSGGRLGV	CTX-M-138	CTX-M-15	Enterobacteriales	Enterobacteriales Enterobacteriaceae	Carb/ESBL	Proteobacteria	Gammaproteobacteria	Enterobacteriales		CTX-M
ADA62507	291	MVKKSLRQFTLMATATVTLLLGSVPLYAQTADVQQKLAELERQSGGRLGV	CTX-M-139	CTX-M-15	artificial sequences	artificial sequences synthetic	Carb/ESBL					CTX-M
ADA62529	291	MVKKSLRQFTLMATATVTLLLGSVPLYAQTADVQQKLAELERQSGGRLGV	CTX-M-139	CTX-M-15	artificial sequences	artificial sequences synthetic	Carb/ESBL					CTX-M
ADA62532	291	MVKKSLRQFTLMATATVTLLLGSVPLYAQTADVQQKLAELERQSGGRLGV	CTX-M-139	CTX-M-15	artificial sequences	artificial sequences synthetic	Carb/ESBL					CTX-M
ADA62542	291	MVKKSLRQFTLMATATVTLLLGSVPLYAQTADVQQKLAELERQSGGRLGV	CTX-M-139	CTX-M-15	artificial sequences	artificial sequences synthetic	Carb/ESBL					CTX-M
AFN82087	257	LLLGSVPLYAQTADVQQKLAELERQSGSRLGVALINTADNSQILYRADER	CTX-M-139	CTX-M-15	Klebsiella	Klebsiella pneumoniae	Carb/ESBL	Proteobacteria	Gammaproteobacteria	Enterobacteriales	Enterobacteriaceae	CTX-M
AFQ20798	291	MVKKSLRQFTLMATATVTLLLGSVPLYAQTADVQQKLAELERQSGGRLGV	CTX-M-139	CTX-M-15	Klebsiella	Klebsiella pneumoniae	Carb/ESBL	Proteobacteria	Gammaproteobacteria	Enterobacteriales	Enterobacteriaceae	CTX-M
AIC64346	291	MVKKSLRQFTLMATATVTLLLGSVPLYAQTADVQQKLAELERQSGGRLGV	CTX-M-139	CTX-M-15	environmental samples	environmental samples uncultured bacterium	Carb/ESBL					CTX-M
AIC64358	291	MVKKSLRKFTLMATATVTLLLGSVPLYAQTADVQQKLAELERQSGGRLGV	CTX-M-139	CTX-M-15	environmental samples	environmental samples uncultured bacterium	Carb/ESBL					CTX-M
ABI20753	291	MVTKRVQRMMFAAAACIPLLLGSAPLYAQTSAVQQKLAALEKSSGGRLGV	CTX-M-14	CTX-M-14	Escherichia	Escherichia coli	Carb/ESBL	Proteobacteria	Gammaproteobacteria	Enterobacteriales	Enterobacteriaceae	CTX-M
ABY66120	291	MVTKRVQRMMFAAAACIPLLLGSAPLYAQTSAVQQKLAALEKSSGGRLGV	CTX-M-14	CTX-M-14	Escherichia	Escherichia coli	Carb/ESBL	Proteobacteria	Gammaproteobacteria	Enterobacteriales	Enterobacteriaceae	CTX-M
AEL20757	291	MVTKRVQRMMFAAAACIPLLLGSAPLYAQTSAVQQKLAALEKSSGGRLGV	CTX-M-14	CTX-M-14	artificial sequences	artificial sequences synthetic	Carb/ESBL					CTX-M
AGN11769	291	MMTQSIRRSMLTVMATLPLLFSSATLHAQANSVQQQLEALEKSSGGRLGV	CTX-M-141	CTX-M-2	Klebsiella	Klebsiella pneumoniae	Carb/ESBL	Proteobacteria	Gammaproteobacteria	Enterobacteriales	Enterobacteriaceae	CTX-M
ACN39712	291	MVKKSLRQFTLMATATVTLLLGSVPLYAQTADVQQKLAELERQSGGRLGV	CTX-M-142	CTX-M-15	Escherichia	Escherichia coli	Carb/ESBL	Proteobacteria	Gammaproteobacteria	Enterobacteriales	Enterobacteriaceae	CTX-M
AIC64341	291	MVKKSLRQFTLMATATVTLLLGSVPLYAHTADVQQKLAELERQSGGRLGV	CTX-M-142	CTX-M-15	environmental samples	environmental samples uncultured bacterium	Carb/ESBL					CTX-M
AIC64371	291	MVKKSLRQFTLMATATVTLLLGSVPLYAQTADVQQKLAELERQSGGRLGV	CTX-M-142	CTX-M-15	environmental samples	environmental samples uncultured bacterium	Carb/ESBL					CTX-M
AHX39588	291	MVKKSLRQFTLMATATVTLLLGSVPLYAQTADVQQKLAELERQSGGRLGV	CTX-M-144	CTX-M-15	Escherichia	Escherichia coli	Carb/ESBL	Proteobacteria	Gammaproteobacteria	Enterobacteriales	Enterobacteriaceae	CTX-M
AHA80961	291	MVTKRVQRMMFAAAACIPLLLGSAPLYAQTSAVQQKLAALEKSSGGRLGV	CTX-M-147	CTX-M-14	Klebsiella	Klebsiella pneumoniae	Carb/ESBL	Proteobacteria	Gammaproteobacteria	Enterobacteriales	Enterobacteriaceae	CTX-M
AHX39589	291	MVTKRVQRMMFAAAACIPLLLGSAPLYAQTSAVQQKLAALEKSSGGRLGV	CTX-M-148	CTX-M-14	Escherichia	Escherichia coli	Carb/ESBL	Proteobacteria	Gammaproteobacteria	Enterobacteriales	Enterobacteriaceae	CTX-M
ABW06475	236	TADVQQKLAELERQSGGRLGVALINTADNSQILYRADERFAMCSTSKVMA	CTX-M-15	CTX-M-15	Klebsiella	Klebsiella pneumoniae	Carb/ESBL	Proteobacteria	Gammaproteobacteria	Enterobacteriales	Enterobacteriaceae	CTX-M
ABW06479	235	PLYALPADVQQKLAELERQSGGRLGVALINTADNSQILYRADERFAMCST	CTX-M-15	CTX-M-15	Escherichia	Escherichia coli	Carb/ESBL	Proteobacteria	Gammaproteobacteria	Enterobacteriales	Enterobacteriaceae	CTX-M
ABW06481	248	SVPLYAQTADVQQKLAELERQSGGRLGVALINTADNSQILYRADERFAMC	CTX-M-15	CTX-M-15	Klebsiella	Klebsiella pneumoniae	Carb/ESBL	Proteobacteria	Gammaproteobacteria	Enterobacteriales	Enterobacteriaceae	CTX-M
ACT34974	143	KVMAAAAVLKKSESEPNLLNQRVEIKKSDLVNYNPIAEKHVNGTMSLAEL	CTX-M-15	CTX-M-15	Escherichia	Escherichia coli	Carb/ESBL	Proteobacteria	Gammaproteobacteria	Enterobacteriales	Enterobacteriaceae	CTX-M
ACU00078	170	PCGSTSKVMAAAAVLKKSESEPNLLNQRVEIKKSDLVNYNPIAEKHVNGT	CTX-M-15	CTX-M-15	Escherichia	Escherichia coli	Carb/ESBL	Proteobacteria	Gammaproteobacteria	Enterobacteriales	Enterobacteriaceae	CTX-M
ADA62509	291	MVKKSLRQFTLMATATVTLLLGSVPLYAQTADVQQKLAELERQSGGRLGV	CTX-M-15	CTX-M-15	artificial sequences	artificial sequences synthetic	Carb/ESBL					CTX-M
ADA62537	291	MVKKSLRQFTLMATATVTLLLGSVPLYAQTADVQQKLAELERQSGGRLGV	CTX-M-15	CTX-M-15	artificial sequences	artificial sequences synthetic	Carb/ESBL					CTX-M
AEF15435	183	KKSGSEPNLLNQRVEIKKSDLVNYNPIAEKHVNGTMSLAELSAAALQYSD	CTX-M-15	CTX-M-15	Escherichia	Escherichia coli	Carb/ESBL	Proteobacteria	Gammaproteobacteria	Enterobacteriales	Enterobacteriaceae	CTX-M
AEO00203	173	MAAAAVLKKCESEPNLLNQRVEIKKSDLVNYNPIAEKHVNGTMSLAELSA	CTX-M-15	CTX-M-15	Klebsiella	Klebsiella pneumoniae	Carb/ESBL	Proteobacteria	Gammaproteobacteria	Enterobacteriales	Enterobacteriaceae	CTX-M
AEQ55244	213	TADVQQKLAELERQSGGRLGVALINTADNSQILYRADERFAMCSTSKVMA	CTX-M-15	CTX-M-15	Escherichia	Escherichia coli	Carb/ESBL	Proteobacteria	Gammaproteobacteria	Enterobacteriales	Enterobacteriaceae	CTX-M
AFN82085	257	LLLGSVPLYAQTADVQQKLAELERQSEGRLGVALINTADNSQILYRADER	CTX-M-15	CTX-M-15	Escherichia	Escherichia coli	Carb/ESBL	Proteobacteria	Gammaproteobacteria	Enterobacteriales	Enterobacteriaceae	CTX-M
AFN82090	283	SLRQFTLMATATVTLLLRSVPLYAQTADVQQKLAELERQSGGRLGVALIN	CTX-M-15	CTX-M-15	Morganella	Morganella morganii	Carb/ESBL	Proteobacteria	Gammaproteobacteria	Enterobacteriales	Enterobacteriaceae	CTX-M
AFN82143	127	DNVAMNKLIAHVGGPASVTAFARQLGDETFRLDRTEPTLNTAIPGDPRDT	CTX-M-15	CTX-M-15	Klebsiella	Klebsiella oxytoca	Carb/ESBL	Proteobacteria	Gammaproteobacteria	Enterobacteriales	Enterobacteriaceae	CTX-M
AFR79061	150	RQSGGRLGGALINTADNSQILYRADERFAECSTSKVMAAAAVLKKSESEP	CTX-M-15	CTX-M-15	Escherichia	Escherichia coli	Carb/ESBL	Proteobacteria	Gammaproteobacteria	Enterobacteriales	Enterobacteriaceae	CTX-M
AFR79062	199	LPLYAQTADVQQKLAELERQSGGRLGVALINTADNSQILYRADERFAMCS	CTX-M-15	CTX-M-15	Escherichia	Escherichia coli	Carb/ESBL	Proteobacteria	Gammaproteobacteria	Enterobacteriales	Enterobacteriaceae	CTX-M
AFY98865	291	MVKKSLRQFTLMATATVTLLLGSVPLFAQTADVQQKLAELERQSGGRLGV	CTX-M-15	CTX-M-15	Escherichia	Escherichia coli	Carb/ESBL	Proteobacteria	Gammaproteobacteria	Enterobacteriales	Enterobacteriaceae	CTX-M
AGB07534	198	GRLGVALINTADNSQILYRADERFAMCSTSKVMAAAAVLKKSESEPNLLN	CTX-M-15	CTX-M-15	Pantoea	Pantoea agglomerans	Carb/ESBL	Proteobacteria	Gammaproteobacteria	Enterobacteriales	Enterobacteriaceae	CTX-M
AGB07536	186	NSQILYRADERFAMCSTSKVMAAAAVLKKSESEPNLLNQRVEIKKSDLVN	CTX-M-15	CTX-M-15	Escherichia	Escherichia coli	Carb/ESBL	Proteobacteria	Gammaproteobacteria	Enterobacteriales	Enterobacteriaceae	CTX-M
AGB07537	129	DNSQILYRADERFAMCSTSKVMAAAAVLKKSESEPNLLNQRVEIKKSDLV	CTX-M-15	CTX-M-15	Pantoea	Pantoea agglomerans	Carb/ESBL	Proteobacteria	Gammaproteobacteria	Enterobacteriales	Enterobacteriaceae	CTX-M
AGE61864	235	MVKKSLRQFTLMATATVTLLLGSVPLYAQTADVQQKLAELERQSGGRLGV	CTX-M-15	CTX-M-15	Escherichia	Escherichia coli	Carb/ESBL	Proteobacteria	Gammaproteobacteria	Enterobacteriales	Enterobacteriaceae	CTX-M
AGJ71797	223	RNPMVKKSLRQFTLMATATVTLLLGSVPLYAQTADVQQKLAELERQSGGR	CTX-M-15	CTX-M-15	Escherichia	Escherichia coli	Carb/ESBL	Proteobacteria	Gammaproteobacteria	Enterobacteriales	Enterobacteriaceae	CTX-M
AGJ71798	181	AQTADVQQKLAELERQSGGRLGVALINTADNSQILYRADERFAMCSTSKV	CTX-M-15	CTX-M-15	Escherichia	Escherichia coli	Carb/ESBL	Proteobacteria	Gammaproteobacteria	Enterobacteriales	Enterobacteriaceae	CTX-M
AGU13049	150	MSLAELSAAALQYSDNVAMNKLIAHVGGPASVTAFARQLGDETFRLDRTE	CTX-M-15	CTX-M-15	Escherichia	Escherichia coli	Carb/ESBL	Proteobacteria	Gammaproteobacteria	Enterobacteriales	Enterobacteriaceae	CTX-M
AGU71422	179	PNLLNQRVEIKKSDLVNYNPIAEKHVNGTMSLAELSAAALQYSDNVAMNK	CTX-M-15	CTX-M-15	Escherichia	Escherichia coli	Carb/ESBL	Proteobacteria	Gammaproteobacteria	Enterobacteriales	Enterobacteriaceae	CTX-M
AGU71423	177	SESEPNLVNQRVEIKKSDLVNYNPIAEKHVNGTMSLAELSAAALQYSDNV	CTX-M-15	CTX-M-15	Escherichia	Escherichia coli	Carb/ESBL	Proteobacteria	Gammaproteobacteria	Enterobacteriales	Enterobacteriaceae	CTX-M
AGU71424	169	QRVEIKKSDLVNYNPIAEKHVNGTMSLAELSAAALQYSDNVAMNKLIAHV	CTX-M-15	CTX-M-15	Escherichia	Escherichia coli	Carb/ESBL	Proteobacteria	Gammaproteobacteria	Enterobacteriales	Enterobacteriaceae	CTX-M
AGU71426	169	NQRVEIKKSDLVNYNPIAEKHVNGTMSLAELSAAALQYSDNVAMNKLIAH	CTX-M-15	CTX-M-15	Escherichia	Escherichia coli	Carb/ESBL	Proteobacteria	Gammaproteobacteria	Enterobacteriales	Enterobacteriaceae	CTX-M
AGW25368	291	MVKKSLRQFTLMATATVTLLLGSVPLYAQTANVQQKLAELERQSGGRLGV	CTX-M-15	CTX-M-15	Escherichia	Escherichia coli	Carb/ESBL	Proteobacteria	Gammaproteobacteria	Enterobacteriales	Enterobacteriaceae	CTX-M
AHA87035	259	MVKKSLRQFTLMATATVTLLLGSVPLYAQTADVQQKLAELERQSGGRLGV	CTX-M-15	CTX-M-15	Klebsiella	Klebsiella pneumoniae	Carb/ESBL	Proteobacteria	Gammaproteobacteria	Enterobacteriales	Enterobacteriaceae	CTX-M
AHC00662	166	TMVLAELSAAALQYSDNVAMNKLIAHVGGPASVTAFARQLGDETFRLDRT	CTX-M-15	CTX-M-15	Escherichia	Escherichia coli	Carb/ESBL	Proteobacteria	Gammaproteobacteria	Enterobacteriales	Enterobacteriaceae	CTX-M
AHC00663	167	TMFLAELSAAALQYSDNVAMNKLIAHVGGPASVTAFARQLGDETFRLDRT	CTX-M-15	CTX-M-15	Escherichia	Escherichia coli	Carb/ESBL	Proteobacteria	Gammaproteobacteria	Enterobacteriales	Enterobacteriaceae	CTX-M
AHM26531	199	DMCSTSMVMAAAAVLKKSESEPNLLNQRVEIKKSDLVNYNPIAEKHVNGT	CTX-M-15	CTX-M-15	Acinetobacter	Acinetobacter sp.	Carb/ESBL	Proteobacteria	Gammaproteobacteria	Pseudomonadales	Moraxellaceae	CTX-M
AIA09961	138	MNKLIAHVGGPASVTAFARQLGDETFRLDRTEPTLNTAIPGDPRDTTSPR	CTX-M-15	CTX-M-15	Klebsiella	Klebsiella pneumoniae	Carb/ESBL	Proteobacteria	Gammaproteobacteria	Enterobacteriales	Enterobacteriaceae	CTX-M
AIC64316	291	MMKKSLRQFTLMATATVTLLLGSVPLYAQTADVQQKLAELERQSGGRLGV	CTX-M-15	CTX-M-15	environmental samples	environmental samples uncultured bacterium	Carb/ESBL					CTX-M
CAD70280	291	MVKKSLRQFTLMATATVTLLLGSVPLYAQTADVQQKLAELERQSGGRLGV	CTX-M-15	CTX-M-15	Escherichia	Escherichia coli	Carb/ESBL	Proteobacteria	Gammaproteobacteria	Enterobacteriales	Enterobacteriaceae	CTX-M
CBX55902	98	MVKKSLRQFTLMATATVTLLLGSVPLYAQTADVQQKLAELERQSGGRLGV	CTX-M-15	CTX-M-15	Escherichia	Escherichia coli	Carb/ESBL	Proteobacteria	Gammaproteobacteria	Enterobacteriales	Enterobacteriaceae	CTX-M
CBX55910	102	MVKKSLRQFTLMATATVTLLLGSVPLYAQTADVQQKLAELERQSGGRLGV	CTX-M-15	CTX-M-15	Escherichia	Escherichia coli	Carb/ESBL	Proteobacteria	Gammaproteobacteria	Enterobacteriales	Enterobacteriaceae	CTX-M
WP_012783969	311	MEFRDYSCCCYFVSSRIRNPMVKKSLRQFTLMATATVTLLLGSVPLYAQT	CTX-M-15	CTX-M-15	Escherichia	Escherichia coli	Carb/ESBL	Proteobacteria	Gammaproteobacteria	Enterobacteriales	Enterobacteriaceae	CTX-M
AHF20911	291	MVKKSLRQFTLMATATVTLLLGSVPLYAQTADVQQKLAELERQSGGRLGV	CTX-M-150	CTX-M-15	Escherichia	Escherichia coli	Carb/ESBL	Proteobacteria	Gammaproteobacteria	Enterobacteriales	Enterobacteriaceae	CTX-M
AHY20039	290	MRKSVRRAILMTTACVSLLLASVPLYAHANDVQQKLAALEKSSGGRLGVA	CTX-M-152	CTX-M-8	Kluyvera	Kluyvera sp.	Carb/ESBL	Proteobacteria	Gammaproteobacteria	Enterobacteriales	Enterobacteriaceae	CTX-M
AAK32961	291	MVTKRVQRMMFAAAACIPLLLGSAPLYAQTSAVQQKLAALEKSSGGRLGV	CTX-M-16	CTX-M-14	Escherichia	Escherichia coli	Carb/ESBL	Proteobacteria	Gammaproteobacteria	Enterobacteriales	Enterobacteriaceae	CTX-M
AAT45018	291	MVTKKVQRMMFAAAACIPLLLSSAPLYAQTSAVQQKLATLEKSSGGRLGV	CTX-M-17	CTX-M-14	Kluyvera	Kluyvera sp.	Carb/ESBL	Proteobacteria	Gammaproteobacteria	Enterobacteriales	Enterobacteriaceae	CTX-M
AAT45022	291	MVTKKVQRMMFAAAACIPLLLGSAPLYAQTSAVQQKLATLEKSSGGRLGV	CTX-M-17	CTX-M-14	Kluyvera	Kluyvera sp.	Carb/ESBL	Proteobacteria	Gammaproteobacteria	Enterobacteriales	Enterobacteriaceae	CTX-M
AAT45026	291	MVTKRVQRMMFAAAACIPLLLGSAPLYAQTSAVQQKLAALEKSSGGRLGV	CTX-M-17	CTX-M-14	Kluyvera	Kluyvera sp.	Carb/ESBL	Proteobacteria	Gammaproteobacteria	Enterobacteriales	Enterobacteriaceae	CTX-M
AAV97953	291	MVTKRVQRMMFAAAACIPLLLGSAPLYAQTNAVQQKLAALEKSSGGRLGV	CTX-M-17	CTX-M-14	Klebsiella	Klebsiella pneumoniae	Carb/ESBL	Proteobacteria	Gammaproteobacteria	Enterobacteriales	Enterobacteriaceae	CTX-M
ABC69156	291	MVTKRVQRMMFAAAACIPLLLGSAPLYAQTSAMQQKLAALEKSSGGRLGV	CTX-M-17	CTX-M-14	Escherichia	Escherichia coli	Carb/ESBL	Proteobacteria	Gammaproteobacteria	Enterobacteriales	Enterobacteriaceae	CTX-M
ADU56215	291	MVTKRVQRMMFAAAACIPLLLGSAPLYAQTSAVRQKLAALEKSSGGRLGV	CTX-M-17	CTX-M-14	Escherichia	Escherichia coli	Carb/ESBL	Proteobacteria	Gammaproteobacteria	Enterobacteriales	Enterobacteriaceae	CTX-M
ADU56216	291	MVTKRVQRMMFAAAACIPLLLGSAPLYAQSSAVRQKLAALEKSSGGRQGV	CTX-M-17	CTX-M-14	Escherichia	Escherichia coli	Carb/ESBL	Proteobacteria	Gammaproteobacteria	Enterobacteriales	Enterobacteriaceae	CTX-M
ADU56217	291	MVTKRVQRMMFAAAACIPLLLGSAPLYAQTSAVQQKLAALEKSSGGRLGV	CTX-M-17	CTX-M-14	Escherichia	Escherichia coli	Carb/ESBL	Proteobacteria	Gammaproteobacteria	Enterobacteriales	Enterobacteriaceae	CTX-M
AEL20758	291	MVTKRVQRMMFAAAACIPLLLGSAPLYAQTSAVQQKLAALEKSSGGRLGV	CTX-M-17	CTX-M-14	artificial sequences	artificial sequences synthetic	Carb/ESBL					CTX-M
AFH89469	291	MVTKRVQRMMFAAAACIPLLLGSAPLYAQTSAVQQKLAALEKSSEGRLGV	CTX-M-17	CTX-M-14	Escherichia	Escherichia coli	Carb/ESBL	Proteobacteria	Gammaproteobacteria	Enterobacteriales	Enterobacteriaceae	CTX-M
AFK82162	291	MVTKRVQRMMFAAAACIPLLLGSAPLYAQTSAVQQKLAALEKSSGGRLGV	CTX-M-17	CTX-M-14	Escherichia	Escherichia coli	Carb/ESBL	Proteobacteria	Gammaproteobacteria	Enterobacteriales	Enterobacteriaceae	CTX-M
AFN66245	277	RIMFAAAACIPLLLGSAPLYAQTSAVQQKLAALEKSSGGRLGVALIDTAD	CTX-M-17	CTX-M-14	Escherichia	Escherichia coli	Carb/ESBL	Proteobacteria	Gammaproteobacteria	Enterobacteriales	Enterobacteriaceae	CTX-M
AFN66247	277	RMMFAAAACIPLLLGSAPLYAQTSAVQQKLAALEKSSGGRLGVALIDTAD	CTX-M-17	CTX-M-14	Escherichia	Escherichia coli	Carb/ESBL	Proteobacteria	Gammaproteobacteria	Enterobacteriales	Enterobacteriaceae	CTX-M
AFN82098	257	GSAPLYAQTSAVQQKLAALEKSSGGRLGVALIDTADNTQVLYRGDERFPM	CTX-M-17	CTX-M-14	Escherichia	Escherichia coli	Carb/ESBL	Proteobacteria	Gammaproteobacteria	Enterobacteriales	Enterobacteriaceae	CTX-M
CAD08929	291	MVTKRVQRMMFAGGAGIPLLLGSAPFYAQTSAGQQKLAALEKSSGGRLGV	CTX-M-17	CTX-M-14	Escherichia	Escherichia coli	Carb/ESBL	Proteobacteria	Gammaproteobacteria	Enterobacteriales	Enterobacteriaceae	CTX-M
WP_001617865	291	MVTKRVQRMMFAAAACIPLLLGSAPLYAQTSAVQQKLAALEKSSGGRLGV	CTX-M-17	CTX-M-14	Enterobacteriales	Enterobacteriales Enterobacteriaceae	Carb/ESBL	Proteobacteria	Gammaproteobacteria	Enterobacteriales		CTX-M
WP_011117618	291	MVTKRVQRMMFAAAACIPLLLGSAPLYAQTSAVQQKLAALEKSSGGRLGV	CTX-M-17	CTX-M-14	Klebsiella	Klebsiella pneumoniae	Carb/ESBL	Proteobacteria	Gammaproteobacteria	Enterobacteriales	Enterobacteriaceae	CTX-M
AAK55534	291	MVTKRVQRMMFAAAACIPLLLGSAPLYAQTSAVQQKLAALEKSSGGRLGV	CTX-M-19	CTX-M-14	Klebsiella	Klebsiella pneumoniae	Carb/ESBL	Proteobacteria	Gammaproteobacteria	Enterobacteriales	Enterobacteriaceae	CTX-M
AEL20765	291	MVTKRVQRMMFAAAACIPLLLGSAPLYAQTSAVQQKLAALEKSSGGRLGV	CTX-M-19	CTX-M-14	artificial sequences	artificial sequences synthetic	Carb/ESBL					CTX-M
ABS87589	162	PSSSDGRGRGADESESEPNLLNQRVEIKKSDLVNYNPIAEKHVNGTMSLA	CTX-M-2	CTX-M-15	Escherichia	Escherichia coli	Carb/ESBL	Proteobacteria	Gammaproteobacteria	Enterobacteriales	Enterobacteriaceae	CTX-M
AEZ49577	270	TQSIRRSMLTVMATLPLLFSSATLHAQANSVQQQLEALEKSSGGRLGVAL	CTX-M-2	CTX-M-2	Klebsiella	Klebsiella pneumoniae	Carb/ESBL	Proteobacteria	Gammaproteobacteria	Enterobacteriales	Enterobacteriaceae	CTX-M
CDL79457	302	MKLLTSKFTRISVTILPLFGALMTSPSQASTTQTNTAQQEQIINQLVALE	CTX-M-2		Xenorhabdus	Xenorhabdus cabanillasii	Carb/ESBL	Proteobacteria	Gammaproteobacteria	Enterobacteriales	Enterobacteriaceae
CAC95175	291	MMTQSIRRSMLTVMATLPLLFSSATLHAQANSVQQQLEALEKSSGGRLGV	CTX-M-20	CTX-M-2	Proteus	Proteus mirabilis	Carb/ESBL	Proteobacteria	Gammaproteobacteria	Enterobacteriales	Enterobacteriaceae	CTX-M
AAL86924	291	MVKKSLRQFTLMATATVTLLLGSVPLYAQTADVQQKLAELERQSGGRLGV	CTX-M-22	CTX-M-15	Klebsiella	Klebsiella pneumoniae	Carb/ESBL	Proteobacteria	Gammaproteobacteria	Enterobacteriales	Enterobacteriaceae	CTX-M
AAR05437	291	MVKKSLRQFTLMATATVTLLLGSVPLYAQTADVQQKLAELERQSGGRLGV	CTX-M-22	CTX-M-15	Klebsiella	Klebsiella pneumoniae	Carb/ESBL	Proteobacteria	Gammaproteobacteria	Enterobacteriales	Enterobacteriaceae	CTX-M
AAT35601	291	MVKKSLRQFTLMATATVTLLLGSVPLYAQTADVQQKLAELERQSGGRLGV	CTX-M-22	CTX-M-15	Escherichia	Escherichia coli	Carb/ESBL	Proteobacteria	Gammaproteobacteria	Enterobacteriales	Enterobacteriaceae	CTX-M
ABQ45409	291	MVKKSLRQFTLMATATVTLLLGNVPLYAQTADVQQKLAELERQSGGRLGV	CTX-M-22	CTX-M-15	Proteus	Proteus mirabilis	Carb/ESBL	Proteobacteria	Gammaproteobacteria	Enterobacteriales	Enterobacteriaceae	CTX-M
ABW86620	291	MVKKSLRQFTLMATATVTLLLGSVPLYAQTVDVQQKLAELERQSGGRLGV	CTX-M-22	CTX-M-15	Klebsiella	Klebsiella pneumoniae	Carb/ESBL	Proteobacteria	Gammaproteobacteria	Enterobacteriales	Enterobacteriaceae	CTX-M
ADA62512	291	MVKKSLRQFTLMATATVTLLLGSVPLYAQTADVQQKLAELERQSGGRLGV	CTX-M-22	CTX-M-15	artificial sequences	artificial sequences synthetic	Carb/ESBL					CTX-M
ADA62522	291	MVKKSLRQFTLMATATVTLLLGSVPLYAQTADVQQKLAELERQSGGRLGV	CTX-M-22	CTX-M-15	artificial sequences	artificial sequences synthetic	Carb/ESBL					CTX-M
AEL20752	291	MVKKSLRQFTLMATATVTLLLGSVPLYAQTADVQQKLAELERQSGGRLGV	CTX-M-22	CTX-M-15	artificial sequences	artificial sequences synthetic	Carb/ESBL					CTX-M
AEL20753	291	MVKKSLRQFTLMATATVTLLLGSVPLYAQTADVQQKLAELERQSGGRLGV	CTX-M-22	CTX-M-15	artificial sequences	artificial sequences synthetic	Carb/ESBL					CTX-M
AIC64321	291	MVKKSLRQFTLMATATVTLLLGSVPLYAQTADVQQKLAELERQSGGRLGV	CTX-M-22	CTX-M-15	environmental samples	environmental samples uncultured bacterium	Carb/ESBL					CTX-M
AIC64324	291	MVKKSLPQFTLMATATVTLLLGSVPLYAQTADVQQKLAELERQSGGRLGV	CTX-M-22	CTX-M-15	environmental samples	environmental samples uncultured bacterium	Carb/ESBL					CTX-M
AIC64327	291	MVKKSLRQFTLMATATVTLLLGSVPLYAQTADVQQKLAELERQSGGRLGV	CTX-M-22	CTX-M-15	environmental samples	environmental samples uncultured bacterium	Carb/ESBL					CTX-M
AIC64330	291	MVKKSLRQFTLMATAAVTLLLGSVPLYAQTADVQQKLAELERQSGGRLGV	CTX-M-22	CTX-M-15	environmental samples	environmental samples uncultured bacterium	Carb/ESBL					CTX-M
AIC64335	291	MVKKSLRQFTLMATATVTLLLGSVPLYAQTADVQQKLAELERQSGGRLGV	CTX-M-22	CTX-M-15	environmental samples	environmental samples uncultured bacterium	Carb/ESBL					CTX-M
AIC64337	291	MVKKSLRQFTLMATATVTLLLGSVPLYAQTADVQQKLAELERQSGGRLGV	CTX-M-22	CTX-M-15	environmental samples	environmental samples uncultured bacterium	Carb/ESBL					CTX-M
AIC64340	291	MVKKSLRQFTLMATATVTLLLGSVPLYAQTADVQQKLAELERQSGGRLGV	CTX-M-22	CTX-M-15	environmental samples	environmental samples uncultured bacterium	Carb/ESBL					CTX-M
AIC64345	291	MVKKSLRQFTLMATATVTLLLGSVPLYAQTADVQQKLAELERQSGGRLGV	CTX-M-22	CTX-M-15	environmental samples	environmental samples uncultured bacterium	Carb/ESBL					CTX-M
AIC64355	291	MVKKSLRQFTLMATATVTLLLGSVPLYAQTADVQQKLAELERQSGGRLGV	CTX-M-22	CTX-M-15	environmental samples	environmental samples uncultured bacterium	Carb/ESBL					CTX-M
AIC64364	291	MVKKSLRQFTLMATATVTLLLGSVPLYAQTADVQQKLAELERQSGGRLGV	CTX-M-22	CTX-M-15	environmental samples	environmental samples uncultured bacterium	Carb/ESBL					CTX-M
AIC64374	291	MVKKSLRQFTLMATAAVTLLLGSVPLYAQTADVQQKLAELERQSGGRLGV	CTX-M-22	CTX-M-15	environmental samples	environmental samples uncultured bacterium	Carb/ESBL					CTX-M
AIC64378	291	MVKKSLRQFTLMATATVTLLLGSVPLYAQTAGVQRKLAELERQSGGRLGV	CTX-M-22	CTX-M-15	environmental samples	environmental samples uncultured bacterium	Carb/ESBL					CTX-M
AIC64381	291	MVKKSLRQFTLMATATVTLLLGSVPLYAQTADVQQKLAELERQSGGRLGV	CTX-M-22	CTX-M-15	environmental samples	environmental samples uncultured bacterium	Carb/ESBL					CTX-M
AIC64387	291	MVKKSLRKFTLMATATVTLLLGSAPLYAQTADVQQKLAELERQSGGRLGV	CTX-M-22	CTX-M-15	environmental samples	environmental samples uncultured bacterium	Carb/ESBL					CTX-M
AIC64388	291	MVKKSLRQFTLMATATVTLLLGSVPLYAQTADVQQKLAELERQSGGRLGV	CTX-M-22	CTX-M-15	environmental samples	environmental samples uncultured bacterium	Carb/ESBL					CTX-M
AIC64390	291	MVKKSLRQFTLMATATVTLLLGSVPLYAQTADVQQKLAELERQSGGRLGV	CTX-M-22	CTX-M-15	environmental samples	environmental samples uncultured bacterium	Carb/ESBL					CTX-M
AIC64395	291	MVKKSLRQFTLMATATVTLLLGSVPLYAQTADVQQKLAELERQSGGRLGV	CTX-M-22	CTX-M-15	environmental samples	environmental samples uncultured bacterium	Carb/ESBL					CTX-M
AIC64397	291	MVKKSLRKFTLMATATVTLLLGSVPLYAQTADVQQKLAELERQSGGRLGV	CTX-M-22	CTX-M-15	environmental samples	environmental samples uncultured bacterium	Carb/ESBL					CTX-M
AIC64400	291	MVKKSLRQFTLMATATVTLLLGSVPLYAQTADVQQRLAELERQSGGRLGV	CTX-M-22	CTX-M-15	environmental samples	environmental samples uncultured bacterium	Carb/ESBL					CTX-M
AIC64406	291	MVKKSLRQFTLMATATVTLLLGSVPLYAQTADVQQKLAELERQSGGRLGV	CTX-M-22	CTX-M-15	environmental samples	environmental samples uncultured bacterium	Carb/ESBL					CTX-M
AIC64407	291	MVKKSLRQFTLMATATVTLLLGSVPLYAQTADVQQKLAELERQSGGRLGV	CTX-M-22	CTX-M-15	environmental samples	environmental samples uncultured bacterium	Carb/ESBL					CTX-M
AIC64416	291	MVKKSLRQFTLMATATVTLLLGSVPLYAQTADVQQKLAELERQSGGRLGV	CTX-M-22	CTX-M-15	environmental samples	environmental samples uncultured bacterium	Carb/ESBL					CTX-M
AIC64417	291	MVKKSLRQFTLVATATVTLLLGSVPLYAQTADVQQKLAELERQSGGRLGV	CTX-M-22	CTX-M-15	environmental samples	environmental samples uncultured bacterium	Carb/ESBL					CTX-M
AIC64418	291	MVKKSLRQFTLMATATVTLLLGSVPLYAQTADVQQKLAELERQSGGRLGV	CTX-M-22	CTX-M-15	environmental samples	environmental samples uncultured bacterium	Carb/ESBL					CTX-M
AIC64426	291	MVKKSLRQFTLMATATVTLLLGSVPLYAQTADVQQKLAELERQSGGRLGV	CTX-M-22	CTX-M-15	environmental samples	environmental samples uncultured bacterium	Carb/ESBL					CTX-M
AIC64441	291	MVKKSLRXFTLMATATVTLLLGSVPLYAQTADVQQKLAELERQSGGRLGV	CTX-M-22	CTX-M-15	environmental samples	environmental samples uncultured bacterium	Carb/ESBL					CTX-M
AIC64444	291	MVKKSLRQFTLMATATVTLLLGSVPLYAQTADVQQKLAELERQSGGRLGV	CTX-M-22	CTX-M-15	environmental samples	environmental samples uncultured bacterium	Carb/ESBL					CTX-M
AIC64445	291	MVKKSLRQFTLMATATVTLLLGSVPLYAQTADVQQKLAELERQSGGRLGV	CTX-M-22	CTX-M-15	environmental samples	environmental samples uncultured bacterium	Carb/ESBL					CTX-M
AIC64447	291	MVKKSLRQFMLMATATVTLLLGSVPLYAQTADVQQKLAELERQSGGRLGV	CTX-M-22	CTX-M-15	environmental samples	environmental samples uncultured bacterium	Carb/ESBL					CTX-M
AIC64453	291	MVKKSLRQFTLMATAAVTLLLGSVPLYAQTADVQQKLAELERQSGGRLGV	CTX-M-22	CTX-M-15	environmental samples	environmental samples uncultured bacterium	Carb/ESBL					CTX-M
AIC64459	291	MAKKSLRQFTLMATATVTLLLGSVPLYAQTADVQQKLAELERQSGGRLGV	CTX-M-22	CTX-M-15	environmental samples	environmental samples uncultured bacterium	Carb/ESBL					CTX-M
AIC64462	291	MVKKSLRQFTLMATATVALLLGSVPLYAQTADVQQKLAELERQSGGRLGV	CTX-M-22	CTX-M-15	environmental samples	environmental samples uncultured bacterium	Carb/ESBL					CTX-M
AIC64464	291	MVKKSLRQFPLMATATVTLLLGSVPLYAQTADVQQKLAELERQSGGRLGV	CTX-M-22	CTX-M-15	environmental samples	environmental samples uncultured bacterium	Carb/ESBL					CTX-M
AIC64475	291	MVKKSLRQFTLMATATVTLLLGSVPLYAQTADVQQKLAELERQSGGRLGV	CTX-M-22	CTX-M-15	environmental samples	environmental samples uncultured bacterium	Carb/ESBL					CTX-M
AIC64478	291	MVKKSLRQFTLMATAAVTLLLGSVPLYAQTADVQQKLAELERQSGGRLGV	CTX-M-22	CTX-M-15	environmental samples	environmental samples uncultured bacterium	Carb/ESBL					CTX-M
AIC64480	291	MVKKSLRQFTLMATATVTLLLGSVPLYAQTADVQQKLAELERQSGGRLGV	CTX-M-22	CTX-M-15	environmental samples	environmental samples uncultured bacterium	Carb/ESBL					CTX-M
BAC53608	291	MVKKSLRQFTLMATATATLSLGSVPLYAQTADVQQKLAELERQSGGRLGV	CTX-M-22	CTX-M-15	Escherichia	Escherichia coli	Carb/ESBL	Proteobacteria	Gammaproteobacteria	Enterobacteriales	Enterobacteriaceae	CTX-M
WP_011091028	291	MVKKSLRQFTLMATATVTLLLGSVPLYAQTADVQQKLAELERQSGGRLGV	CTX-M-22	CTX-M-15	Enterobacteriales	Enterobacteriales Enterobacteriaceae	Carb/ESBL	Proteobacteria	Gammaproteobacteria	Enterobacteriales		CTX-M
AAL99990	291	MVKKSLRQFTLMATATVTLLLGSVPLYAQTADVQQKLAELERQSGGRLGV	CTX-M-23	CTX-M-15	Escherichia	Escherichia coli	Carb/ESBL	Proteobacteria	Gammaproteobacteria	Enterobacteriales	Enterobacteriaceae	CTX-M
ABO31382	291	MVTKRVQRMMFAAAACIPLLLGSAPLYAQTSAVQQKLAALEKSSGGRLGV	CTX-M-24	CTX-M-14	Klebsiella	Klebsiella pneumoniae	Carb/ESBL	Proteobacteria	Gammaproteobacteria	Enterobacteriales	Enterobacteriaceae	CTX-M
WP_012579082	291	MVTKRVQRMMFAAAACIPLLLGSAPLYAQTSAVQQKLAALEKSSGGRLGV	CTX-M-24	CTX-M-14	Enterobacteriales	Enterobacteriales Enterobacteriaceae	Carb/ESBL	Proteobacteria	Gammaproteobacteria	Enterobacteriales		CTX-M
WP_022542384	291	MMRKSVRRAMLMTTACVSLLLASVPLCAQANDVQQKLAALEKSSGGRLGV	CTX-M-25	CTX-M-8	Salmonella	Salmonella enterica	Carb/ESBL	Proteobacteria	Gammaproteobacteria	Enterobacteriales	Enterobacteriaceae	CTX-M
AAN75444	291	MMRKSVRRAMLMTTACVSLLLASVPLCAQANDVQQKLAALEKSSGGRLGV	CTX-M-26	CTX-M-8	Klebsiella	Klebsiella pneumoniae	Carb/ESBL	Proteobacteria	Gammaproteobacteria	Enterobacteriales	Enterobacteriaceae	CTX-M
1YLP_A	263	QTSAVQQKLAALEKSSGGRLGVALIDTADNTQVLYRGDERFPMCSTSKVM	CTX-M-27	CTX-M-14	Escherichia	Escherichia coli	Carb/ESBL	Proteobacteria	Gammaproteobacteria	Enterobacteriales	Enterobacteriaceae	CTX-M
AAO61597	291	MVTKRVQRMMFAAAACIPLLLGSAPLYAQTSAVQQKLAALEKSSGGRLGV	CTX-M-27	CTX-M-14	Escherichia	Escherichia coli	Carb/ESBL	Proteobacteria	Gammaproteobacteria	Enterobacteriales	Enterobacteriaceae	CTX-M
ADK74336	288	RVQRMMFAAAACIPLLLGSAPLYAQTSAVQQKLAALEKSSGGRLGVALID	CTX-M-27	CTX-M-14	Shigella	Shigella sonnei	Carb/ESBL	Proteobacteria	Gammaproteobacteria	Enterobacteriales	Enterobacteriaceae	CTX-M
AEL20764	291	MVTKRVQRMMFAAAACIPLLLGSAPLYAQTSAVQQKLAALEKSSGGRLGV	CTX-M-27	CTX-M-14	artificial sequences	artificial sequences synthetic	Carb/ESBL					CTX-M
CAP45560	291	MVTKRVQRMMFAAAACIPLLLGSAPLYAQTSAVQQKLAALEKSSGGRLGV	CTX-M-27	CTX-M-14	Escherichia	Escherichia coli	Carb/ESBL	Proteobacteria	Gammaproteobacteria	Enterobacteriales	Enterobacteriaceae	CTX-M
AAP22736	291	MVKKSLRQFTLMATAAVTLLLGSVPLYAQTADVQQKLAELERQSGGRLGV	CTX-M-29	CTX-M-15	Escherichia	Escherichia coli	Carb/ESBL	Proteobacteria	Gammaproteobacteria	Enterobacteriales	Enterobacteriaceae	CTX-M
ADA62528	291	MVKKSLRQFTLMATATVTLLLGSVPLYAQTADVQQKLAELERQSGGRLGV	CTX-M-29	CTX-M-15	artificial sequences	artificial sequences synthetic	Carb/ESBL					CTX-M
ADA62535	291	MVKKSLRQFTLMATATVTLLLGSVPLYAQTADVQQKLAELERQSGGRLGV	CTX-M-29	CTX-M-15	artificial sequences	artificial sequences synthetic	Carb/ESBL					CTX-M
ADA62539	291	MVKKSLRQFTLMATATVTLLLGSVPLYAQTADVQQKLAELERQSGGRLGV	CTX-M-29	CTX-M-15	artificial sequences	artificial sequences synthetic	Carb/ESBL					CTX-M
ADA62556	291	MVKKSLRQFTLMATATVTLLLGSVPLYAQTADVQQKLAELERQSGGRLGV	CTX-M-29	CTX-M-15	artificial sequences	artificial sequences synthetic	Carb/ESBL					CTX-M
ADA62557	291	MVKKSLRQFTLMATATVTLLLGSVPLYAQTADVQQKLAELERQSGGRLGV	CTX-M-29	CTX-M-15	artificial sequences	artificial sequences synthetic	Carb/ESBL					CTX-M
ADA62558	291	MVKKSLRQFTLMATATVTLLLGSVPLYAQTADVQQKLAELERQSGGRLGV	CTX-M-29	CTX-M-15	artificial sequences	artificial sequences synthetic	Carb/ESBL					CTX-M
ADA62559	291	MVKKSLRQFTLMATATVTLLLGSVPLYAQTADVQQKLAELERQSGGRLGV	CTX-M-29	CTX-M-15	artificial sequences	artificial sequences synthetic	Carb/ESBL					CTX-M
ADA62562	291	MVKKSLRQFTLMATATVTLLLGSVPLYAQTADVQQKLAELERQSGGRLGV	CTX-M-29	CTX-M-15	artificial sequences	artificial sequences synthetic	Carb/ESBL					CTX-M
AIC64357	291	MVKKSLRQFTLMATAAVTLLLGSVPLYAQTADVQQKLAELERQSGGRLGV	CTX-M-29	CTX-M-15	environmental samples	environmental samples uncultured bacterium	Carb/ESBL					CTX-M
ABS87588	166	VLPVVMAAAAVLKKSESEPNLLNQRVEIKKSDLVNYNPIAEKHVNGTMSL	CTX-M-3	CTX-M-15	Escherichia	Escherichia coli	Carb/ESBL	Proteobacteria	Gammaproteobacteria	Enterobacteriales	Enterobacteriaceae	CTX-M
ACR56331	291	MVKKSLRQFTLMATATVTLLLGSVPLYAQTADVQQKLAELERQSGGRLGV	CTX-M-3	CTX-M-15	Enterobacter	Enterobacter cloacae	Carb/ESBL	Proteobacteria	Gammaproteobacteria	Enterobacteriales	Enterobacteriaceae	CTX-M
AIC64404	291	MVKKSLRQFTLMATATVTLLLGSVPLYAQTADVQQKLAELERQSGGRLGV	CTX-M-3	CTX-M-15	environmental samples	environmental samples uncultured bacterium	Carb/ESBL					CTX-M
AIC64409	291	MVKKSLRQFTLMATAAVTLLLGSVPLYAQTADVQQKLAELERQSGGRLGV	CTX-M-3	CTX-M-15	environmental samples	environmental samples uncultured bacterium	Carb/ESBL					CTX-M
AIC64431	291	MVKKSLRQFTLMATATVTLLLGSVPLYAQTADVQQKLAELERQSGGRLGV	CTX-M-3	CTX-M-15	environmental samples	environmental samples uncultured bacterium	Carb/ESBL					CTX-M
AIC64477	291	MVKKSLRQFTLMATATVTLLLGSVPLYAQTADVQQKLAELERQSGGRLGV	CTX-M-3	CTX-M-15	environmental samples	environmental samples uncultured bacterium	Carb/ESBL					CTX-M
AAP43508	291	MVKKSLRQFTLMATAAVTLLLGSVPLYAQTADVQQKLAELERQSGGRLGV	CTX-M-30	CTX-M-15	Citrobacter	Citrobacter freundii	Carb/ESBL	Proteobacteria	Gammaproteobacteria	Enterobacteriales	Enterobacteriaceae	CTX-M
ADA62521	291	MVKKSLRQFTLMATATVTLLLGSVPLYAQTADVQQKLAELERQSGGRLGV	CTX-M-30	CTX-M-15	artificial sequences	artificial sequences synthetic	Carb/ESBL					CTX-M
ADA62526	291	MVKKSLRQFTLMATATVTLLLGSVPLYAQTADVQQKLAELERQSGGRLGV	CTX-M-30	CTX-M-15	artificial sequences	artificial sequences synthetic	Carb/ESBL					CTX-M
AIC64317	291	MVKKSLRQFTLMATAAVTLLLGSVPLYAQTADVQQKLAELERQSGGRLGV	CTX-M-30	CTX-M-15	environmental samples	environmental samples uncultured bacterium	Carb/ESBL					CTX-M
AIC64319	291	MVKKSLRQFTLMATAAVTLLLGSVPLCAQTADVQQKLAELERQSGGRLGV	CTX-M-30	CTX-M-15	environmental samples	environmental samples uncultured bacterium	Carb/ESBL					CTX-M
AIC64373	291	MVKKSLRQFTLMATAAVTLLLGSVPLYAQTADVQQKLAELERQSGGRLGV	CTX-M-30	CTX-M-15	environmental samples	environmental samples uncultured bacterium	Carb/ESBL					CTX-M
AIC64375	291	MVKKSLRPFTLMATAAVTLLLGSVPLYAQTADVQQKLAELERQSGGRLGV	CTX-M-30	CTX-M-15	environmental samples	environmental samples uncultured bacterium	Carb/ESBL					CTX-M
AIC64380	291	MVKKSLRQFTLMATATVTLLLGSVPLYAQTADVQQKLAELERQSGGRLGV	CTX-M-30	CTX-M-15	environmental samples	environmental samples uncultured bacterium	Carb/ESBL					CTX-M
AIC64386	291	MVKKSLRQFTLMATAAVTLLLGSVPLYAQTADVQQKLAELERQSGGRLGV	CTX-M-30	CTX-M-15	environmental samples	environmental samples uncultured bacterium	Carb/ESBL					CTX-M
AIC64394	291	MVKKSLRQFTLMATAAVTLLLGSVPLYAQTADVQQKLAELERQSGGRLGV	CTX-M-30	CTX-M-15	environmental samples	environmental samples uncultured bacterium	Carb/ESBL					CTX-M
AIC64399	291	MVKKSLRQFTLMATATVTLLLGSVPLYAQTADVQQKLAELERQSGGRLGV	CTX-M-30	CTX-M-15	environmental samples	environmental samples uncultured bacterium	Carb/ESBL					CTX-M
AIC64412	291	MVKKSLRQFTLMATATVTLLLGSVPLYAQTADVQQKLAELERQSGGRLGV	CTX-M-30	CTX-M-15	environmental samples	environmental samples uncultured bacterium	Carb/ESBL					CTX-M
AIC64427	291	MVKKSLRQFTLMATAAVTLLLGSVPLYAQTADVQQKLAELERQSGGRLGV	CTX-M-30	CTX-M-15	environmental samples	environmental samples uncultured bacterium	Carb/ESBL					CTX-M
AIC64429	291	MVKKSLRQFTLMATATVTLLLGSVPLYAQTADVQQKLAELERQSGGRLGV	CTX-M-30	CTX-M-15	environmental samples	environmental samples uncultured bacterium	Carb/ESBL					CTX-M
AIC64436	291	MVKKSLRQFTLMATAAVTLLLGRVPLYAQTADVQQKLAELERQSGGRLGV	CTX-M-30	CTX-M-15	environmental samples	environmental samples uncultured bacterium	Carb/ESBL					CTX-M
AIC64437	291	MVKKSLRQFTLMATAAVTLLLGSVPLYAQTADVQQKLAELERQSGGRLGV	CTX-M-30	CTX-M-15	environmental samples	environmental samples uncultured bacterium	Carb/ESBL					CTX-M
AIC64438	291	MVKKSLRQFTLMATAAVTLLLGSVPLYAQTADVQQKLAELERQSGGRLGV	CTX-M-30	CTX-M-15	environmental samples	environmental samples uncultured bacterium	Carb/ESBL					CTX-M
AIC64439	291	MVKKSLRQFTLMATAAVTLLLGSVPLYAQTADVQQKLAELGRQSGGRLGV	CTX-M-30	CTX-M-15	environmental samples	environmental samples uncultured bacterium	Carb/ESBL					CTX-M
AIC64440	291	MVKKSLRQFTLMATAAVTLLLGSVPLYAQTADVQQKLAELERQSGGRLGV	CTX-M-30	CTX-M-15	environmental samples	environmental samples uncultured bacterium	Carb/ESBL					CTX-M
AIC64451	291	MVKKSLRQFTLMATAAVTLLLGSVPLYAQTADVQQKLAELERQSGGRLGV	CTX-M-30	CTX-M-15	environmental samples	environmental samples uncultured bacterium	Carb/ESBL					CTX-M
AIC64452	291	MVKKSLRQFTLMATAAVTPLLGSVPLYAQTADVQQKLAELERQSGGRLGV	CTX-M-30	CTX-M-15	environmental samples	environmental samples uncultured bacterium	Carb/ESBL					CTX-M
AIC64456	291	MVKKSLRQFTLMATAAVTLLLGSVPLYAQTADVQQKLAELERQSGGRLGV	CTX-M-30	CTX-M-15	environmental samples	environmental samples uncultured bacterium	Carb/ESBL					CTX-M
AIC64460	291	MVKKSLRQFTLMATAAVTLLLGSVPLYAQTADVQQKLAELERQSGGRLGV	CTX-M-30	CTX-M-15	environmental samples	environmental samples uncultured bacterium	Carb/ESBL					CTX-M
AIC64473	291	MVKKSLRQFTLMATAAVTLLLGSVPLYAQTADVQQKLAELERQSGGRLGV	CTX-M-30	CTX-M-15	environmental samples	environmental samples uncultured bacterium	Carb/ESBL					CTX-M
AIC64482	291	MVKKSLRQFTLMATAAVTLLLGSVPLYAQTADVQQKLAELERQSGGRLGV	CTX-M-30	CTX-M-15	environmental samples	environmental samples uncultured bacterium	Carb/ESBL					CTX-M
AIC64487	291	MVKKSLRQFTLMATAAVTLLLGSVPLYAQTADVQQKLAELERQSGGRLGV	CTX-M-30	CTX-M-15	environmental samples	environmental samples uncultured bacterium	Carb/ESBL					CTX-M
AIC64488	291	MVKKSLRQFTLMATAAVTLLLGSVPLYAQTADVQQKLAELERQSGGRLGV	CTX-M-30	CTX-M-15	environmental samples	environmental samples uncultured bacterium	Carb/ESBL					CTX-M
AIC64490	291	MVKKSLRQFTLMATAAVTPLLGSVPLYAQTADVQQKLAELERQSGGRLGV	CTX-M-30	CTX-M-15	environmental samples	environmental samples uncultured bacterium	Carb/ESBL					CTX-M
AIC64494	291	MVKKSLCQSTLMATAAVTLLLGSVPLYAQTADVQQKLAELERQSGGRLGV	CTX-M-30	CTX-M-15	environmental samples	environmental samples uncultured bacterium	Carb/ESBL					CTX-M
CAD99181	291	MMTQSIRRSMLTVMATLPLLFSSATLHAQANSVQQQLEALEKSSGGRLGV	CTX-M-31	CTX-M-2	Providencia	Providencia sp.	Carb/ESBL	Proteobacteria	Gammaproteobacteria	Enterobacteriales	Enterobacteriaceae	CTX-M
ADA62489	291	MVKKSLRQFTLMATATVTLLLGSVPLYAQTADVQQKLAELERQSGGRLGV	CTX-M-32	CTX-M-15	artificial sequences	artificial sequences synthetic	Carb/ESBL					CTX-M
ADA62538	291	MVKKSLRQFTLMATATVTLLLGSVPLYAQTADVQQKLAELERQSGGRLGV	CTX-M-32	CTX-M-15	artificial sequences	artificial sequences synthetic	Carb/ESBL					CTX-M
ADA62540	291	MVKKSLRQFTLMATATVTLLLGSVPLYAQTADVQQKLAELERQSGGRLGV	CTX-M-32	CTX-M-15	artificial sequences	artificial sequences synthetic	Carb/ESBL					CTX-M
ADA62546	291	MVKKSLRQFTLMATATVTLLLGSVPLYAQTADVQQKLAELERQSGGRLGV	CTX-M-32	CTX-M-15	artificial sequences	artificial sequences synthetic	Carb/ESBL					CTX-M
ADA62551	291	MVKKSLRQFTLMATATVTLLLGSVPLYAQTADVQQKLAELERQSGGRLGV	CTX-M-32	CTX-M-15	artificial sequences	artificial sequences synthetic	Carb/ESBL					CTX-M
ADA62555	291	MVKKSLRQFTLMATATVTLLLGSVPLYAQTADVQQKLAELERQSGGRLGV	CTX-M-32	CTX-M-15	artificial sequences	artificial sequences synthetic	Carb/ESBL					CTX-M
ADA62560	291	MVKKSLRQFTLMATATVTLLLGSVPLYAQTADVQQKLAELERQSGGRLGV	CTX-M-32	CTX-M-15	artificial sequences	artificial sequences synthetic	Carb/ESBL					CTX-M
AEL20759	291	MVKKSLRQFTLMATATVTLLLGSVPLYAQTADVQQKLAELERQSGGRLGV	CTX-M-32	CTX-M-15	artificial sequences	artificial sequences synthetic	Carb/ESBL					CTX-M
AFI26317	291	MVKKSLRQFTLMATATVTLLLGSVPLYAQTADVQQKLAELERQSGGRLGV	CTX-M-32	CTX-M-15	Escherichia	Escherichia coli	Carb/ESBL	Proteobacteria	Gammaproteobacteria	Enterobacteriales	Enterobacteriaceae	CTX-M
WP_000239591	291	MVKKSLRQFTLMATATVTLLLGSVPLYAQTADVQQKLAELERQSGGRLGV	CTX-M-32	CTX-M-15	Enterobacteriales	Enterobacteriales Enterobacteriaceae	Carb/ESBL	Proteobacteria	Gammaproteobacteria	Enterobacteriales		CTX-M
AAO88912	291	MVKKSLRQFTLMATATVTLLLGSVPLYAQTADVQQKLAELERQSGGRLGV	CTX-M-33	CTX-M-15	Escherichia	Escherichia coli	Carb/ESBL	Proteobacteria	Gammaproteobacteria	Enterobacteriales	Enterobacteriaceae	CTX-M
AAR99493	291	MVKKSLRQFTLMATATVTLLLGSVPLYAQTVDVQQKLAELEQQSGGRLGV	CTX-M-34	CTX-M-15	Escherichia	Escherichia coli	Carb/ESBL	Proteobacteria	Gammaproteobacteria	Enterobacteriales	Enterobacteriaceae	CTX-M
AEL20767	291	MMTQSIRRSMLTVMATLPLLFSSATLHAQANSVQQQLEALEKSSGGRLGV	CTX-M-35	CTX-M-2	artificial sequences	artificial sequences synthetic	Carb/ESBL					CTX-M
BAD83773	291	MMTQSIRRSMLTVMATLPLLFSSATLHAQANSVQQQLEALEKSSGGRLGV	CTX-M-35	CTX-M-2	Klebsiella	Klebsiella pneumoniae	Carb/ESBL	Proteobacteria	Gammaproteobacteria	Enterobacteriales	Enterobacteriaceae	CTX-M
ADA62510	291	MVKKSLRQFTLMATATVTLLLGSVPLYAQTADVQQKLAELERQSGGRLGV	CTX-M-36	CTX-M-15	artificial sequences	artificial sequences synthetic	Carb/ESBL					CTX-M
ADA62530	291	MVKKSLRQFTLMATATVTLLLGSVPLYAQTADVQQKLAELERQSGGRLGV	CTX-M-36	CTX-M-15	artificial sequences	artificial sequences synthetic	Carb/ESBL					CTX-M
ADA62548	291	MVKKSLRQFTLMATATVTLLLGSVPLYAQTADVQQKLAELERQSGGRLGV	CTX-M-36	CTX-M-15	artificial sequences	artificial sequences synthetic	Carb/ESBL					CTX-M
AIC64336	291	MVKKSLRQFTLMATATVTLLLGSVPLYAQTADVQQKLAELERQSGGRLGV	CTX-M-36	CTX-M-15	environmental samples	environmental samples uncultured bacterium	Carb/ESBL					CTX-M
AIC64455	291	MVKKSRVQFTLMATATVTLLLGSVPLYAQTADVQQKLAELERQSGGRLGV	CTX-M-36	CTX-M-15	environmental samples	environmental samples uncultured bacterium	Carb/ESBL					CTX-M
AIC64465	291	MVKKSLRQFTLMATATVTLLLGSVPLYAQTADVQQKLAELERQSGGRLGV	CTX-M-36	CTX-M-15	environmental samples	environmental samples uncultured bacterium	Carb/ESBL					CTX-M
AIC64468	291	MVKKSLRQFTLMATATVTLLLGSVPLYAQTADVQQKLAELERQSGGRLGM	CTX-M-36	CTX-M-15	environmental samples	environmental samples uncultured bacterium	Carb/ESBL					CTX-M
AIC64469	291	MVKKSLRRFTLMATATVTLLLGSVPLYAQTADVQQKLAELERQSGGRLGV	CTX-M-36	CTX-M-15	environmental samples	environmental samples uncultured bacterium	Carb/ESBL					CTX-M
AIC64474	291	MVKKSLRQFPLMATATVTLLLGSVPLYAQTADVQQKLAELERQSGGRLGV	CTX-M-36	CTX-M-15	environmental samples	environmental samples uncultured bacterium	Carb/ESBL					CTX-M
AIC64481	291	MVKKSLRQFTLMATATVTLLLGSVPLYAQTADVQQKLAELERQSGGRLGV	CTX-M-36	CTX-M-15	environmental samples	environmental samples uncultured bacterium	Carb/ESBL					CTX-M
AIC64485	291	MVKKSLRQFTLMATATVTLLLGSVPLYAQTADVQQKLAELERQSGGRLGV	CTX-M-36	CTX-M-15	environmental samples	environmental samples uncultured bacterium	Carb/ESBL					CTX-M
AIC64489	291	MVKKSLRQFTLMATATVTLLLGSVPLYAQTADVQQKLAELERQSGGRLGV	CTX-M-36	CTX-M-15	environmental samples	environmental samples uncultured bacterium	Carb/ESBL					CTX-M
AIC64492	291	MVKKSLRQFTLTATATVTLLLGSVPLYAQTADVQQKLAELERQSGGRLGV	CTX-M-36	CTX-M-15	environmental samples	environmental samples uncultured bacterium	Carb/ESBL					CTX-M
BAD16611	291	MVKKSLRQFTLMATATVTLLLGSVPLYAQTADVQQKLAELERQSGGRLGV	CTX-M-36	CTX-M-15	Escherichia	Escherichia coli	Carb/ESBL	Proteobacteria	Gammaproteobacteria	Enterobacteriales	Enterobacteriaceae	CTX-M
AAT70415	291	MVKKSLRQFTLMATATVTLLLGSVPLHAQTADVQQKLAELEQQSGGRLGV	CTX-M-37	CTX-M-15	Enterobacter	Enterobacter cloacae	Carb/ESBL	Proteobacteria	Gammaproteobacteria	Enterobacteriales	Enterobacteriaceae	CTX-M
AAV70602	291	MVTKRVQRMMFAAAACIPLLLGSAPLYAQTSAVQQKLAALEKSSGGRLGV	CTX-M-38	CTX-M-14	Klebsiella	Klebsiella pneumoniae	Carb/ESBL	Proteobacteria	Gammaproteobacteria	Enterobacteriales	Enterobacteriaceae	CTX-M
AFN82141	271	RMMFAAAAXIPXXXGSAPLYXQTSAVQQKLAALEKSSGGRLGVALIDTAD	CTX-M-38	CTX-M-14	Escherichia	Escherichia coli	Carb/ESBL	Proteobacteria	Gammaproteobacteria	Enterobacteriales	Enterobacteriaceae	CTX-M
AAX54694	291	MMRKSVRRAMLMTTACVSLLLASVPLCAQANDVQQKLAALEKSSGGRLGV	CTX-M-39	CTX-M-8	Escherichia	Escherichia coli	Carb/ESBL	Proteobacteria	Gammaproteobacteria	Enterobacteriales	Enterobacteriaceae	CTX-M
O33807	291	MMTQSIRRSMLTVMATLPLLFSSATLHAQANSVQQQLEALEKSSGGRLGV	CTX-M-4	CTX-M-2	Salmonella	Salmonella enterica subsp.	Carb/ESBL	Proteobacteria	Gammaproteobacteria	Enterobacteriales	Enterobacteriaceae	CTX-M
AAV28215	290	MRHRVKRMMLMTTACISLLLGSAPLYAQANDVQQKLAALEKSSGGRLGVA	CTX-M-40	CTX-M-8	Escherichia	Escherichia coli	Carb/ESBL	Proteobacteria	Gammaproteobacteria	Enterobacteriales	Enterobacteriaceae	CTX-M
AAY43008	291	MMRKSVRRAMLMTTACVSLLLASVPLCAQANDVQQKLAALEKSSGGRLGV	CTX-M-41	CTX-M-8	Proteus	Proteus mirabilis	Carb/ESBL	Proteobacteria	Gammaproteobacteria	Enterobacteriales	Enterobacteriaceae	CTX-M
AAY84742	291	MVKKSLRQFTLMATATVTLLLGSVPLYAQTADVQQKLAELERQSGGRLGV	CTX-M-42	CTX-M-15	Escherichia	Escherichia coli	Carb/ESBL	Proteobacteria	Gammaproteobacteria	Enterobacteriales	Enterobacteriaceae	CTX-M
AAZ14955	291	MMTQSIRRSMLTVMATLPLLFSSATLHAQANSVQQQLEALEKSSGGRLGV	CTX-M-43	CTX-M-2	Acinetobacter	Acinetobacter baumannii	Carb/ESBL	Proteobacteria	Gammaproteobacteria	Pseudomonadales	Moraxellaceae	CTX-M
1IYO_A	262	ANSVQQQLEALEKSSGGRLGVALINTADNSQILYRADERFAMCSTSKVMA	CTX-M-44	CTX-M-2	Escherichia	Escherichia coli	Carb/ESBL	Proteobacteria	Gammaproteobacteria	Enterobacteriales	Enterobacteriaceae	CTX-M
1IYS_A	262	MNSVQQQLEALEKSSGGRLGVALINTADNSQILYRADERFAMCSTSKVMA	CTX-M-44	CTX-M-2	Escherichia	Escherichia coli	Carb/ESBL	Proteobacteria	Gammaproteobacteria	Enterobacteriales	Enterobacteriaceae	CTX-M
1WE4_A	262	MNSVQQQLEALEKSSGGRLGVALINTADNSQILYRADERFAMCSTSKVMA	CTX-M-44	CTX-M-2	Escherichia	Escherichia coli	Carb/ESBL	Proteobacteria	Gammaproteobacteria	Enterobacteriales	Enterobacteriaceae	CTX-M
Q47066	291	MMTQSIRRSMLTVMATLPLLFSSATLHAQANSVQQQLEALEKSSGGRLGV	CTX-M-44	CTX-M-2	Escherichia	Escherichia coli	Carb/ESBL	Proteobacteria	Gammaproteobacteria	Enterobacteriales	Enterobacteriaceae	CTX-M
O69395	289	MVTKRVQRMMSAAAACIPLLLGSPTLYAQTSAVQQKLAALEKSSGGRLGV	CTX-M-45	CTX-M-14	Escherichia	Escherichia coli	Carb/ESBL	Proteobacteria	Gammaproteobacteria	Enterobacteriales	Enterobacteriaceae	CTX-M
AAV97952	291	MVTKRVQRMMFAAAACIPLLLGSAPLYAQTSAVQQKLAALEKSSGRRLGV	CTX-M-47	CTX-M-14	Escherichia	Escherichia coli	Carb/ESBL	Proteobacteria	Gammaproteobacteria	Enterobacteriales	Enterobacteriaceae	CTX-M
AAV97954	291	MVTKRVQRMMFAAAACIPLLLGSAPLYAQTSAVQQKLAALEKSSGRRLGV	CTX-M-49	CTX-M-14	Klebsiella	Klebsiella pneumoniae	Carb/ESBL	Proteobacteria	Gammaproteobacteria	Enterobacteriales	Enterobacteriaceae	CTX-M
AAG24824	291	MMTQSIRRSMLTVMATLPLLFSSATLHAQTNSVQQQLEALEKSSGGRLGV	CTX-M-5	CTX-M-2	Salmonella	Salmonella enterica subsp.	Carb/ESBL	Proteobacteria	Gammaproteobacteria	Enterobacteriales	Enterobacteriaceae	CTX-M
CAD20588	291	MMTQSIRRSMLTVMATLPLLFSRATLHAQTNSVQQQLEALEKSSGGRLGV	CTX-M-5	CTX-M-2	Kluyvera	Kluyvera ascorbata	Carb/ESBL	Proteobacteria	Gammaproteobacteria	Enterobacteriales	Enterobacteriaceae	CTX-M
AAV97955	291	MVTKRVQRMMFAAAACIPLLLGSAPLYAQTSAVQQKLAALEKSSGGRLGV	CTX-M-50	CTX-M-14	Klebsiella	Klebsiella pneumoniae	Carb/ESBL	Proteobacteria	Gammaproteobacteria	Enterobacteriales	Enterobacteriaceae	CTX-M
AAV97956	291	MVTKRVQRMMFAAAACIPLLLGSAPLYAQTNAVQQKLAALEKSSGGRLGV	CTX-M-50	CTX-M-14	Klebsiella	Klebsiella pneumoniae	Carb/ESBL	Proteobacteria	Gammaproteobacteria	Enterobacteriales	Enterobacteriaceae	CTX-M
ABA62022	291	MVTKRVQRMMFAAAACIPLLLGSAPLYAQTSAVQQKLAALEKSSGGRLGV	CTX-M-51	CTX-M-14	Escherichia	Escherichia coli	Carb/ESBL	Proteobacteria	Gammaproteobacteria	Enterobacteriales	Enterobacteriaceae	CTX-M
ABB17185	291	MVKKSLRQFTLMATATVTLLLGSVPLYAQTADVQQKLAELERQSGGRLGV	CTX-M-52	CTX-M-15	Klebsiella	Klebsiella pneumoniae	Carb/ESBL	Proteobacteria	Gammaproteobacteria	Enterobacteriales	Enterobacteriaceae	CTX-M
ADA62511	291	MVKKSLRQFTLMATATVTLLLGSVPLYAQTADVQQKLAELERQSGGRLGV	CTX-M-52	CTX-M-15	artificial sequences	artificial sequences synthetic	Carb/ESBL					CTX-M
ADA62524	291	MVKKSLRQFTLMATATVTLLLGSVPLYAQTADVQQKLAELERQSGGRLGV	CTX-M-52	CTX-M-15	artificial sequences	artificial sequences synthetic	Carb/ESBL					CTX-M
ADA62525	291	MVKKSLRQFTLMATATVTLLLGSVPLYAQTADVQQKLAELERQSGGRLGV	CTX-M-52	CTX-M-15	artificial sequences	artificial sequences synthetic	Carb/ESBL					CTX-M
ADA62536	291	MVKKSLRQFTLMATATVTLLLGSVPLYAQTADVQQKLAELERQSGGRLGV	CTX-M-52	CTX-M-15	artificial sequences	artificial sequences synthetic	Carb/ESBL					CTX-M
ADA62545	291	MVKKSLRQFTLMATATVTLLLGSVPLYAQTADVQQKLAELERQSGGRLGV	CTX-M-52	CTX-M-15	artificial sequences	artificial sequences synthetic	Carb/ESBL					CTX-M
ADA62549	291	MVKKSLRQFTLMATATVTLLLGSVPLYAQTADVQQKLAELERQSGGRLGV	CTX-M-52	CTX-M-15	artificial sequences	artificial sequences synthetic	Carb/ESBL					CTX-M
ADA62550	291	MVKKSLRQFTLMATATVTLLLGSVPLYAQTADVQQKLAELERQSGGRLGV	CTX-M-52	CTX-M-15	artificial sequences	artificial sequences synthetic	Carb/ESBL					CTX-M
WP_012579062	291	MVKKSLRQFTLMATATVTLLLGSVPLYAQTVDVQQKLAELEQQSGGRLGV	CTX-M-53	CTX-M-15	Salmonella	Salmonella enterica	Carb/ESBL	Proteobacteria	Gammaproteobacteria	Enterobacteriales	Enterobacteriaceae	CTX-M
ABC18328	291	MVKKSLRQFTLMATATVTLLLGSVPLYAQTADVQQKLAELERQSGGRLGV	CTX-M-54	CTX-M-15	Klebsiella	Klebsiella pneumoniae	Carb/ESBL	Proteobacteria	Gammaproteobacteria	Enterobacteriales	Enterobacteriaceae	CTX-M
ABO09821	291	MVKKSLRQFTLMATATVTLLLGSVPLYAQTADVQQKLAELERQSGGRLGV	CTX-M-55	CTX-M-15	Escherichia	Escherichia coli	Carb/ESBL	Proteobacteria	Gammaproteobacteria	Enterobacteriales	Enterobacteriaceae	CTX-M
ADA62513	291	MVKKSLRQFTLMATATVTLLLGGVPLYAQTADVQQKLAELERQSGGRLGV	CTX-M-55	CTX-M-15	artificial sequences	artificial sequences synthetic	Carb/ESBL					CTX-M
ADA62541	291	MVKKSLRQFTLMATATVTLLLGSVPLYAQTADVQQKLAELERQSGGRLGV	CTX-M-55	CTX-M-15	artificial sequences	artificial sequences synthetic	Carb/ESBL					CTX-M
ADA62553	291	MVKKSLRQFTLMATATVTLLLGSVPLYAQTADVQQKLAELERQSGGRLGV	CTX-M-55	CTX-M-15	artificial sequences	artificial sequences synthetic	Carb/ESBL					CTX-M
ADA62561	291	MVKKSLRQFTLMATATVTLLLGSVPLYAQTADVQQKLAELERQSGGRLGV	CTX-M-55	CTX-M-15	artificial sequences	artificial sequences synthetic	Carb/ESBL					CTX-M
ADA62565	291	MVKKSLRQFTLMATATVTLLLGSVPLYAQTADVQQKLAELERQSGGRLGV	CTX-M-55	CTX-M-15	artificial sequences	artificial sequences synthetic	Carb/ESBL					CTX-M
ADR66515	288	SLRQFTLMATATVTLLLGSVPLYAQTADVQQKLAELERQSGGRLGVALIN	CTX-M-55	CTX-M-15	Escherichia	Escherichia coli	Carb/ESBL	Proteobacteria	Gammaproteobacteria	Enterobacteriales	Enterobacteriaceae	CTX-M
AFN66248	274	FTLMATATVTLLLGSVPLYAQTADVQQKLAELERQSGGRLGVALINTADN	CTX-M-55	CTX-M-15	Escherichia	Escherichia coli	Carb/ESBL	Proteobacteria	Gammaproteobacteria	Enterobacteriales	Enterobacteriaceae	CTX-M
AFN66249	274	FTLMATATVTLLLGSVPLYAQTADVQQKLAELERQSGGRLGVALINTADN	CTX-M-55	CTX-M-15	Escherichia	Escherichia coli	Carb/ESBL	Proteobacteria	Gammaproteobacteria	Enterobacteriales	Enterobacteriaceae	CTX-M
AFN66250	274	FTLMATATVTLLLGSVPLYAQTADVQQKLAELERQSGGRLGVALINTADN	CTX-M-55	CTX-M-15	Escherichia	Escherichia coli	Carb/ESBL	Proteobacteria	Gammaproteobacteria	Enterobacteriales	Enterobacteriaceae	CTX-M
AFN66251	274	FTLMATATVTLLLGSVPLYAQTADVQQKLAELERQSGGRLGVALINTADN	CTX-M-55	CTX-M-15	Escherichia	Escherichia coli	Carb/ESBL	Proteobacteria	Gammaproteobacteria	Enterobacteriales	Enterobacteriaceae	CTX-M
AFN66252	274	FTLMATATVTLLLGSVPLYAQTADVQQKLAELERQSGGRLGVALINTADN	CTX-M-55	CTX-M-15	Escherichia	Escherichia coli	Carb/ESBL	Proteobacteria	Gammaproteobacteria	Enterobacteriales	Enterobacteriaceae	CTX-M
AFN66253	274	FTLMATATVTLLLGSVPLYAQTADVQQKLAELERQSGGRLGVALINTADN	CTX-M-55	CTX-M-15	Escherichia	Escherichia coli	Carb/ESBL	Proteobacteria	Gammaproteobacteria	Enterobacteriales	Enterobacteriaceae	CTX-M
AFN66255	274	FTLMATATVTLLLGSVPLYAQTADVQQKLAELERQSGGRLGVALINTADN	CTX-M-55	CTX-M-15	Escherichia	Escherichia coli	Carb/ESBL	Proteobacteria	Gammaproteobacteria	Enterobacteriales	Enterobacteriaceae	CTX-M
AFN66256	274	FTLMATATVTLLLGSVPLYAQTADVQQKLAELERQSGGRLGVALINTADN	CTX-M-55	CTX-M-15	Escherichia	Escherichia coli	Carb/ESBL	Proteobacteria	Gammaproteobacteria	Enterobacteriales	Enterobacteriaceae	CTX-M
AFN66258	274	FTLMATATVTLLLGSVPLYAQTTDVQQKLAELERQSGGRLGVALINTADN	CTX-M-55	CTX-M-15	Escherichia	Escherichia coli	Carb/ESBL	Proteobacteria	Gammaproteobacteria	Enterobacteriales	Enterobacteriaceae	CTX-M
AFN66259	274	FTLMATATVTLLLGSVPLYAQTADVQQKLAELERQSGGRLGVALINTADN	CTX-M-55	CTX-M-15	Escherichia	Escherichia coli	Carb/ESBL	Proteobacteria	Gammaproteobacteria	Enterobacteriales	Enterobacteriaceae	CTX-M
AFN66260	274	FTLMATATVTLLLGSVPLYAQTADVQQKLAELERQSGGRLGVALINTADN	CTX-M-55	CTX-M-15	Escherichia	Escherichia coli	Carb/ESBL	Proteobacteria	Gammaproteobacteria	Enterobacteriales	Enterobacteriaceae	CTX-M
AFN66261	274	FTLMATATITLLLGSVPLYAQTADVQQKLAELEWQSGGRLGVALINTADN	CTX-M-55	CTX-M-15	Escherichia	Escherichia coli	Carb/ESBL	Proteobacteria	Gammaproteobacteria	Enterobacteriales	Enterobacteriaceae	CTX-M
AFN66262	274	FTLMATATVTLLLGSVPLYAQTADVQQKLAELERQSGGRLGVALINTADN	CTX-M-55	CTX-M-15	Escherichia	Escherichia coli	Carb/ESBL	Proteobacteria	Gammaproteobacteria	Enterobacteriales	Enterobacteriaceae	CTX-M
AFN66263	274	FTLMATATVTLLLGSVPLYAQTADVQQKLAELERQSGGRLGVALINTADN	CTX-M-55	CTX-M-15	Escherichia	Escherichia coli	Carb/ESBL	Proteobacteria	Gammaproteobacteria	Enterobacteriales	Enterobacteriaceae	CTX-M
AFN66264	274	FTLMATATVTLLLGSVPLYAQTADVQQKLAELERQSGGRLGVALINTADN	CTX-M-55	CTX-M-15	Escherichia	Escherichia coli	Carb/ESBL	Proteobacteria	Gammaproteobacteria	Enterobacteriales	Enterobacteriaceae	CTX-M
AFN66266	274	FTLMATATVTLLLGSVPLYAQTADVQQKLAELERQSGGRLGVALINTADN	CTX-M-55	CTX-M-15	Escherichia	Escherichia coli	Carb/ESBL	Proteobacteria	Gammaproteobacteria	Enterobacteriales	Enterobacteriaceae	CTX-M
AFN66267	274	FTLMATATVTLLLGSVPLYAQTADVQQKLAELERLSGGRLGVALINTADN	CTX-M-55	CTX-M-15	Escherichia	Escherichia coli	Carb/ESBL	Proteobacteria	Gammaproteobacteria	Enterobacteriales	Enterobacteriaceae	CTX-M
AFN66271	274	FTLMATATVTLLLGSVPLYAQTADVQQKLAELERQSGGRLGVALINTADN	CTX-M-55	CTX-M-15	Escherichia	Escherichia coli	Carb/ESBL	Proteobacteria	Gammaproteobacteria	Enterobacteriales	Enterobacteriaceae	CTX-M
AFN66272	274	FTLMATATVTLLLGSVPLYAQTADVQQKLAELERQSGGRLGVALINTADN	CTX-M-55	CTX-M-15	Escherichia	Escherichia coli	Carb/ESBL	Proteobacteria	Gammaproteobacteria	Enterobacteriales	Enterobacteriaceae	CTX-M
WP_015387340	291	MVKKSLRQFTLMATATVTLLLGSVPLYAQTADVQQKLAELERQSGGRLGV	CTX-M-55	CTX-M-15	Enterobacteriales	Enterobacteriales Enterobacteriaceae	Carb/ESBL	Proteobacteria	Gammaproteobacteria	Enterobacteriales		CTX-M
2XQZ_A	260	XVQQQLEALEKSSGGRLGVALINTADNSQILYRADERFAMCSTSKVMAAA	CTX-M-56	CTX-M-2	Unclassified	Unclassified Unknown.	Carb/ESBL					CTX-M
2ZQ7_A	262	ANSVQQQLEALEKSSGGRLGVALINTADNSQILYRADERFAMCSTSKVMA	CTX-M-56	CTX-M-2	Escherichia	Escherichia coli	Carb/ESBL	Proteobacteria	Gammaproteobacteria	Enterobacteriales	Enterobacteriaceae	CTX-M
2ZQ8_A	262	ANSVQQQLEALEKSSGGRLGVALINTADNSQILYRADERFAMCSTSKVMA	CTX-M-56	CTX-M-2	Escherichia	Escherichia coli	Carb/ESBL	Proteobacteria	Gammaproteobacteria	Enterobacteriales	Enterobacteriaceae	CTX-M
4BD1_A	261	NSVQQQLEALEKSSGGRLGVALINTADNSQILYRADERFAMCSTSKVMAA	CTX-M-56	CTX-M-2	Escherichia	Escherichia coli	Carb/ESBL	Proteobacteria	Gammaproteobacteria	Enterobacteriales	Enterobacteriaceae	CTX-M
ABN48311	291	MMTQSIRRSMLTVMATLPLLFSSATLHAQANSVQQQLEALEKSSGGRLGV	CTX-M-56	CTX-M-2	Escherichia	Escherichia coli	Carb/ESBL	Proteobacteria	Gammaproteobacteria	Enterobacteriales	Enterobacteriaceae	CTX-M
ABM97538	291	MVKKSLRQFTLMATATVTLLLGSVPLYAQTADVQQKLAELERQSGGRLGV	CTX-M-58	CTX-M-15	Escherichia	Escherichia coli	Carb/ESBL	Proteobacteria	Gammaproteobacteria	Enterobacteriales	Enterobacteriaceae	CTX-M
ADA62552	291	MVKKSLRQFTLMATATVTLLLGSVPLYAQTADVQQKLAELERQSGGRLGV	CTX-M-58	CTX-M-15	artificial sequences	artificial sequences synthetic	Carb/ESBL					CTX-M
ADA62564	291	MVKKSLRQFTLMATATVTLLLGSVPLYAQTADVQQKLAELERQSGGRLGV	CTX-M-58	CTX-M-15	artificial sequences	artificial sequences synthetic	Carb/ESBL					CTX-M
AEL20760	291	MVKKSLRQFTLMATATVTLLLGSVPLYAQTADVQQKLAELERQSGGRLGV	CTX-M-58	CTX-M-15	artificial sequences	artificial sequences synthetic	Carb/ESBL					CTX-M
AEL20761	291	MVKKSLRQFTLMATATVTLLLGSVPLYAQTADVQQKLAELERQSGGRLGV	CTX-M-58	CTX-M-15	artificial sequences	artificial sequences synthetic	Carb/ESBL					CTX-M
ABD73290	291	MMTQSIRRSMLTVMATLPLLFSSATLHAQANSVQQQLEALEKSSGGRLGV	CTX-M-59	CTX-M-2	Klebsiella	Klebsiella pneumoniae	Carb/ESBL	Proteobacteria	Gammaproteobacteria	Enterobacteriales	Enterobacteriaceae	CTX-M
O65975	291	MMTQSIRRSMLTVMATLPLLFSSATLHAQANSVQQQLEALEKSSGGRLGV	CTX-M-6	CTX-M-2	Salmonella	Salmonella enterica subsp.	Carb/ESBL	Proteobacteria	Gammaproteobacteria	Enterobacteriales	Enterobacteriaceae	CTX-M
CAL80726	291	MVKKSLRQFTLMATAAVTLLLGSVPLYAQTADVQQKLAELERQSGGRLGV	CTX-M-60	CTX-M-15	Klebsiella	Klebsiella pneumoniae	Carb/ESBL	Proteobacteria	Gammaproteobacteria	Enterobacteriales	Enterobacteriaceae	CTX-M
ABP04245	291	MVKKSLRQFTLMATATVTLLLGSVPLYAQTADVQQKLAELERQSGGRLGV	CTX-M-62	CTX-M-15	Klebsiella	Klebsiella pneumoniae	Carb/ESBL	Proteobacteria	Gammaproteobacteria	Enterobacteriales	Enterobacteriaceae	CTX-M
ADA62520	291	MVKKSLRQFTLMATATVTLLLGSVPLYAQTADVQQKLAELERQSGGRLGV	CTX-M-62	CTX-M-15	artificial sequences	artificial sequences synthetic	Carb/ESBL					CTX-M
ADA62523	291	MVKKSLRQFTLMATATVTLLLGSVPLYAQTADVQQKLAELERQSGGRLGV	CTX-M-62	CTX-M-15	artificial sequences	artificial sequences synthetic	Carb/ESBL					CTX-M
ADA62527	291	MVKKSLRQFTLMATATVTLLLGSVPLYAQTADVQQKLAELERQSGGRLGV	CTX-M-62	CTX-M-15	artificial sequences	artificial sequences synthetic	Carb/ESBL					CTX-M
ADA62533	291	MVKKSLRQFTLMATATVTLLLGSVPLYAQTADVQQKLAELERQSGGRLGV	CTX-M-62	CTX-M-15	artificial sequences	artificial sequences synthetic	Carb/ESBL					CTX-M
ADA62543	291	MVKKSLRQFTLMATATVTLLLGSVPLYAQTADVQQKLAELERQSGGRLGV	CTX-M-62	CTX-M-15	artificial sequences	artificial sequences synthetic	Carb/ESBL					CTX-M
AEL20763	291	MVKKSLRQFTLMATATVTLLLGSVPLYAQTADVQQKLAELERQSGGRLGV	CTX-M-62	CTX-M-15	artificial sequences	artificial sequences synthetic	Carb/ESBL					CTX-M
BAD90119	290	MRHRVKRMMLMTTACISLLLGSAPLYAQANDVQQKLAALEKSSGGRLGVA	CTX-M-63	CTX-M-8	Klebsiella	Klebsiella pneumoniae	Carb/ESBL	Proteobacteria	Gammaproteobacteria	Enterobacteriales	Enterobacteriaceae	CTX-M
BAF63422	291	MVKKSLRQFTLMATATVTLLLGSVPLYAQTADVQQKLAELERQSGGRLGV	CTX-M-64	CTX-M-15	Shigella	Shigella sonnei	Carb/ESBL	Proteobacteria	Gammaproteobacteria	Enterobacteriales	Enterobacteriaceae	CTX-M
AFK82163	291	MVTKRVQRMMFAAAACIPLLLGSAPLYAQTSAVQQKLAALEKSSGGRLGV	CTX-M-65	CTX-M-14	Escherichia	Escherichia coli	Carb/ESBL	Proteobacteria	Gammaproteobacteria	Enterobacteriales	Enterobacteriaceae	CTX-M
AFK82166	291	MVTKRVQRMMFAAAACIPLLLGSAPLYAQTSAVQQKLAALEKSSGGRLGV	CTX-M-65	CTX-M-14	Escherichia	Escherichia coli	Carb/ESBL	Proteobacteria	Gammaproteobacteria	Enterobacteriales	Enterobacteriaceae	CTX-M
AFK82168	291	MVTKRVQRMMFAAAACIPLLLGSAPLYAQTSAVQQKLAALEKSSGGRLGV	CTX-M-65	CTX-M-14	Escherichia	Escherichia coli	Carb/ESBL	Proteobacteria	Gammaproteobacteria	Enterobacteriales	Enterobacteriaceae	CTX-M
WP_013188475	291	MVTKRVQRMMFAAAACIPLLLGSAPLYAQTSAVQQKLAALEKSSGGRLGV	CTX-M-65	CTX-M-14	Escherichia	Escherichia coli	Carb/ESBL	Proteobacteria	Gammaproteobacteria	Enterobacteriales	Enterobacteriaceae	CTX-M
AIC64348	291	MVKKSLRQFTLMATATVTLLLGSVPLYAQTADVQQKLAELERQSGGRLGV	CTX-M-66	CTX-M-15	environmental samples	environmental samples uncultured bacterium	Carb/ESBL					CTX-M
ABS90365	291	MVTKRVQRMMFAAAACIPLLLGSAPLYAQTSAVQQKLAALEKSSGGRLGV	CTX-M-67	CTX-M-14	Escherichia	Escherichia coli	Carb/ESBL	Proteobacteria	Gammaproteobacteria	Enterobacteriales	Enterobacteriaceae	CTX-M
ABV81082	291	MVKKSLRQFTLMATATVTLLLGSVPLHAQTVDVQQKLAELERQSGGRLGV	CTX-M-68	CTX-M-15	Klebsiella	Klebsiella sp.	Carb/ESBL	Proteobacteria	Gammaproteobacteria	Enterobacteriales	Enterobacteriaceae	CTX-M
ABY91281	291	MVKKSLRQFTLMATATVTLLLGSVPLYAQTADVQQKLAELERQSGGRLGV	CTX-M-69	CTX-M-15	Escherichia	Escherichia coli	Carb/ESBL	Proteobacteria	Gammaproteobacteria	Enterobacteriales	Enterobacteriaceae	CTX-M
O65976	291	MMTQSIRRSMLTVMATLPLLFSSATLHAQANSVQQQLEALEKSSGGRLGV	CTX-M-7	CTX-M-2	Salmonella	Salmonella enterica subsp.	Carb/ESBL	Proteobacteria	Gammaproteobacteria	Enterobacteriales	Enterobacteriaceae	CTX-M
ACV92002	291	MVKKSLRQFTLMATATVTLLLGSVPLYAQTADVQQKLAELERQSGGRLGV	CTX-M-70	CTX-M-15	Klebsiella	Klebsiella pneumoniae	Carb/ESBL	Proteobacteria	Gammaproteobacteria	Enterobacteriales	Enterobacteriaceae	CTX-M
AAV97957	291	MVKKSLRQFTLMATATVTLLLGSVPLYAQTADVQQKLAELERQSGGRLGV	CTX-M-72	CTX-M-15	Klebsiella	Klebsiella pneumoniae	Carb/ESBL	Proteobacteria	Gammaproteobacteria	Enterobacteriales	Enterobacteriaceae	CTX-M
ACS32293	291	MMTQSIRRSMLTVMATLPLLFSSATLHAQANSVQQQLEALEKSSGGRLGV	CTX-M-74	CTX-M-2	Enterobacter	Enterobacter cloacae	Carb/ESBL	Proteobacteria	Gammaproteobacteria	Enterobacteriales	Enterobacteriaceae	CTX-M
ACS32294	291	MMTQSIRRSMLTVMATLSLLFSSATLHAQANSVQQQLEALEKSSGGRLGV	CTX-M-75	CTX-M-2	Providencia	Providencia stuartii	Carb/ESBL	Proteobacteria	Gammaproteobacteria	Enterobacteriales	Enterobacteriaceae	CTX-M
BAM76258	291	MMTQSIRRSMLTVMATLPLLFSSATLHAQANSVQQQLEALEKSSGGRLGV	CTX-M-75	CTX-M-2	Proteus	Proteus mirabilis	Carb/ESBL	Proteobacteria	Gammaproteobacteria	Enterobacteriales	Enterobacteriaceae	CTX-M
CAD20587	291	MMTQSIRRSMLTVMATLPLLFSSATLHAQTNSVQQQLEALEKSSGGRLGV	CTX-M-75	CTX-M-2	Kluyvera	Kluyvera ascorbata	Carb/ESBL	Proteobacteria	Gammaproteobacteria	Enterobacteriales	Enterobacteriaceae	CTX-M
E1ANH6	291	MMTQSIGRSMLTVMATLPLLFSSATLHAQANSVQQQLEALEKSSGGRLGV	CTX-M-75	CTX-M-2	Escherichia	Escherichia coli	Carb/ESBL	Proteobacteria	Gammaproteobacteria	Enterobacteriales	Enterobacteriaceae	CTX-M
WP_025368620	291	MMTQSIRRSMLTVMATLPLLFSSATLHAQANSVQQQLEALEKSSGGRLGV	CTX-M-75	CTX-M-2	Proteobacteria	Proteobacteria Gammaproteobacteria	Carb/ESBL	Proteobacteria				CTX-M
CAQ42486	291	MMTQSIRRSMLTVMATLPLLFSSATLHAQTNSVQQQLEALEKSSGGRLGV	CTX-M-76	CTX-M-2	Kluyvera	Kluyvera ascorbata	Carb/ESBL	Proteobacteria	Gammaproteobacteria	Enterobacteriales	Enterobacteriaceae	CTX-M
AAV93320	276	RRSMLTVMATLPLLFSSATLHAQTNSVQQQLEALEKSSGGRLGVALINTA	CTX-M-77	CTX-M-2	Kluyvera	Kluyvera intermedia	Carb/ESBL	Proteobacteria	Gammaproteobacteria	Enterobacteriales	Enterobacteriaceae	CTX-M
CAD20590	291	MMTQSIRRSMLTVMATLPLLFSSATLHAQANSVQQQLEALEKSSGGRLGV	CTX-M-77	CTX-M-2	Kluyvera	Kluyvera ascorbata	Carb/ESBL	Proteobacteria	Gammaproteobacteria	Enterobacteriales	Enterobacteriaceae	CTX-M
CAD20591	291	MMTQSIRRSMLTVMATLPLLFSSATLHAQTNSVQQQLEALEKSSGGRLGV	CTX-M-77	CTX-M-2	Kluyvera	Kluyvera ascorbata	Carb/ESBL	Proteobacteria	Gammaproteobacteria	Enterobacteriales	Enterobacteriaceae	CTX-M
CAD20592	291	MMTQSIRRSMLTVMATLPLLFSSATLHAQANSVQQQLEALEKSSGGRLGV	CTX-M-77	CTX-M-2	Kluyvera	Kluyvera ascorbata	Carb/ESBL	Proteobacteria	Gammaproteobacteria	Enterobacteriales	Enterobacteriaceae	CTX-M
CAQ42480	291	MMTQSIRRSMLTVMATLPLLFSSATLHAQTNSVQQQLKALEKSSGGRLGV	CTX-M-77	CTX-M-2	Kluyvera	Kluyvera ascorbata	Carb/ESBL	Proteobacteria	Gammaproteobacteria	Enterobacteriales	Enterobacteriaceae	CTX-M
CAQ42481	291	MMRKSVRRAILMTTACVSLLLASVPLYAQANDIQQKLAALEKSSGGRLGV	CTX-M-78	CTX-M-8	Kluyvera	Kluyvera georgiana	Carb/ESBL	Proteobacteria	Gammaproteobacteria	Enterobacteriales	Enterobacteriaceae	CTX-M
AFN66257	274	FTLMATATVTLLLGSVPLYAQTADVQQKLAELERQSGGRLGVALINTADN	CTX-M-79	CTX-M-15	Escherichia	Escherichia coli	Carb/ESBL	Proteobacteria	Gammaproteobacteria	Enterobacteriales	Enterobacteriaceae	CTX-M
AFN66265	274	FTLMATATVTLLLGSVPLYAQTADVQQKLAELERQSGGRLGVALINTADN	CTX-M-79	CTX-M-15	Escherichia	Escherichia coli	Carb/ESBL	Proteobacteria	Gammaproteobacteria	Enterobacteriales	Enterobacteriaceae	CTX-M
AFN66268	274	FTLMATATVTLLLGSVPLYAQTADVQQKLAELERQSGGRLGVALINTADN	CTX-M-79	CTX-M-15	Escherichia	Escherichia coli	Carb/ESBL	Proteobacteria	Gammaproteobacteria	Enterobacteriales	Enterobacteriaceae	CTX-M
AFN66269	274	FTLMATATVTLLLGSVPLYARTADVQQKLAELERQSGGRLGVALINTADN	CTX-M-79	CTX-M-15	Escherichia	Escherichia coli	Carb/ESBL	Proteobacteria	Gammaproteobacteria	Enterobacteriales	Enterobacteriaceae	CTX-M
AFN66270	274	FTLMATATVTLLLGSVPLYAQTADVQQKLAELERQSGGRLGVALINTADN	CTX-M-79	CTX-M-15	Escherichia	Escherichia coli	Carb/ESBL	Proteobacteria	Gammaproteobacteria	Enterobacteriales	Enterobacteriaceae	CTX-M
AAF04388	291	MMRHRVKRMMLMTTACISLLLGSAPLYAQANDVQQKLAALEKSSGGRLGV	CTX-M-8	CTX-M-8	Citrobacter	Citrobacter amalonaticus	Carb/ESBL	Proteobacteria	Gammaproteobacteria	Enterobacteriales	Enterobacteriaceae	CTX-M
AAN73274	291	MMRHRVKRVMLMTTTCISLLLGSAPLYAQANDVQQKLAALEKSSGGRLGV	CTX-M-8	CTX-M-8	Kluyvera	Kluyvera georgiana	Carb/ESBL	Proteobacteria	Gammaproteobacteria	Enterobacteriales	Enterobacteriaceae	CTX-M
AIC64322	291	MVKKSLRQFTLMATATVTLLLGSVPLYAQTADVQQKLAELERQSGGRLGV	CTX-M-80	CTX-M-15	environmental samples	environmental samples uncultured bacterium	Carb/ESBL					CTX-M
AIC64325	291	MVKKSLRQFTLMATATVTLLLGSVPLYAQTADAQQKLAELERQSGGRLGV	CTX-M-80	CTX-M-15	environmental samples	environmental samples uncultured bacterium	Carb/ESBL					CTX-M
AIC64359	291	MVKKSLRQFTLMATATVTLLLGSVPLYAQTADVQQKLAELERQSGGRLGV	CTX-M-80	CTX-M-15	environmental samples	environmental samples uncultured bacterium	Carb/ESBL					CTX-M
AIC64382	291	MVKKSLRQFTLMATAAVTLLLGSVPLYAQTADVQQKLAELERQSGGRLGV	CTX-M-80	CTX-M-15	environmental samples	environmental samples uncultured bacterium	Carb/ESBL					CTX-M
AIC64389	291	MVKKSLRQFTLMATATVTLLLGSVPLYAQTADVQQKLAELERQSGGRLGV	CTX-M-80	CTX-M-15	environmental samples	environmental samples uncultured bacterium	Carb/ESBL					CTX-M
AIC64479	291	MVKKSLRQFTLMATAAVTLLLGSVPLYAQTADVQQXLAELERQSGGRLGV	CTX-M-80	CTX-M-15	environmental samples	environmental samples uncultured bacterium	Carb/ESBL					CTX-M
AIC64483	291	MVKKSLRQFTLMATAAVTLLLGSVPLYAQTADVQQKLAELERQSGGRLGV	CTX-M-80	CTX-M-15	environmental samples	environmental samples uncultured bacterium	Carb/ESBL					CTX-M
ABV57756	291	MVTKRVQRMMFAAAACIPLLLGSAPLYAQTSAVQQKLAALEKSSGGRLGV	CTX-M-81	CTX-M-14	Klebsiella	Klebsiella pneumoniae	Carb/ESBL	Proteobacteria	Gammaproteobacteria	Enterobacteriales	Enterobacteriaceae	CTX-M
ABB59946	291	MVKKSLRQFTLMATATVTLLLGSVPLYAQTADVQQKLAELERQSGGRLGV	CTX-M-82	CTX-M-15	Escherichia	Escherichia coli	Carb/ESBL	Proteobacteria	Gammaproteobacteria	Enterobacteriales	Enterobacteriaceae	CTX-M
ACI29345	291	MVTKRVQRMMFAAAACIPLLLGSAPLYAQTSAVQQKLAALEKSSGGRLGV	CTX-M-83	CTX-M-14	Salmonella	Salmonella enterica subsp.	Carb/ESBL	Proteobacteria	Gammaproteobacteria	Enterobacteriales	Enterobacteriaceae	CTX-M
ACI29346	291	MVTKRVQRMMFAAAACIPLLLGSAPLYAQTSAVQQKLAALEKSSGGRLGV	CTX-M-84	CTX-M-14	Salmonella	Salmonella enterica subsp.	Carb/ESBL	Proteobacteria	Gammaproteobacteria	Enterobacteriales	Enterobacteriaceae	CTX-M
ACI29347	291	MVTKRVQRMMFAAAACIPLLLGSAPLYAQTSAVQQKLAALEKSSGGRLGV	CTX-M-85	CTX-M-14	Salmonella	Salmonella enterica subsp.	Carb/ESBL	Proteobacteria	Gammaproteobacteria	Enterobacteriales	Enterobacteriaceae	CTX-M
ACI29348	291	MVTKRVQRMMFAAAACIPLLLGSAPLYAQTSAVQQKLAALEKSSGGRLGV	CTX-M-86	CTX-M-14	Salmonella	Salmonella enterica subsp.	Carb/ESBL	Proteobacteria	Gammaproteobacteria	Enterobacteriales	Enterobacteriaceae	CTX-M
ACB41777	291	MVTKRVQRMMFAAAACIPLLLGSAPLYAQTSAVQQKLAALEKSSGGRLGV	CTX-M-87	CTX-M-14	Escherichia	Escherichia coli	Carb/ESBL	Proteobacteria	Gammaproteobacteria	Enterobacteriales	Enterobacteriaceae	CTX-M
ACP18863	291	MVKKSLRQFTLMATATVTLLLGSVPLYAQTADVQQKLAELERQSGGRLGV	CTX-M-88	CTX-M-15	Salmonella	Salmonella enterica subsp.	Carb/ESBL	Proteobacteria	Gammaproteobacteria	Enterobacteriales	Enterobacteriaceae	CTX-M
ACR56321	291	MMRKSVRRAMLMTTACVSLLLASVPLCAQANDVQQKLAALEKSSGGRLGV	CTX-M-89	CTX-M-8	Proteus	Proteus mirabilis	Carb/ESBL	Proteobacteria	Gammaproteobacteria	Enterobacteriales	Enterobacteriaceae	CTX-M
2P74_A	263	XTSAVQQKLAALEKSSGGRLGVALIDTADNTQVLYRGDERFPMCSTSKVM	CTX-M-9	CTX-M-14	Escherichia	Escherichia coli	Carb/ESBL	Proteobacteria	Gammaproteobacteria	Enterobacteriales	Enterobacteriaceae	CTX-M
3HUO_A	263	QTSAVQQKLAALEKSSGGRLGVALIDTADNTQVLYRGDERFPMCGTSKVM	CTX-M-9	CTX-M-14	Escherichia	Escherichia coli	Carb/ESBL	Proteobacteria	Gammaproteobacteria	Enterobacteriales	Enterobacteriaceae	CTX-M
AAF72529	291	MVTKRVQRMMFAAAACIPLLLGSAPLYAQTSAVQQKLAALEKSSGGRLGV	CTX-M-9	CTX-M-14	Escherichia	Escherichia coli	Carb/ESBL	Proteobacteria	Gammaproteobacteria	Enterobacteriales	Enterobacteriaceae	CTX-M
AEL20756	291	MVTKRVQRMMFAAAACIPLLLGSAPLYAQTSAVQQKLAALEKSSGGRLGV	CTX-M-9	CTX-M-14	artificial sequences	artificial sequences synthetic	Carb/ESBL					CTX-M
ACQ99521	291	MVTKRVQRMMFAAAACIPLLLGSAPLYAQTSAVQQKLAALEKSSGGRLGV	CTX-M-90	CTX-M-14	Salmonella	Salmonella sp.	Carb/ESBL	Proteobacteria	Gammaproteobacteria	Enterobacteriales	Enterobacteriaceae	CTX-M
ACX34099	291	MMRKSVRRAMLMTTACVSLLLASVPLCAQANDVQQKLAALEKSSGGRLGV	CTX-M-91	CTX-M-8	Proteus	Proteus mirabilis	Carb/ESBL	Proteobacteria	Gammaproteobacteria	Enterobacteriales	Enterobacteriaceae	CTX-M
ACY74743	291	MMTQSIRRSMLTVMATLPLLFSSATLHAQANSVQQQLEALEKSSGGRLGV	CTX-M-92	CTX-M-2	Escherichia	Escherichia coli	Carb/ESBL	Proteobacteria	Gammaproteobacteria	Enterobacteriales	Enterobacteriaceae	CTX-M
ADN26580	291	MVTKRVQRMMFAAAACIPLLLGSAPLYAQTSAVQQKLAALEKSSGGRLGV	CTX-M-93	CTX-M-14	Escherichia	Escherichia coli	Carb/ESBL	Proteobacteria	Gammaproteobacteria	Enterobacteriales	Enterobacteriaceae	CTX-M
ADK11041	291	MMRKSVRRAMLMTTACVSLLLASVPLCAQANDVQQKLAALEKSSGGRLGV	CTX-M-94	CTX-M-8	Escherichia	Escherichia coli	Carb/ESBL	Proteobacteria	Gammaproteobacteria	Enterobacteriales	Enterobacteriaceae	CTX-M
CBL80615	291	MMTQSIRRSMLTVMATLPLLFSSATLHAQTNSVQQQLEALEKSSGGRLGV	CTX-M-95	CTX-M-2	Kluyvera	Kluyvera ascorbata	Carb/ESBL	Proteobacteria	Gammaproteobacteria	Enterobacteriales	Enterobacteriaceae	CTX-M
CAG28417	291	MVKKSLRQFTLMATAAVTLLLGSVPLYAQTADVQQKLAELERQSGGRLGV	CTX-M-96	CTX-M-15	Klebsiella	Klebsiella pneumoniae	Carb/ESBL	Proteobacteria	Gammaproteobacteria	Enterobacteriales	Enterobacteriaceae	CTX-M
ADO17948	291	MVTKRVQRMMFAAAACIPLLLGSAPLYAQTSAVQQKLAALEKSSGGRLGV	CTX-M-98	CTX-M-14	Escherichia	Escherichia coli	Carb/ESBL	Proteobacteria	Gammaproteobacteria	Enterobacteriales	Enterobacteriaceae	CTX-M
ADL27532	291	MVTKRVQRMMFAAAACIPLLLGSAPLYAQTSAVQQKLAALEKSSGGRLGV	CTX-M-99	CTX-M-14	Klebsiella	Klebsiella pneumoniae	Carb/ESBL	Proteobacteria	Gammaproteobacteria	Enterobacteriales	Enterobacteriaceae	CTX-M
AAL86999	293	MTILLQRRQLLVAGAALALTASLTPLNVFAAGDSLQRQLAALETEVNGRI	ERP-1	ERP	Erwinia	Erwinia persicina	Carb/ESBL	Proteobacteria	Gammaproteobacteria	Enterobacteriales	Enterobacteriaceae
WP_021177941	295	MVKNTLRQTTLMVATVMPLLFGSAPLWAQPANAKANIQQQLSELEKNSGG	FONA	FONA	Serratia	Serratia fonticola	Carb/ESBL	Proteobacteria	Gammaproteobacteria	Enterobacteriales	Enterobacteriaceae	FONA
WP_021806421	295	MVRNTLRQTTLMVATVMPLLFGSAPLWAQPANAKANIQQQLSELEKNSGG	FONA	FONA	Serratia	Serratia fonticola	Carb/ESBL	Proteobacteria	Gammaproteobacteria	Enterobacteriales	Enterobacteriaceae	FONA
WP_024530279	295	MVKNTLRQTTLMVATVMPLLFGSAPLWAQSANAKANIQQQLSELEKNSGG	FONA	FONA	Serratia	Serratia fonticola	Carb/ESBL	Proteobacteria	Gammaproteobacteria	Enterobacteriales	Enterobacteriaceae	FONA
WP_025123646	295	MVKNTLRQTTLMVAAVMPLLFGSASVWAQPANAKNTIQQQLADLEKSSGG	FONA	FONA	Enterobacteriaceae	Enterobacteriaceae Serratia	Carb/ESBL	Proteobacteria	Gammaproteobacteria	Enterobacteriales		FONA
AHA14924	159	MAVSALLKQSETDKNLLAKRMEIKQSDLVNYNPIAEKHLDTGMTLAEFSA	FONA-1	FONA	Serratia	Serratia fonticola	Carb/ESBL	Proteobacteria	Gammaproteobacteria	Enterobacteriales	Enterobacteriaceae	FONA
CAB61635	295	MIKNTLRKTTLMVATVMPLLFGSAPLWAQTANAKANIQQQLSELEKSSGG	FONA-1	FONA	Serratia	Serratia fonticola	Carb/ESBL	Proteobacteria	Gammaproteobacteria	Enterobacteriales	Enterobacteriaceae	FONA
CAB61637	295	MVKNTLRKTTLMVATVMPLLFSSAPLWAQTANAKANIQQQLSELEKNSGG	FONA-2	FONA	Serratia	Serratia fonticola	Carb/ESBL	Proteobacteria	Gammaproteobacteria	Enterobacteriales	Enterobacteriaceae	FONA
CAB61639	295	MVKNILRKTTLMVTTVMPLLFGSAPLWAQTANAKANIQQQLSELEKNSGG	FONA-3	FONA	Serratia	Serratia fonticola	Carb/ESBL	Proteobacteria	Gammaproteobacteria	Enterobacteriales	Enterobacteriaceae	FONA
AHA14915	159	MAVSALLKQSETDKNLLAKRMEIKQSDLVNYNPIAEKHLDTGMTLAEFSA	FONA-3/6	FONA	Serratia	Serratia fonticola	Carb/ESBL	Proteobacteria	Gammaproteobacteria	Enterobacteriales	Enterobacteriaceae	FONA
CAB61641	295	MVKNTLRKTTLMVATVMPLLFGSAPLWAQTANAKANIQQQLSELEKSSGG	FONA-4	FONA	Serratia	Serratia fonticola	Carb/ESBL	Proteobacteria	Gammaproteobacteria	Enterobacteriales	Enterobacteriaceae	FONA
AHA14945	159	MAVSALLKQSETDKNLLAKRMEIKQSDLVNYNPIAEKHLDTGMTLAEFSA	FONA-5	FONA	Serratia	Serratia fonticola	Carb/ESBL	Proteobacteria	Gammaproteobacteria	Enterobacteriales	Enterobacteriaceae	FONA
CAB61643	295	MVRNTLRQTTLMVATVMPLLFGSAPLWAQPANAKANIQQQLSELEKNSGG	FONA-5	FONA	Serratia	Serratia fonticola	Carb/ESBL	Proteobacteria	Gammaproteobacteria	Enterobacteriales	Enterobacteriaceae	FONA
CAB61645	295	MVKNTLRQTTLMVATVMPLLFGSAPLWAQTANAKANIQQQLSELEKSSGG	FONA-6	FONA	Serratia	Serratia fonticola	Carb/ESBL	Proteobacteria	Gammaproteobacteria	Enterobacteriales	Enterobacteriaceae	FONA
AAL57765	298	MFKKTFRQTAAIAVSLISLLASATLWANTNNTIEAQLSELEKYNQGRLGV	HugA	HugA	Proteus	Proteus penneri	Carb/ESBL	Proteobacteria	Gammaproteobacteria	Enterobacteriales	Enterobacteriaceae
AAA93461	292	MSLNVKPSRIAILFSSCLVSISFFSQANTKGIDEIKDLETDFNGRIGVYA	IMI-1	IMI	Enterobacter	Enterobacter cloacae	Carb/ESBL	Proteobacteria	Gammaproteobacteria	Enterobacteriales	Enterobacteriaceae	KPC/IMI/SME
AAV66985	292	MSLNVKPSRIAILFSSCLVSISFFSQANTKGIDEIKNLETDFNGRIGVYA	IMI-2	IMI	Enterobacter	Enterobacter cloacae	Carb/ESBL	Proteobacteria	Gammaproteobacteria	Enterobacteriales	Enterobacteriaceae	KPC/IMI/SME
ACX71212	292	MSLNVKQSRIAILFISCLFSISFFSQANTKGIDEIKNLETDFNGRVGVYA	IMI-3	IMI	Enterobacter	Enterobacter cloacae	Carb/ESBL	Proteobacteria	Gammaproteobacteria	Enterobacteriales	Enterobacteriaceae	KPC/IMI/SME
P52663	292	MSLNVKQSRIAILFSSCLISISFFSQANTKGIDEIKNLETDFNGRIGVYA	IMI-3	IMI	Enterobacter	Enterobacter cloacae	Carb/ESBL	Proteobacteria	Gammaproteobacteria	Enterobacteriales	Enterobacteriaceae	KPC/IMI/SME
AHE78014	292	MSLNVKPSRIAILFSSCLVSISFFSQANTKGIDEIKDLETDFNGRIGVYA	IMI-4	IMI	Enterobacter	Enterobacter cloacae	Carb/ESBL	Proteobacteria	Gammaproteobacteria	Enterobacteriales	Enterobacteriaceae	KPC/IMI/SME
AAO49775	142	MLKSSWRKTALMAAAAVPLLLASGSLWASADAIQQKLADLEKRSGGRLGV	K1	OXY	Klebsiella	Klebsiella oxytoca	Carb/ESBL	Proteobacteria	Gammaproteobacteria	Enterobacteriales	Enterobacteriaceae	OXY
ABM73648	291	MVKKSLRQFALLAATVFPLLAGSVSLQAQTLSVEQKLAALEQRSGGRLGV	KLUC-2	CTX-M-15	Enterobacter	Enterobacter cloacae	Carb/ESBL	Proteobacteria	Gammaproteobacteria	Enterobacteriales	Enterobacteriaceae	CTX-M
AFQ36037	291	MVKKSLRQFALLAATVFPLLASSVSLQAQTLSVEQKLAALEQRSGGRLGV	KLUC-3	CTX-M-15	Escherichia	Escherichia coli	Carb/ESBL	Proteobacteria	Gammaproteobacteria	Enterobacteriales	Enterobacteriaceae	CTX-M
AFQ36038	291	MVKKSLRQFALLAATVFPLLASSVSLQAQTLSVEQKLAALEQRSGGRLGV	KLUC-4	CTX-M-15	Enterobacter	Enterobacter cloacae	Carb/ESBL	Proteobacteria	Gammaproteobacteria	Enterobacteriales	Enterobacteriaceae	CTX-M
WP_020317953	264	MSLYRRLVLLSCLSWPLAGFSATALTNLVAEPFAKLEQDFGGSIGVYAMD	KPC	KPC	Klebsiella	Klebsiella pneumoniae	Carb/ESBL	Proteobacteria	Gammaproteobacteria	Enterobacteriales	Enterobacteriaceae	KPC/IMI/SME
3E2L_A	264	AEPFAKLEQDFGGSIGVYAMDTGSGATVSYRAEERFPLCXSFKGFLAAAV	KPC-1	KPC	Klebsiella	Klebsiella pneumoniae	Carb/ESBL	Proteobacteria	Gammaproteobacteria	Enterobacteriales	Enterobacteriaceae	KPC/IMI/SME
AAG13410	293	MSLYRRLVLLSCLSWPLAGFSATALTNLVAEPFAKLEQDFGGSIGVYAMD	KPC-1	KPC	Klebsiella	Klebsiella pneumoniae	Carb/ESBL	Proteobacteria	Gammaproteobacteria	Enterobacteriales	Enterobacteriaceae	KPC/IMI/SME
ACS35345	293	MSLYRRLVLLSCLSWPLAGFSATALTNLVAEPFAKLEQDFGGSIGVYAMD	KPC-10	KPC	Acinetobacter	Acinetobacter baumannii	Carb/ESBL	Proteobacteria	Gammaproteobacteria	Pseudomonadales	Moraxellaceae	KPC/IMI/SME
ADH95186	293	MSLYRRLVLLSCLSWPLAGFSATALTNLVAEPFAKLEQDFGGSIGVYAMD	KPC-11	KPC	Klebsiella	Klebsiella pneumoniae	Carb/ESBL	Proteobacteria	Gammaproteobacteria	Enterobacteriales	Enterobacteriaceae	KPC/IMI/SME
ADO51654	293	MSLYRRLVLLSCLSWPLAGFSATALTNLVAEPFAKLEQDFGGSIGVYAMD	KPC-12	KPC	Klebsiella	Klebsiella pneumoniae	Carb/ESBL	Proteobacteria	Gammaproteobacteria	Enterobacteriales	Enterobacteriaceae	KPC/IMI/SME
AFV48348	291	MSLYRRLVLLSCLSWPLAGFSATALTNLVAEPFAKLEQDFGGSIGVYAMD	KPC-14	KPC	Klebsiella	Klebsiella pneumoniae	Carb/ESBL	Proteobacteria	Gammaproteobacteria	Enterobacteriales	Enterobacteriaceae	KPC/IMI/SME
AGF70638	293	MSLYRRLVLLSCLSWPLAGFSATALTNLVAEPFAKLEQDFGGSIGVYAMD	KPC-15	KPC	Klebsiella	Klebsiella pneumoniae	Carb/ESBL	Proteobacteria	Gammaproteobacteria	Enterobacteriales	Enterobacteriaceae	KPC/IMI/SME
AGJ01153	293	MSLYRRLVLLSCLSWPLAGFSATALTNLVAEPFAKLEQDFGGSIGVYAMD	KPC-16	KPC	Klebsiella	Klebsiella pneumoniae	Carb/ESBL	Proteobacteria	Gammaproteobacteria	Enterobacteriales	Enterobacteriaceae	KPC/IMI/SME
AGJ01154	293	MSLYRRLVLLSCLSWPLAGFSATALTNLVAEPFAKLEQDFGGSIGVYAMD	KPC-17	KPC	Klebsiella	Klebsiella pneumoniae	Carb/ESBL	Proteobacteria	Gammaproteobacteria	Enterobacteriales	Enterobacteriaceae	KPC/IMI/SME
AEA73284	293	MSLYRRLVLLSCLSWPLAGFSATALTNLVAEPFAKLEQDFGGSIGVYAMD	KPC-19	KPC	Enterobacter	Enterobacter cloacae	Carb/ESBL	Proteobacteria	Gammaproteobacteria	Enterobacteriales	Enterobacteriaceae	KPC/IMI/SME
AHM82220	294	MMSLYRRLVLLSCLSWPLAGFSATALTNLVAEPFAKLEQDFGGSIGVYAM	KPC-19	KPC	Klebsiella	Klebsiella pneumoniae 30684/NJST258_2	Carb/ESBL	Proteobacteria	Gammaproteobacteria	Enterobacteriales	Enterobacteriaceae	KPC/IMI/SME
3DW0_A	294	MSLYRRLVLLSCLSWPLAGFSATALTNLVAEPFAKLEQDFGGSIGVYAMD	KPC-2	KPC	Escherichia	Escherichia coli	Carb/ESBL	Proteobacteria	Gammaproteobacteria	Enterobacteriales	Enterobacteriaceae	KPC/IMI/SME
ADU17186	262	ALTNLVAEPFAKLEQDFGGSIGVYAMDTGSGATVSYRAEERFPLCSSFKG	KPC-2	KPC	Citrobacter	Citrobacter freundii	Carb/ESBL	Proteobacteria	Gammaproteobacteria	Enterobacteriales	Enterobacteriaceae	KPC/IMI/SME
AEM68131	283	RLVLLSCLSWPLAGFSATALTNLVAEPFAKLEQDFGGSIGVYAMDTGSGA	KPC-2	KPC	Klebsiella	Klebsiella pneumoniae	Carb/ESBL	Proteobacteria	Gammaproteobacteria	Enterobacteriales	Enterobacteriaceae	KPC/IMI/SME
WP_015062847	293	MSLYRRLVLLSCLSWPLAGFSATALTNLVAEPFAKLEQDFGGSIGVYAMD	KPC-4	KPC	Enterobacteriales	Enterobacteriales Enterobacteriaceae	Carb/ESBL	Proteobacteria	Gammaproteobacteria	Enterobacteriales		KPC/IMI/SME
WP_021018677	293	MSLYRRLVLLSCLSWPLAGFSATALTNLVAEPFAKLEQDFGGSIGVYAMD	KPC-4	KPC	Pseudomonas	Pseudomonas aeruginosa	Carb/ESBL	Proteobacteria	Gammaproteobacteria	Pseudomonadales	Pseudomonadaceae	KPC/IMI/SME
WP_015256839	293	MSLYRRLVLLSCLSWPLAGFSATALTNLVAEPFAKLEQDFGGSIGVYAMD	KPC-5	KPC	Klebsiella	Klebsiella pneumoniae	Carb/ESBL	Proteobacteria	Gammaproteobacteria	Enterobacteriales	Enterobacteriaceae	KPC/IMI/SME
ACB71165	293	MSLYRRLVLLSCLSWPLAGFSATALTNLVAEPFAKLEQDFGGSIGVYAMD	KPC-6	KPC	Klebsiella	Klebsiella pneumoniae	Carb/ESBL	Proteobacteria	Gammaproteobacteria	Enterobacteriales	Enterobacteriaceae	KPC/IMI/SME
WP_020803043	293	MSLYRRLVLLSCLSWPLAGFSATALTNLVAEPFAKLEQDFGGSIGVYAID	KPC-7	KPC	Klebsiella	Klebsiella pneumoniae	Carb/ESBL	Proteobacteria	Gammaproteobacteria	Enterobacteriales	Enterobacteriaceae	KPC/IMI/SME
ACI95258	293	MSLYRRLVLLSCLSWPLAGFSATALTNLVAEPFAKLEQDFGGSIGVYAMD	KPC-8	KPC	Klebsiella	Klebsiella pneumoniae	Carb/ESBL	Proteobacteria	Gammaproteobacteria	Enterobacteriales	Enterobacteriaceae	KPC/IMI/SME
ACM91559	284	RLVLLSCLSWPLAGFSATALTNLVAEPFAKLEQDFGGSIGVYAMDTGSGA	KPC-9	KPC	Escherichia	Escherichia coli	Carb/ESBL	Proteobacteria	Gammaproteobacteria	Enterobacteriales	Enterobacteriaceae	KPC/IMI/SME
ACK77679	299	MNSIFSLSRRKYLLAAAGLTIAALFPPSVVLAEQPATLAAQLSALEASAN	LRG-1	LRG	environmental samples	environmental samples uncultured bacterium	Carb/ESBL
WP_010798607	296	MNVILNRRTFLLASAVVSASYSLGTLAGANRDDASFQDRLAKLEQQLNGR	LUT-1	LUT	Pseudomonas	Pseudomonas sp.	Carb/ESBL	Proteobacteria	Gammaproteobacteria	Pseudomonadales	Pseudomonadaceae	LUT
ACN76562	296	MNVILNRRTFLLTSAVVSASYSLGTLAGANRDDASFQDRLAKLEQQLNGR	LUT-2	LUT	Pseudomonas	Pseudomonas luteola	Carb/ESBL	Proteobacteria	Gammaproteobacteria	Pseudomonadales	Pseudomonadaceae	LUT
ACN76563	296	MNVILNRRTFLLASAVVSASYSLGTLAGANRDDASFQDRLAKLEQKLNGR	LUT-3	LUT	Pseudomonas	Pseudomonas luteola	Carb/ESBL	Proteobacteria	Gammaproteobacteria	Pseudomonadales	Pseudomonadaceae	LUT
ACN76564	296	MNVILNRRTFLLASAVVSASYSLGTLAGANRDDASFQDRLAKLEQKLNGR	LUT-4	LUT	Pseudomonas	Pseudomonas luteola	Carb/ESBL	Proteobacteria	Gammaproteobacteria	Pseudomonadales	Pseudomonadaceae	LUT
ACN76565	296	MNVILNRRTFLLASAVVSASYSLGTLAGANRDDASFQDRLAKLEQKLNGR	LUT-5	LUT	Pseudomonas	Pseudomonas luteola	Carb/ESBL	Proteobacteria	Gammaproteobacteria	Pseudomonadales	Pseudomonadaceae	LUT
ACN76566	296	MNVILNRRTFLLASAVVSASYSLGTLAGANRDDASFQDRLAKLEQKLNGR	LUT-6	LUT	Pseudomonas	Pseudomonas luteola	Carb/ESBL	Proteobacteria	Gammaproteobacteria	Pseudomonadales	Pseudomonadaceae	LUT
AAQ75378	290	MIKSSWRKIAMLAAAVPLLLASGALWASTDAIHQKLTDLEKRSGGRLGVA	OXY(AAQ75378_CAG34106_AGT20165_blaOXY-2-14)	OXY	Klebsiella	Klebsiella oxytoca	Carb/ESBL	Proteobacteria	Gammaproteobacteria	Enterobacteriales	Enterobacteriaceae	OXY
AAQ75379	290	MIKSSWRKIAMLAAAVPLLLASGALWASTDAIHQKLTDLEKRSGGRLGVA	OXY(AAQ75378_CAG34106_AGT20165_blaOXY-2-14)	OXY	Klebsiella	Klebsiella oxytoca	Carb/ESBL	Proteobacteria	Gammaproteobacteria	Enterobacteriales	Enterobacteriaceae	OXY
AAN28732	288	MIKTSWRKSALIAAALPLLLCSSSLWANAIQQKLADLEKSTGGRLGVALI	OXY(AF491278.1)	OXY	Klebsiella	Klebsiella oxytoca	Carb/ESBL	Proteobacteria	Gammaproteobacteria	Enterobacteriales	Enterobacteriaceae	OXY
AFV73219	290	MIKSSWRKIAMLAAAVPLLLASGALWASTDAIHQKLTDLEKRSGGRLGVA	OXY(AJ871866.1)	OXY	Klebsiella	Klebsiella oxytoca	Carb/ESBL	Proteobacteria	Gammaproteobacteria	Enterobacteriales	Enterobacteriaceae	OXY
CAI43414	290	MIKSSWRKIAMLAAAVPLLLASGALWASTDAIHQKLTDLEKRSGGRLGVA	OXY(AJ871866.1)	OXY	Klebsiella	Klebsiella oxytoca	Carb/ESBL	Proteobacteria	Gammaproteobacteria	Enterobacteriales	Enterobacteriaceae	OXY
WP_009652647	290	MLKSSWRKTALMAAAVPLLLASGSLWASADAIQQKLADLEKRSGGRLGVA	OXY(AJ871871.1)	OXY	Klebsiella	Klebsiella sp.	Carb/ESBL	Proteobacteria	Gammaproteobacteria	Enterobacteriales	Enterobacteriaceae	OXY
ADI82848	290	MLKSSWRKTALMAAAVPLLLASGSLWASADAIQQKLADLEKHSGGRLGVA	OXY(AJ871872.1)	OXY	Klebsiella	Klebsiella pneumoniae	Carb/ESBL	Proteobacteria	Gammaproteobacteria	Enterobacteriales	Enterobacteriaceae	OXY
CAI43416	290	MLKSSWRKTALMAAAVPLLLASGSLWASADAIQQKLADLEKHSGGRLGVA	OXY(AJ871872.1)	OXY	Klebsiella	Klebsiella oxytoca	Carb/ESBL	Proteobacteria	Gammaproteobacteria	Enterobacteriales	Enterobacteriaceae	OXY
WP_004848499	290	MLKSSWRKTALMAAAVPLLLASGSLWASADAIHQKLADLEKRSGGRLGVA	OXY(AJ871872.1)	OXY	Klebsiella	Klebsiella oxytoca	Carb/ESBL	Proteobacteria	Gammaproteobacteria	Enterobacteriales	Enterobacteriaceae	OXY
CAI43421	291	MLKSSWRKSALMAAAAVPLLLASGSLWASADAIQQKLADLEKRSGGRLGV	OXY(AJ871874.1)	OXY	Klebsiella	Klebsiella oxytoca	Carb/ESBL	Proteobacteria	Gammaproteobacteria	Enterobacteriales	Enterobacteriaceae	OXY
CAI43423	290	MLKSSWRKSALMAAAVPLLLASGSLWASADAIQQKLADLEKRSGGRLGVA	OXY(AJ871874.1)	OXY	Klebsiella	Klebsiella oxytoca	Carb/ESBL	Proteobacteria	Gammaproteobacteria	Enterobacteriales	Enterobacteriaceae	OXY
CAQ76638	274	MLKSSWRRSALMAAAVPLLLASGSLWASADAIQQKLADLEKRSGGRLGVA	OXY(AJ871874.1)	OXY	Klebsiella	Klebsiella oxytoca	Carb/ESBL	Proteobacteria	Gammaproteobacteria	Enterobacteriales	Enterobacteriaceae	OXY
WP_024358907	290	MLKSSWRKSALMAAAVPLLLASGSLWASADAIQQKLADLEKRSGGRLGVA	OXY(AJ871874.1)	OXY	Enterobacteriaceae	Enterobacteriaceae Klebsiella	Carb/ESBL	Proteobacteria	Gammaproteobacteria	Enterobacteriales		OXY
CAI43424	291	MLKSSWRKSALMAAAAVPLLLASGSLWASADAIQQKLADLEKRSGGRLGV	OXY(AJ871876.1)	OXY	Klebsiella	Klebsiella oxytoca	Carb/ESBL	Proteobacteria	Gammaproteobacteria	Enterobacteriales	Enterobacteriaceae	OXY
CAQ76626	275	MLKSSWRKSALMAAAAVPLLLASGSLWASADAIQQKLTNLEKRSGGRLGV	OXY(AJ871879.1)	OXY	Klebsiella	Klebsiella oxytoca	Carb/ESBL	Proteobacteria	Gammaproteobacteria	Enterobacteriales	Enterobacteriaceae	OXY
CAQ76635	275	MLKSSWRKSALMAAAAVPLLLASGSLWASADAIQQKLTNLEKRSGGRLGV	OXY(AJ871879.1)	OXY	Klebsiella	Klebsiella oxytoca	Carb/ESBL	Proteobacteria	Gammaproteobacteria	Enterobacteriales	Enterobacteriaceae	OXY
WP_004137840	291	MLKSSWRKSALMAAAAVPLLLASGSLWASADAIQQKLANLEKRSGGRLGV	OXY(AJ871879.1)	OXY	Enterobacteriales	Enterobacteriales Enterobacteriaceae	Carb/ESBL	Proteobacteria	Gammaproteobacteria	Enterobacteriales		OXY
AAB19684	263	STDAIHQKLTDLEKRSGGRLGVALINTADNSQILYRGDERFAMCSTSKVM	OXY(AY055205.1)	OXY	Klebsiella	Klebsiella oxytoca	Carb/ESBL	Proteobacteria	Gammaproteobacteria	Enterobacteriales	Enterobacteriaceae	OXY
AAL17873	290	MIKSSWRKIAMLAAAVPLLLASSALWASTDAIHQKLTDLEKRSGGRLGVA	OXY(AY055205.1)	OXY	Klebsiella	Klebsiella oxytoca	Carb/ESBL	Proteobacteria	Gammaproteobacteria	Enterobacteriales	Enterobacteriaceae	OXY
CAQ76631	274	MIKSSWRKIAMLAAAVPLLLASSALWASTDAIHQKLTDLEKRSGGRLGVA	OXY(AY055205.1)	OXY	Klebsiella	Klebsiella oxytoca	Carb/ESBL	Proteobacteria	Gammaproteobacteria	Enterobacteriales	Enterobacteriaceae	OXY
CAQ76636	274	MIKSSWRKIAMLAAAVPLLLASGALWASTDAIHQKLTDLEKRSGGRLGVA	OXY(AY055205.1)	OXY	Klebsiella	Klebsiella oxytoca	Carb/ESBL	Proteobacteria	Gammaproteobacteria	Enterobacteriales	Enterobacteriaceae	OXY
CAQ76655	274	MIKSSWRKIAMLAAAVPLLLASXALWASTDAIHQKLTDLEKRSGGRLGVA	OXY(AY055205.1)	OXY	Klebsiella	Klebsiella oxytoca	Carb/ESBL	Proteobacteria	Gammaproteobacteria	Enterobacteriales	Enterobacteriaceae	OXY
CAQ76657	270	MIKSSWRKIAMLAAAVPLLLASSALWASTDAIHQKLTDLEKRSGGRLGVA	OXY(AY055205.1)	OXY	Klebsiella	Klebsiella oxytoca	Carb/ESBL	Proteobacteria	Gammaproteobacteria	Enterobacteriales	Enterobacteriaceae	OXY
CAQ76664	274	MIKSSWRKIAMLAAAVPLLLASSALWASTDAIHQKLTDLEKRSGGRLGVA	OXY(AY055205.1)	OXY	Klebsiella	Klebsiella oxytoca	Carb/ESBL	Proteobacteria	Gammaproteobacteria	Enterobacteriales	Enterobacteriaceae	OXY
CAQ76672	274	MIKSSWRKIAMLAAAVPLLLASSALWASTDAIHQKLTDLEKRSGGRLGVA	OXY(AY055205.1)	OXY	Klebsiella	Klebsiella oxytoca	Carb/ESBL	Proteobacteria	Gammaproteobacteria	Enterobacteriales	Enterobacteriaceae	OXY
CAQ76673	274	MIKSSWRKIAMLAAAVPLLLASSALWASTDAIHXKLTDLEKRSRGRLGVA	OXY(AY055205.1)	OXY	Klebsiella	Klebsiella oxytoca	Carb/ESBL	Proteobacteria	Gammaproteobacteria	Enterobacteriales	Enterobacteriaceae	OXY
CAQ76674	274	MIKSSWRKIAMLAAAVPLLLASSALWASTDAIHQKLTDLEKRSGGRLGVA	OXY(AY055205.1)	OXY	Klebsiella	Klebsiella oxytoca	Carb/ESBL	Proteobacteria	Gammaproteobacteria	Enterobacteriales	Enterobacteriaceae	OXY
WP_004111091	290	MIKSSWRKIAMLAAAVPLLLASGALWASTDAIHQKLTDLEKRSGGRLGVA	OXY(AY055205.1)	OXY	Klebsiella	Klebsiella oxytoca	Carb/ESBL	Proteobacteria	Gammaproteobacteria	Enterobacteriales	Enterobacteriaceae	OXY
WP_023320486	290	MIKSSWRKIAMLAAAVPLLLASGALWASTDAIHQKLTALEKRSGGRLGVA	OXY(AY055205.1)	OXY	Klebsiella	Klebsiella oxytoca	Carb/ESBL	Proteobacteria	Gammaproteobacteria	Enterobacteriales	Enterobacteriaceae	OXY
CAQ76624	274	MLKSSWRKSALMAAAVPLLLASGSLWASADTLQKKLADLEKRSGGRLGVA	OXY(AY077481.1)	OXY	Klebsiella	Klebsiella oxytoca	Carb/ESBL	Proteobacteria	Gammaproteobacteria	Enterobacteriales	Enterobacteriaceae	OXY
WP_004130122	290	MLKSSWRKSALMAAAVPLLLASGSLWASADTLQQKLADLEKRSGGRLGVA	OXY(AY077481.1)	OXY	Klebsiella	Klebsiella oxytoca	Carb/ESBL	Proteobacteria	Gammaproteobacteria	Enterobacteriales	Enterobacteriaceae	OXY
AAL78275	291	MLKSSWRKTALMAAAAVPLLLASGSLWASADAIQQKLADLEKRSGGRLGV	OXY(AY077482.1)	OXY	Klebsiella	Klebsiella oxytoca	Carb/ESBL	Proteobacteria	Gammaproteobacteria	Enterobacteriales	Enterobacteriaceae	OXY
AAL78276	290	MLKSSWRKTALMAAAVPLLLASGSLWASADAIQQKLADLEKRSGGRLGVA	OXY(AY077483.1)	OXY	Klebsiella	Klebsiella oxytoca	Carb/ESBL	Proteobacteria	Gammaproteobacteria	Enterobacteriales	Enterobacteriaceae	OXY
CAQ76676	275	MLKSSWRKTALMAAAAVPLLLASGSLWASADAIQQKLADLEKRSGGRLGV	OXY(AY077483.1)	OXY	Klebsiella	Klebsiella oxytoca	Carb/ESBL	Proteobacteria	Gammaproteobacteria	Enterobacteriales	Enterobacteriaceae	OXY
AAL78278	290	MIKSSWRKIAMLAAAVPLLLASSALWASTDAIHQKLTDLEKRSGGRLGVA	OXY(AY077485.2)	OXY	Klebsiella	Klebsiella oxytoca	Carb/ESBL	Proteobacteria	Gammaproteobacteria	Enterobacteriales	Enterobacteriaceae	OXY
CAQ76629	269	MIKSSWRKIAMLAAVPLLLASGALWASTDAIHQKLTDLEKRSGGRLGVAL	OXY(AY077485.2)	OXY	Klebsiella	Klebsiella oxytoca	Carb/ESBL	Proteobacteria	Gammaproteobacteria	Enterobacteriales	Enterobacteriaceae	OXY
CAQ76645	274	MIKSSWRKIAMLAAAVPLLLASGALWASTDAIHQKLTDLEKRSGGRLGVA	OXY(AY077485.2)	OXY	Klebsiella	Klebsiella oxytoca	Carb/ESBL	Proteobacteria	Gammaproteobacteria	Enterobacteriales	Enterobacteriaceae	OXY
WP_004099854	289	MIKSSWRKIAMLAAVPLLLASGALWASTDAIHQKLTDLEKRSGGRLGVAL	OXY(AY077485.2)	OXY	Klebsiella	Klebsiella oxytoca	Carb/ESBL	Proteobacteria	Gammaproteobacteria	Enterobacteriales	Enterobacteriaceae	OXY
WP_017146441	290	MIKSSWRKIAMLAAAVPLLLASGALWASTDAIHQKLTDLEKRSGGRLGVA	OXY(AY077485.2)	OXY	Klebsiella	Klebsiella oxytoca	Carb/ESBL	Proteobacteria	Gammaproteobacteria	Enterobacteriales	Enterobacteriaceae	OXY
WP_023329386	290	MIKSSWRKIAMLAAAVPLLLASGALWASTDAIHQKLTDLEKRSGGRLGVA	OXY(AY077485.2)	OXY	Klebsiella	Klebsiella oxytoca	Carb/ESBL	Proteobacteria	Gammaproteobacteria	Enterobacteriales	Enterobacteriaceae	OXY
WP_025107110	291	MLKSSWRKTALMAAAAVPLLLASGSLWASADAIQQKLADLEKRSGGRLGV	OXY(AY077486.1)	OXY	Klebsiella	Klebsiella oxytoca	Carb/ESBL	Proteobacteria	Gammaproteobacteria	Enterobacteriales	Enterobacteriaceae	OXY
AAL78281	289	MIKSSWRKIAMLAAVPLLLASGALWASTDAIHQKLTDLEKRSGGRLGVAL	OXY(AY077488.2)	OXY	Klebsiella	Klebsiella oxytoca	Carb/ESBL	Proteobacteria	Gammaproteobacteria	Enterobacteriales	Enterobacteriaceae	OXY
ACV44455	289	MIKSSWRKIAMLAAVPLLLASGALWASTDAIHQKLTDLEKRSGGRLGVAL	OXY(FJ785625)	OXY	Klebsiella	Klebsiella oxytoca	Carb/ESBL	Proteobacteria	Gammaproteobacteria	Enterobacteriales	Enterobacteriaceae	OXY
ACN62388	290	MIKSSWRKIAMLAAAVPLLLASGALWASTDAIHQKLTDLEKRSGGRLGVA	OXY(FJ785626)	OXY	Klebsiella	Klebsiella oxytoca	Carb/ESBL	Proteobacteria	Gammaproteobacteria	Enterobacteriales	Enterobacteriaceae	OXY
ACV44456	290	MIKSSWRKIAMLAAAVPLLLASGALWASTDAIHQKLTDLEKRSGGRLGVA	OXY(FJ785626)	OXY	Klebsiella	Klebsiella oxytoca	Carb/ESBL	Proteobacteria	Gammaproteobacteria	Enterobacteriales	Enterobacteriaceae	OXY
AFV73217	290	MIKSSWRKIAMLAAAVPLLLASGALWASTDAIHQKLTDLEKRSGGRLGVA	OXY(FJ785626)	OXY	Klebsiella	Klebsiella oxytoca	Carb/ESBL	Proteobacteria	Gammaproteobacteria	Enterobacteriales	Enterobacteriaceae	OXY
CAB42615	291	MLKSSWRKTALMAAAAVPLLLASGSLWASADAIQQKLADLEKRSGGRLGV	OXY(Y17715.1)	OXY	Klebsiella	Klebsiella oxytoca	Carb/ESBL	Proteobacteria	Gammaproteobacteria	Enterobacteriales	Enterobacteriaceae	OXY
CAQ76634	275	MLKSSWRKTALMAAAAVPLLLASGSLWASADAIQQKLADLEKRSGGRLGV	OXY(Z30177.1)	OXY	Klebsiella	Klebsiella oxytoca	Carb/ESBL	Proteobacteria	Gammaproteobacteria	Enterobacteriales	Enterobacteriaceae	OXY
EWF75334	290	MLKSSWRKTALMAAAVPLLLASGSLWASADAIQQKLADLEKRSGGRLGVA	OXY(Z30177.1)	OXY	Klebsiella	Klebsiella oxytoca MGH 41	Carb/ESBL	Proteobacteria	Gammaproteobacteria	Enterobacteriales	Enterobacteriaceae	OXY
WP_014228247	291	MLKSSWRKTALMAAAAVPLLLASGSLWASADAIQQKLADLEKRSGGRLGV	OXY(Z30177.1)	OXY	Enterobacteriaceae	Enterobacteriaceae Klebsiella	Carb/ESBL	Proteobacteria	Gammaproteobacteria	Enterobacteriales		OXY
AGS50015	305	MSAWNKLKLLTLISTITMPLAFAASNSSMPLISESSTTYQAKFTQLESNA	OXY-1		environmental samples	environmental samples uncultured bacterium	Carb/ESBL
WP_006409778	266	MRAFAVGGGCRREACADAKARASSMCAVRCDRFRQNITPFMEHSPTRRSL	PenA		Burkholderia	Burkholderia multivorans	Carb/ESBL	Proteobacteria	Betaproteobacteria	Burkholderiales	Burkholderiaceae	penI
WP_006415376	286	MRPPVRAFAVGGGCRREACADANGRASSMCAVRCDRFRQNITPFMEHSPT	PenA		Burkholderia	Burkholderia multivorans	Carb/ESBL	Proteobacteria	Betaproteobacteria	Burkholderiales	Burkholderiaceae	penI
WP_006396519	302	MTHSSQRRILLLAAATAPLALSLGACAARDAAVSDAAFPVGASPASFAAL	PenA	PenA/B	Burkholderia	Burkholderia multivorans	Carb/ESBL	Proteobacteria	Betaproteobacteria	Burkholderiales	Burkholderiaceae	penA/B
WP_006406144	302	MTHSSQRRILLLAAAAAPLALSVGACAARDAAVSDAASPVGAAPASFAAL	PenA	PenA/B	Burkholderia	Burkholderia multivorans	Carb/ESBL	Proteobacteria	Betaproteobacteria	Burkholderiales	Burkholderiaceae	penA/B
WP_006410605	302	MTHSSQRRILLLAAAAAPLALSVGACAARDAPTDNAASPGGAAPASFAAL	PenA	PenA/B	Burkholderia	Burkholderia multivorans	Carb/ESBL	Proteobacteria	Betaproteobacteria	Burkholderiales	Burkholderiaceae	penA/B
WP_006412467	302	MTHSSQRRILLLAAATAPLALSLGACAARDAAVSDAASPVGASPASFAAL	PenA	PenA/B	Burkholderia	Burkholderia multivorans	Carb/ESBL	Proteobacteria	Betaproteobacteria	Burkholderiales	Burkholderiaceae	penA/B
WP_006498865	312	MTYSSKRRTLLLAAATAPLVLTATACASRQAAAPDPATAAAAAAADAMAP	PenA	PenA/B	Burkholderia	Burkholderia cenocepacia	Carb/ESBL	Proteobacteria	Betaproteobacteria	Burkholderiales	Burkholderiaceae	penA/B
WP_006753950	297	MTYSSQRRTLLLAAATAPLVLTVTACASSPAAGQDVSSATSFAALEHAAG	PenA	PenA/B	Burkholderia	Burkholderia ambifaria	Carb/ESBL	Proteobacteria	Betaproteobacteria	Burkholderiales	Burkholderiaceae	penA/B
WP_006758174	297	MTYSSQRRTLLLAAATAPLVLTVTACAQSPAARQNVSSATSFAALEHAAG	PenA	PenA/B	Burkholderia	Burkholderia ambifaria	Carb/ESBL	Proteobacteria	Betaproteobacteria	Burkholderiales	Burkholderiaceae	penA/B
WP_006766281	297	MTHSSQRRTLLLAAAAAPLALTVSACASSRGSTQDVASATSFAALERAAG	PenA	PenA/B	Burkholderia	Burkholderia cepacia	Carb/ESBL	Proteobacteria	Betaproteobacteria	Burkholderiales	Burkholderiaceae	penA/B
WP_011354370	315	MTYSSKRRTLLLAAATAPLALTVAACASRQTAAPDPSSDAAAAVAAATAA	PenA	PenA/B	Burkholderia	Burkholderia cepacia	Carb/ESBL	Proteobacteria	Betaproteobacteria	Burkholderiales	Burkholderiaceae	penA/B
WP_011547231	312	MTYSSKRRTLLLAAATAPLVLTVTACASRQGAAPDEATRAAAAAADAIAP	PenA	PenA/B	Burkholderia	Burkholderia cenocepacia	Carb/ESBL	Proteobacteria	Betaproteobacteria	Burkholderiales	Burkholderiaceae	penA/B
WP_011659342	297	MTYSSQRRTLLLAAATAPLVLTVTACASSPAAGEDVSSATSFAALEHAAG	PenA	PenA/B	Burkholderia	Burkholderia ambifaria	Carb/ESBL	Proteobacteria	Betaproteobacteria	Burkholderiales	Burkholderiaceae	penA/B
WP_011694797	312	MTYSSKRRTLLLAAATAPLVLTVTACASRQGAAPDEATRAAAAAADAIAP	PenA	PenA/B	Burkholderiaceae	Burkholderiaceae Burkholderia	Carb/ESBL	Proteobacteria	Betaproteobacteria	Burkholderiales		penA/B
WP_011882713	297	MTYSSQRRTLLLAAASAPLVVTVGACAAPSAAAPDIASAATFAALERAAG	PenA	PenA/B	Burkholderia	Burkholderia vietnamiensis	Carb/ESBL	Proteobacteria	Betaproteobacteria	Burkholderiales	Burkholderiaceae	penA/B
WP_012216561	302	MTHSSQRRILLLAAATAPLALSLGACAARDATVSDAASPVGAAPASFAAL	PenA	PenA/B	Burkholderia	Burkholderia multivorans	Carb/ESBL	Proteobacteria	Betaproteobacteria	Burkholderiales	Burkholderiaceae	penA/B
WP_012339639	312	MTYSSKRRTLLLAAATAPLVLTVTACASRQGAAPDEATRAAAAAADAIAP	PenA	PenA/B	Burkholderia	Burkholderia cenocepacia	Carb/ESBL	Proteobacteria	Betaproteobacteria	Burkholderiales	Burkholderiaceae	penA/B
WP_012366608	297	MTYSSQRRTLLLAVATAPLVLTVTACASSPAAGQDVSSATSFAALEHAAG	PenA	PenA/B	Burkholderia	Burkholderia ambifaria	Carb/ESBL	Proteobacteria	Betaproteobacteria	Burkholderiales	Burkholderiaceae	penA/B
WP_012493495	312	MTYSSKRRTLLLAAATAPLVLTATACASRQAAAPDPATAAAAAAADAMAP	PenA	PenA/B	Burkholderia	Burkholderia cepacia	Carb/ESBL	Proteobacteria	Betaproteobacteria	Burkholderiales	Burkholderiaceae	penA/B
WP_014725490	297	MTYSSQRRTLLLAAASAPLVVTVGACAAPSAAAPDIASAATFAALERAAG	PenA	PenA/B	Burkholderia	Burkholderia sp.	Carb/ESBL	Proteobacteria	Betaproteobacteria	Burkholderiales	Burkholderiaceae	penA/B
WP_014898676	297	MTYSSQRRTLLLAAATAPLVLTVTACGSAPAAAQDVSSATTFAALERAAG	PenA	PenA/B	Burkholderia	Burkholderia cepacia	Carb/ESBL	Proteobacteria	Betaproteobacteria	Burkholderiales	Burkholderiaceae	penA/B
WP_023476023	312	MTYSSKRRTLLLAAATAPLVLTVTACASRQGAAPDEATRAAAAAADAIAP	PenA	PenA/B	Burkholderia	Burkholderia cenocepacia	Carb/ESBL	Proteobacteria	Betaproteobacteria	Burkholderiales	Burkholderiaceae	penA/B
WP_026043853	297	MTYSSQRRTLLLAAATAPLVLTLNACASSQAGAPSIASATSFDALERAAG	PenA	PenA/B	Burkholderia	Burkholderia pyrrocinia	Carb/ESBL	Proteobacteria	Betaproteobacteria	Burkholderiales	Burkholderiaceae	penA/B
WP_027781181	312	MTYSSKRRTLLLAAATAPLVLTVTACASRQAAAPDETTAAGAAAADAIAP	PenA	PenA/B	Burkholderia	Burkholderia cepacia	Carb/ESBL	Proteobacteria	Betaproteobacteria	Burkholderiales	Burkholderiaceae	penA/B
WP_027789588	312	MTYSSKRRTLLLAAATAPLVLTVTACASRQAAAPDEASAAAAAAAAAVAP	PenA	PenA/B	Burkholderia	Burkholderia cepacia	Carb/ESBL	Proteobacteria	Betaproteobacteria	Burkholderiales	Burkholderiaceae	penA/B
WP_027808063	312	MTYSSKRRTLLLAAATAPLVLTVTACASRQGAAPDEATRAAAAAADAIAP	PenA	PenA/B	Burkholderia	Burkholderia cenocepacia	Carb/ESBL	Proteobacteria	Betaproteobacteria	Burkholderiales	Burkholderiaceae	penA/B
WP_027812724	312	MTYSSKRRTLLLAAATTPLVLTVTACASRQGAAPDEATRAAAAAADAIAP	PenA	PenA/B	Burkholderia	Burkholderia cenocepacia	Carb/ESBL	Proteobacteria	Betaproteobacteria	Burkholderiales	Burkholderiaceae	penA/B
WP_029226214	297	MTYSSQRRTLLLAAATAPLALTLNACASPRANASSVGAATSLAELERAAG	PenA	PenA/B	Burkholderia	Burkholderia ubonensis	Carb/ESBL	Proteobacteria	Betaproteobacteria	Burkholderiales	Burkholderiaceae	penA/B
ACJ63454	312	MTYSSKRRTLLLAAATAPLVLTATACASRQAAAPDPATAAAAAAADAMAP	PenB	PenA/B	Burkholderia	Burkholderia cenocepacia	Carb/ESBL	Proteobacteria	Betaproteobacteria	Burkholderiales	Burkholderiaceae	penA/B
ACO36249	312	MTYSSKRRTLLLAAATAPLVLTATACASRQAAAPDPATAAAAAAADAMAP	Pen-B2	PenA/B	Burkholderia	Burkholderia cenocepacia	Carb/ESBL	Proteobacteria	Betaproteobacteria	Burkholderiales	Burkholderiaceae	penA/B
ACO36251	312	MTYSSKRRTLLLAAATAPLVLTATACASRQAAAPDPATAAAAAAADAMAP	Pen-B3	PenA/B	Burkholderia	Burkholderia cenocepacia	Carb/ESBL	Proteobacteria	Betaproteobacteria	Burkholderiales	Burkholderiaceae	penA/B
ACO36252	312	MTYSSKRRTLLLAAATAPLVLTATACASRQAAAPDPATAAAAAAADAMAP	Pen-B4	PenA/B	Burkholderia	Burkholderia cenocepacia	Carb/ESBL	Proteobacteria	Betaproteobacteria	Burkholderiales	Burkholderiaceae	penA/B
WP_004198434	314	MRARRVPDSRPFNLPAIRLMNHSPLRRSLLVAAISTPLIGACAPLRGQAK	PenI	PenI	Burkholderia	Burkholderia pseudomallei	Carb/ESBL	Proteobacteria	Betaproteobacteria	Burkholderiales	Burkholderiaceae	penI
WP_004524040	314	MRARRAPDSRPFNLPAIRLMNHSPLRRSLLVAAISTPLIGACAPLRGQAK	PenI	PenI	Burkholderia	Burkholderia pseudomallei	Carb/ESBL	Proteobacteria	Betaproteobacteria	Burkholderiales	Burkholderiaceae	penI
WP_004528197	314	MRARRVPDSRPFNLPAIRLMNHSPLRRSLLVAAISTPLIGACAPLRGQAK	PenI	PenI	Burkholderia	Burkholderia pseudomallei	Carb/ESBL	Proteobacteria	Betaproteobacteria	Burkholderiales	Burkholderiaceae	penI
WP_004537397	314	MRARRVPDSRPFNLPAIRLMNHSPLRRSLLVAAISTPLIGACAPLRGQAK	PenI	PenI	Burkholderia	Burkholderia pseudomallei	Carb/ESBL	Proteobacteria	Betaproteobacteria	Burkholderiales	Burkholderiaceae	penI
WP_004539093	314	MRARRAPDSRPFNLPAIRLMNHSPLRRSLLVAAISTPLIGACAPLRGQAK	PenI	PenI	Burkholderia	Burkholderia pseudomallei	Carb/ESBL	Proteobacteria	Betaproteobacteria	Burkholderiales	Burkholderiaceae	penI
WP_004543474	314	MRARRAPDSRPFNLPAIRLMNHSPLRRSLLVAAISTPLIGACAPLRGQAK	PenI	PenI	Burkholderia	Burkholderia pseudomallei	Carb/ESBL	Proteobacteria	Betaproteobacteria	Burkholderiales	Burkholderiaceae	penI
WP_004557528	314	MRARRAPDSRPFNLPAIRLMNHSPLRRSLLVAAISTPLIGACAPLRGQAK	PenI	PenI	Burkholderia	Burkholderia pseudomallei	Carb/ESBL	Proteobacteria	Betaproteobacteria	Burkholderiales	Burkholderiaceae	penI
WP_006027381	294	MNHSPLRRSLLVAAVSAPLAGACAPLRGNSKNVAAERQLRELESTFDGRL	PenI	PenI	Burkholderiaceae	Burkholderiaceae Burkholderia	Carb/ESBL	Proteobacteria	Betaproteobacteria	Burkholderiales		penI
WP_009933772	314	MRARRAPDSRPFNLPAIRLMNHSPLRRSLLVAAISTPLIGACAPLRGQAK	PenI	PenI	Burkholderia	Burkholderia pseudomallei	Carb/ESBL	Proteobacteria	Betaproteobacteria	Burkholderiales	Burkholderiaceae	penI
WP_009976290	314	MRARRAPDSRPFNLPAIRLMNHSPLRRSLLVAAISTPLIGACAPLRGQAK	PenI	PenI	Burkholderia	Burkholderia pseudomallei	Carb/ESBL	Proteobacteria	Betaproteobacteria	Burkholderiales	Burkholderiaceae	penI
WP_010108817	295	MNHSPLRRSLLAAAVFAPLIGACAPLIGNSNGVAAAERQLSELESSFGGR	PenI	PenI	Burkholderia	Burkholderia oklahomensis	Carb/ESBL	Proteobacteria	Betaproteobacteria	Burkholderiales	Burkholderiaceae	penI
WP_010118555	295	MNHSPLRRSLLAAAVFAPLIGACAPLIGNSNGVAAAERQLSELESSFGGR	PenI	PenI	Burkholderia	Burkholderia oklahomensis	Carb/ESBL	Proteobacteria	Betaproteobacteria	Burkholderiales	Burkholderiaceae	penI
WP_011853085	314	MRVRRAPDSRPFNLPAIRLMNHSPLRRSLLVAAISTPLIGACAPLRGHAK	PenI	PenI	Burkholderia	Burkholderia pseudomallei	Carb/ESBL	Proteobacteria	Betaproteobacteria	Burkholderiales	Burkholderiaceae	penI
WP_015603058	294	MNHSPLRRSLLVAAVSAPLAGACAPLRGNSKNVAAERQLRELESTFDGRL	PenI	PenI	Burkholderia	Burkholderia thailandensis	Carb/ESBL	Proteobacteria	Betaproteobacteria	Burkholderiales	Burkholderiaceae	penI
WP_028358904	314	MRARRAPDSRPFNLPAIRLMNHSPLRRSLLVAAISTPLIGACAPLRGQAK	PenI	PenI	Burkholderia	Burkholderia pseudomallei	Carb/ESBL	Proteobacteria	Betaproteobacteria	Burkholderiales	Burkholderiaceae	penI
BAA07084	300	MTMFKTTFRQTAAIAVSLISLLASPMLWADNNNTIEEQLNTLEKYSQGRL	PreB	PreB	Proteus	Proteus vulgaris	Carb/ESBL	Proteobacteria	Gammaproteobacteria	Enterobacteriales	Enterobacteriaceae
AHA14864	159	MAASAILKESEVKKNLLTQHVGLKKSDLVNYNPITEKHLNEGMTIGELAA	RAHN-1	RAHN	Rahnella	Rahnella aquatilis	Carb/ESBL	Proteobacteria	Gammaproteobacteria	Enterobacteriales	Enterobacteriaceae	RAHN
AHA14873	159	MAASAILKESEVKKNLLTQHVVLKKSDLVNYNPITEKHLNEGMTIGELAA	RAHN-1	RAHN	Rahnella	Rahnella aquatilis	Carb/ESBL	Proteobacteria	Gammaproteobacteria	Enterobacteriales	Enterobacteriaceae	RAHN
AHA14879	159	MAASAILKESEVKKNLLTQYVALKKSDLVNYNPITEKHLNEGMTIGELAA	RAHN-1	RAHN	Rahnella	Rahnella aquatilis	Carb/ESBL	Proteobacteria	Gammaproteobacteria	Enterobacteriales	Enterobacteriaceae	RAHN
AHA14901	159	MAASAILKESEVKKDLLTQHVELKKSDLVNYNPITEKHLNDGMTMGELAA	RAHN-1	RAHN	Rahnella	Rahnella aquatilis	Carb/ESBL	Proteobacteria	Gammaproteobacteria	Enterobacteriales	Enterobacteriaceae	RAHN
AHA14904	159	MAASAILKESEVKKDLLTQHVELKKSDLVNYNPITEKHLNDGMTMGELAA	RAHN-1	RAHN	Rahnella	Rahnella aquatilis	Carb/ESBL	Proteobacteria	Gammaproteobacteria	Enterobacteriales	Enterobacteriaceae	RAHN
AHA14907	159	MAASAILKESEVKKDLLTQHVELKKSDLVNYNPITEKHLNDGMTMGELAA	RAHN-1	RAHN	Rahnella	Rahnella aquatilis	Carb/ESBL	Proteobacteria	Gammaproteobacteria	Enterobacteriales	Enterobacteriaceae	RAHN
ADO51656	295	MMKNTLRKTVLMAAAVVPMLAFSAVSWAQTATKMTSVQQQLTALEKESGG	RAHN-2	RAHN	Rahnella	Rahnella sp.	Carb/ESBL	Proteobacteria	Gammaproteobacteria	Enterobacteriales	Enterobacteriaceae	RAHN
WP_012905508	295	MFKNRFRRTVLIAATMMPFVVGSASLWAQAQPDAQQVQQKLAALEKQSGG	SED	SED	Citrobacter	Citrobacter rodentium	Carb/ESBL	Proteobacteria	Gammaproteobacteria	Enterobacteriales	Enterobacteriaceae
AAK63223	295	MLKERFRQTVFIAAAVMPFIFSSTSLHAQATSDVQQVQKKLAALEKQSGG	SED-1	SED	Citrobacter	Citrobacter sedlakii	Carb/ESBL	Proteobacteria	Gammaproteobacteria	Enterobacteriales	Enterobacteriaceae
WP_024531321	309	MSRTGRLSVFFSAIFPLLTLTNMAEAASQPPQVTVDKLKRLENDFGGRIG	SFC-1	SFC	Serratia	Serratia fonticola	Carb/ESBL	Proteobacteria	Gammaproteobacteria	Enterobacteriales	Enterobacteriaceae	KPC/IMI/SME
BAA76882	295	MVKNTLRQTTLMVATVMPLLFGSAPLWAQSANAKANIQQQLSELEKNSGG	SFO-1	FONA	Enterobacter	Enterobacter cloacae	Carb/ESBL	Proteobacteria	Gammaproteobacteria	Enterobacteriales	Enterobacteriaceae	FONA
AAB03414	294	MSNKVNFKTASFLFSVCLALSAFNAHANKSDAAAKQIKKLEEDFDGRIGV	SME-1	SME	Serratia	Serratia marcescens	Carb/ESBL	Proteobacteria	Gammaproteobacteria	Enterobacteriales	Enterobacteriaceae	KPC/IMI/SME
P52682	294	MSNKVNFKTASFLFSVCLALSAFNAHANKSDAAAKQIKKLEEDFDGRIGV	SME-1	SME	Serratia	Serratia marcescens	Carb/ESBL	Proteobacteria	Gammaproteobacteria	Enterobacteriales	Enterobacteriaceae	KPC/IMI/SME
AAG29813	294	MSNKVNFKTASFLFSVCLALSAFNAHANKSDAAAKQIKKLEEDFDGRIGV	SME-2	SME	Serratia	Serratia marcescens	Carb/ESBL	Proteobacteria	Gammaproteobacteria	Enterobacteriales	Enterobacteriaceae	KPC/IMI/SME
AAS92558	294	MSNKVNFKTASFLFSVCLALSAFNAHANKSDAAAKQIKKLEEDFDGRIGV	SME-3	SME	Serratia	Serratia marcescens	Carb/ESBL	Proteobacteria	Gammaproteobacteria	Enterobacteriales	Enterobacteriaceae	KPC/IMI/SME
AHV85514	294	MSNKVNFKTASFLFSVCLALSAFNAHANKSDAAAKQIKKLEEDFDGRIGV	SME-3	SME	Serratia	Serratia marcescens	Carb/ESBL	Proteobacteria	Gammaproteobacteria	Enterobacteriales	Enterobacteriaceae	KPC/IMI/SME
3P09_A	290	SNAXRLLVTTLSLIPSIILAAPQLDDSFKNLENKYDGKIGIYTLNTDDKT			Francisella	Francisella tularensis subsp.	Carb/ESBL	Proteobacteria	Gammaproteobacteria	Thiotrichales	Francisellaceae	XIV
AAW50003	322	MGHHHHHHHHHHSSGHIDDDDKHMLEMRLLVTTLSLIPSIILAAPQLDDS			artificial sequences	artificial sequences synthetic	Carb/ESBL					XIV
WP_003015518	287	MRLLVTTLSLIPSIILAAPQLDDSFKNLENKYDGKIGIYTLNTDDKTNIK			Francisella	Francisella tularensis	Carb/ESBL	Proteobacteria	Gammaproteobacteria	Thiotrichales	Francisellaceae	XIV
WP_003015755	294	MKKIITLIIGIIFITFSFATTKIDTQVTNDIQNIEKKHGGKIGVYTINRN			Francisella	Francisella tularensis	Carb/ESBL	Proteobacteria	Gammaproteobacteria	Thiotrichales	Francisellaceae	XIV
WP_003018848	294	MKKIITLIIGIIFITFSFATTKIDTQVTNDIQNIEKKHGGKIGVYTINRN			Francisella	Francisella tularensis	Carb/ESBL	Proteobacteria	Gammaproteobacteria	Thiotrichales	Francisellaceae	XIV
WP_003020473	294	MKKIITLIIGIIFITFSFATTKIDTQVTNDIQNIEKKHGGKIGVYTINRN			Francisella	Francisella tularensis	Carb/ESBL	Proteobacteria	Gammaproteobacteria	Thiotrichales	Francisellaceae	XIV
WP_003023479	233	MKKIITLIIGIIFITFSFATTKIDTQVTNDIQNIEKKHGGKIGVYTINRN			Francisella	Francisella tularensis	Carb/ESBL	Proteobacteria	Gammaproteobacteria	Thiotrichales	Francisellaceae	XIV
WP_003026306	287	MRLLVTTLSLIPSIILAAPQLDDSFKNLENKYDGKIGIYTLNTDDKTNIK			Francisella	Francisella tularensis	Carb/ESBL	Proteobacteria	Gammaproteobacteria	Thiotrichales	Francisellaceae	XIV
WP_003034015	294	MKKIITLIIGIIFITFSFATTKIDTQVTNDIQNIEKKHGGKIGVYTINRN			Francisella	Francisella tularensis	Carb/ESBL	Proteobacteria	Gammaproteobacteria	Thiotrichales	Francisellaceae	XIV
WP_003034156	287	MRILVTTLSLIPTIILAGPLLNDSFKSLENKYDGKIGIYTLNTDDKTNIK			Francisella	Francisella tularensis	Carb/ESBL	Proteobacteria	Gammaproteobacteria	Thiotrichales	Francisellaceae	XIV
WP_003036663	294	MKKIITLIIGIIFITFSFATTKIDTQVTNDIQNIEKKHGGKIGVYTINRN			Francisella	Francisella tularensis	Carb/ESBL	Proteobacteria	Gammaproteobacteria	Thiotrichales	Francisellaceae	XIV
WP_003036826	287	MRLLVTTLSLIPSIILAAPQLDDSFKNLENKYDGKIGIYTLNTDDKTNIK			Francisella	Francisella tularensis	Carb/ESBL	Proteobacteria	Gammaproteobacteria	Thiotrichales	Francisellaceae	XIV
WP_003039445	294	MKKIITLIIGIIFITFSFATTKIDTQITNDIQNIEKKHGGKIGVYTINRN			Francisella	Francisella tularensis	Carb/ESBL	Proteobacteria	Gammaproteobacteria	Thiotrichales	Francisellaceae	XIV
WP_003039659	287	MRILVTTLSLIPTILLAGPLLNDSFKSLENKYDGKIGIYTLNTDDKTNIK			Francisella	Francisella tularensis	Carb/ESBL	Proteobacteria	Gammaproteobacteria	Thiotrichales	Francisellaceae	XIV
WP_004287598	294	MNKIIILIITIFTSSVAFSTSMANIEISNHLHNLEKQYGGKIGVYTINRN			Francisella	Francisella philomiragia	Carb/ESBL	Proteobacteria	Gammaproteobacteria	Thiotrichales	Francisellaceae	XIV
WP_004287923	288	MKRLLFTSLYLIPTFLLANTTLDDSFKNLEDEYHGKLGIYTLNTDDKTNI			Francisella	Francisella philomiragia	Carb/ESBL	Proteobacteria	Gammaproteobacteria	Thiotrichales	Francisellaceae	XIV
WP_012279591	289	MKRLLFASLSLIPTILLANTTLDDSFKNLEDKYHGKLGIYTVNTDDKTNI			Francisella	Francisella philomiragia	Carb/ESBL	Proteobacteria	Gammaproteobacteria	Thiotrichales	Francisellaceae	XIV
WP_012280893	294	MNKIIILILTIFISSIGLSTDAANIEISNHLHNLEKLYGGKIGVYTINRN			Francisella	Francisella philomiragia	Carb/ESBL	Proteobacteria	Gammaproteobacteria	Thiotrichales	Francisellaceae	XIV
WP_012429377	287	MRLLVTTLSLIPSIILAAPQLDDSFKNLENKYDGKIGIYTLNTDDKTNIK			Francisella	Francisella tularensis	Carb/ESBL	Proteobacteria	Gammaproteobacteria	Thiotrichales	Francisellaceae	XIV
WP_012429628	294	MKKIITLIIGIIFITFSFATTKIDTQVTNDIQNIEKKYGGKIGVYTINRN			Francisella	Francisella tularensis	Carb/ESBL	Proteobacteria	Gammaproteobacteria	Thiotrichales	Francisellaceae	XIV
WP_013922970	289	MKRLLFTSLSLIPTFLLANTTIDDSFKNLEDKYHGKLGIYTVNTDDKTNI			Francisella	Francisella sp.	Carb/ESBL	Proteobacteria	Gammaproteobacteria	Thiotrichales	Francisellaceae	XIV
WP_013923295	213	MTNKDLLNEKIKILSNQVVGYSPITKEHINQTMTVSQLSRAAIQSDNTAT			Francisella	Francisella sp.	Carb/ESBL	Proteobacteria	Gammaproteobacteria	Thiotrichales	Francisellaceae	XIV
WP_014547979	294	MKKIITLIIGIIFITFNFATTRIDTQITNDIQNIEKKYGGKIGVYTINRN			Francisella	Francisella tularensis	Carb/ESBL	Proteobacteria	Gammaproteobacteria	Thiotrichales	Francisellaceae	XIV
WP_014548109	212	MHNQGFLDKKIPITQDDIGTLGYAPITAKNIDKSLTISQLNYAAILSDNP			Francisella	Francisella tularensis	Carb/ESBL	Proteobacteria	Gammaproteobacteria	Thiotrichales	Francisellaceae	XIV
WP_025329304	287	MRLLVTTLSLIPSIILAAPQLDDSFKNLENKYDGKIGIYTLNTDDKTNIK			Francisella	Francisella tularensis	Carb/ESBL	Proteobacteria	Gammaproteobacteria	Thiotrichales	Francisellaceae	XIV
YP_008893061	294	MNKIIILILTIFISSIGFSASTANIEISNRLHNLEKQCGGKIGVYTINRN			Francisella	Francisella noatunensis subsp.	Carb/ESBL	Proteobacteria	Gammaproteobacteria	Thiotrichales	Francisellaceae	XIV
AAK83220	295	MMKNTLRKTALMAAAVVPMLAFSAASWAQTATKMTSVQQQLTALEKESGG		RAHN	Rahnella	Rahnella aquatilis	Carb/ESBL	Proteobacteria	Gammaproteobacteria	Enterobacteriales	Enterobacteriaceae	RAHN
ADG36725	218	NSQIAYRADERFAMCSTSKFMAASAILKESEVKKNLLTQHVALKKSDLVN		RAHN	Rahnella	Rahnella sp.	Carb/ESBL	Proteobacteria	Gammaproteobacteria	Enterobacteriales	Enterobacteriaceae	RAHN
ADG36726	218	NSQIAYRADERFAMCSTSKFMAASAILKQSETQTELLNRRVSLKKSDLVN		RAHN	Rahnella	Rahnella sp.	Carb/ESBL	Proteobacteria	Gammaproteobacteria	Enterobacteriales	Enterobacteriaceae	RAHN
ADG36729	218	NSQIAYRADERFAMCSTSKFMAASAILKESEVKKNLLTQHVGLKKSDLVN		RAHN	Rahnella	Rahnella sp.	Carb/ESBL	Proteobacteria	Gammaproteobacteria	Enterobacteriales	Enterobacteriaceae	RAHN
ADG36732	218	NSQIAYRADERFAMCSTSKFMAASAILKQSETQTELLNRRVSLTKSDLVN		RAHN	Rahnella	Rahnella sp.	Carb/ESBL	Proteobacteria	Gammaproteobacteria	Enterobacteriales	Enterobacteriaceae	RAHN
ADG36734	218	NSQIAYRADERFAMCSTSKFMAASAILKQSETQTELLNRRVSLKKSDLVN		RAHN	Rahnella	Rahnella sp.	Carb/ESBL	Proteobacteria	Gammaproteobacteria	Enterobacteriales	Enterobacteriaceae	RAHN
ADG36735	218	NSQIAYRADERFAMCSTSKFMAASAILKQSETQTELLNRRVSLKKSDLVN		RAHN	Rahnella	Rahnella sp.	Carb/ESBL	Proteobacteria	Gammaproteobacteria	Enterobacteriales	Enterobacteriaceae	RAHN
ADG36739	218	NSQIAYRADERFAMCSTSKFMAASAILKESEVKKNLLTQHVGLKKSDLVN		RAHN	Rahnella	Rahnella sp.	Carb/ESBL	Proteobacteria	Gammaproteobacteria	Enterobacteriales	Enterobacteriaceae	RAHN
ADG36740	218	NSQIAYRADERFAMCSTSKFMAASAILKHSETQTELLNRRVSLKKSDLVN		RAHN	Rahnella	Rahnella sp.	Carb/ESBL	Proteobacteria	Gammaproteobacteria	Enterobacteriales	Enterobacteriaceae	RAHN
ADG36742	218	NSQIAYRADERFAMCSTSKFMAASAILKQSETQTELLNRRVSLKKSDLVN		RAHN	Rahnella	Rahnella sp.	Carb/ESBL	Proteobacteria	Gammaproteobacteria	Enterobacteriales	Enterobacteriaceae	RAHN
ADG36749	218	NSQIAYRADERFAMCSTSKFMAASAILKQSETQTELLNRRVSLTKSDLVN		RAHN	Rahnella	Rahnella sp.	Carb/ESBL	Proteobacteria	Gammaproteobacteria	Enterobacteriales	Enterobacteriaceae	RAHN
ADG36750	218	NSQIAYRADERFAMCSTSKFMAASAILKQSETQTELLNRRVSLTRSDLVN		RAHN	Rahnella	Rahnella sp.	Carb/ESBL	Proteobacteria	Gammaproteobacteria	Enterobacteriales	Enterobacteriaceae	RAHN
ADG36752	218	NSQIAYRADERFAMCSTSKFMAASAILKQSETQTELLNRRVSLTKSDLVN		RAHN	Rahnella	Rahnella sp.	Carb/ESBL	Proteobacteria	Gammaproteobacteria	Enterobacteriales	Enterobacteriaceae	RAHN
ADG36754	218	NSQIAYRADERFAMCSTSKFMAASAILKQSETQTELLNRRVSLKKSDLVN		RAHN	Rahnella	Rahnella sp.	Carb/ESBL	Proteobacteria	Gammaproteobacteria	Enterobacteriales	Enterobacteriaceae	RAHN
ADG36760	218	NSQIAYRADERFAMCSTSKFMAASAILKESEVKKNLLTQHVGLKKSDLVN		RAHN	Rahnella	Rahnella sp.	Carb/ESBL	Proteobacteria	Gammaproteobacteria	Enterobacteriales	Enterobacteriaceae	RAHN
ADG36773	218	NSQIAYRADERFAMCSTSKFMAASAILKESEVKKNLLTQHVALKKSDLVN		RAHN	Rahnella	Rahnella sp.	Carb/ESBL	Proteobacteria	Gammaproteobacteria	Enterobacteriales	Enterobacteriaceae	RAHN
ADY03033	174	FAMCSTSKFMAASAILKQSETQTELLNRRVSLKKSDLVNYNPITEKHLDT		RAHN	Rahnella	Rahnella sp.	Carb/ESBL	Proteobacteria	Gammaproteobacteria	Enterobacteriales	Enterobacteriaceae	RAHN
ADY03034	174	FAMCSTSKFMAASAILKQRETQTELLNRRVSLKKSDLVNYNPITEKHLDT		RAHN	Rahnella	Rahnella sp.	Carb/ESBL	Proteobacteria	Gammaproteobacteria	Enterobacteriales	Enterobacteriaceae	RAHN
WP_013578129	295	MMKNTLRKTVLMAAAVVPMLAFSAVSWAQTATKMTSVQQQLAALEKDSGG		RAHN	Enterobacteriaceae	Enterobacteriaceae Rahnella	Carb/ESBL	Proteobacteria	Gammaproteobacteria	Enterobacteriales		RAHN
WP_014341839	295	MMKNTLRKTVLMAAAVVPMLAFSAASWAQTATKMTSVQQQLAALEKDSGG		RAHN	Rahnella	Rahnella aquatilis	Carb/ESBL	Proteobacteria	Gammaproteobacteria	Enterobacteriales	Enterobacteriaceae	RAHN
3W4O_A	266	MKNVAAAERQLRELESTFDGRLGFVALDTATGARIAHRGDERFPFCSTSK		PenI	Burkholderia	Burkholderia pseudomallei	Carb/ESBL	Proteobacteria	Betaproteobacteria	Burkholderiales	Burkholderiaceae	penI
AAK52324	295	MNHSPLRRSLLVAAISTPLIGACAPLRGQAKNVAAAERQLRELESTFDGR		PenI	Burkholderia	Burkholderia pseudomallei	Carb/ESBL	Proteobacteria	Betaproteobacteria	Burkholderiales	Burkholderiaceae	penI
AAK52327	295	MNHSPLRRSLLVAAISTPLIGACAPLRGQAKNVAAAERQLRELESTFDGR		PenI	Burkholderia	Burkholderia pseudomallei	Carb/ESBL	Proteobacteria	Betaproteobacteria	Burkholderiales	Burkholderiaceae	penI
ACM89982	295	MNHSPLRRSLLVAAISTPLIGACAPLRGQAKNVAAAERQLRELESTFDGR		PenI	Burkholderia	Burkholderia pseudomallei	Carb/ESBL	Proteobacteria	Betaproteobacteria	Burkholderiales	Burkholderiaceae	penI
AFC93417	314	MRARRVPDSRPFNLPAIRLMNHSPLRRSLLVAAISTPLIGACAPLRGQAK		PenI	Burkholderia	Burkholderia pseudomallei	Carb/ESBL	Proteobacteria	Betaproteobacteria	Burkholderiales	Burkholderiaceae	penI
KDB06882	297	MEHSPLRRSLVLAAVAAPFVVACAPAPVADHGRARAAQTALAALEQASNG			Burkholderia	Burkholderia sp.	Carb/ESBL	Proteobacteria	Betaproteobacteria	Burkholderiales	Burkholderiaceae	penI
KEA59168	299	MEHSPTRRSLLLAAVAAPFVAACTSAPVADQGRAHTAQAELAALEKASNG			Burkholderia	Burkholderia cenocepacia	Carb/ESBL	Proteobacteria	Betaproteobacteria	Burkholderiales	Burkholderiaceae	penI
WP_004202660	309	MPDSRPFNLPAIRLMNHSPLRRSLLVAAISTPLIGACAPLRGQAKNVAAA		PenI	Burkholderia	Burkholderia mallei	Carb/ESBL	Proteobacteria	Betaproteobacteria	Burkholderiales	Burkholderiaceae	penI
WP_006396848	338	MRAFAVGGGCRREACADANGRASSMCAVRCDRFRQDITPFMEHSPTRRSL			Burkholderia	Burkholderia multivorans	Carb/ESBL	Proteobacteria	Betaproteobacteria	Burkholderiales	Burkholderiaceae	penI
WP_006403273	338	MRAFAVGGGCRREACADAKARASSMCAVRCDRFRQNITPFMEHSPTRRSL			Burkholderia	Burkholderia multivorans	Carb/ESBL	Proteobacteria	Betaproteobacteria	Burkholderiales	Burkholderiaceae	penI
WP_006478828	299	MEHSSTRRSLLLAAVAAPFVAACTSAPVADQGRAHTAQAELAALEKASNG			Burkholderia	Burkholderia cenocepacia	Carb/ESBL	Proteobacteria	Betaproteobacteria	Burkholderiales	Burkholderiaceae	penI
WP_006496976	332	MPSRAGRRRERSRVADARPRCFEPPFPTEQTSFMEHSPTRRSLLLAAVAA			Burkholderia	Burkholderia cenocepacia	Carb/ESBL	Proteobacteria	Betaproteobacteria	Burkholderiales	Burkholderiaceae	penI
WP_006756289	299	MEYSPTRRSLLLAAVAAPFVAACSSAPVADQARAHAAQAELAALEKASNG			Burkholderia	Burkholderia ambifaria	Carb/ESBL	Proteobacteria	Betaproteobacteria	Burkholderiales	Burkholderiaceae	penI
WP_006766082	315	MRCFEPPFPTEHSPFMEHSPTRRSLLLAALSAPFVAACTSAPVADQGRAH			Burkholderia	Burkholderia dolosa	Carb/ESBL	Proteobacteria	Betaproteobacteria	Burkholderiales	Burkholderiaceae	penI
WP_010098101	289	MDHSPSRRSLLLAAVAAPFVAACAPAPVGDHEHLRAAQSQLDALEQASNG			Burkholderia	Burkholderia ubonensis	Carb/ESBL	Proteobacteria	Betaproteobacteria	Burkholderiales	Burkholderiaceae	penI
WP_011326714	309	MPDSRPFNLPAIRLMNHSPLRRSLLVAAISTPLIGACAPLRGQAKNVAAA		PenI	Burkholderia	Burkholderia pseudomallei	Carb/ESBL	Proteobacteria	Betaproteobacteria	Burkholderiales	Burkholderiaceae	penI
WP_011354850	332	MPSRAGRRRERARFFRARPRCFVPPIPTEHTTFMEHSPTRRSLLLAAVAA			Burkholderia	Burkholderia lata	Carb/ESBL	Proteobacteria	Betaproteobacteria	Burkholderiales	Burkholderiaceae	penI
WP_011401275	322	MRTAISGARAPRPDARPFNLLAILAFRSMNHSPLRRSLLIAAVSAPLVGA		PenI	Burkholderia	Burkholderia thailandensis	Carb/ESBL	Proteobacteria	Betaproteobacteria	Burkholderiales	Burkholderiaceae	penI
WP_011547521	332	MPSRAGRRRERSRVADARPRCFAPPFPTEQISSMEHSPTRRSLLLAAVAA			Burkholderia	Burkholderia cenocepacia	Carb/ESBL	Proteobacteria	Betaproteobacteria	Burkholderiales	Burkholderiaceae	penI
WP_011659028	299	MEYSPTRRSLLLAAVAAPFVAACSSAPVADQVHAHAAQAELAALEKASNG			Burkholderia	Burkholderia ambifaria	Carb/ESBL	Proteobacteria	Betaproteobacteria	Burkholderiales	Burkholderiaceae	penI
WP_011882401	299	MDHSPTRRSLLLAAVSAPFVAACTSAPIADQGRAHVARSELAALDKASNG			Burkholderiaceae	Burkholderiaceae Burkholderia	Carb/ESBL	Proteobacteria	Betaproteobacteria	Burkholderiales		penI
WP_012216856	314	MCAVRCDRFRQDITPFMEHSPTRRSLLLAAVAAPFVAACTSAPVADQGRV			Burkholderia	Burkholderia multivorans	Carb/ESBL	Proteobacteria	Betaproteobacteria	Burkholderiales	Burkholderiaceae	penI
WP_012339847	299	MEHSPTRRSLLLAAVAAPFVAACTSAPVADQGRAHTAQAELAALEKASNG			Burkholderia	Burkholderia cenocepacia	Carb/ESBL	Proteobacteria	Betaproteobacteria	Burkholderiales	Burkholderiaceae	penI
WP_012366249	299	MEYSPTRRSLLLAAVAAPFVAACSSAPVAGQVHAHAAQAELAALEKASNG			Burkholderia	Burkholderia ambifaria	Carb/ESBL	Proteobacteria	Betaproteobacteria	Burkholderiales	Burkholderiaceae	penI
WP_013689993	304	MTHSPLRRSLLLAAVSAPVLAACAVVGHQDGKKDGVKEDARTRDAARQIA			Burkholderia	Burkholderia gladioli	Carb/ESBL	Proteobacteria	Betaproteobacteria	Burkholderiales	Burkholderiaceae	penI
WP_014899018	299	MDYSPTRRSLLLAAVAAPFVAACSSAPVADQARARAAQAELAALEKASNG			Burkholderia	Burkholderia cepacia	Carb/ESBL	Proteobacteria	Betaproteobacteria	Burkholderiales	Burkholderiaceae	penI
WP_015877453	296	MTHSPLRRSLLLAAASAPVLAACASPRGGPPAVEAARRQLAALDASFSGG			Burkholderia	Burkholderia glumae	Carb/ESBL	Proteobacteria	Betaproteobacteria	Burkholderiales	Burkholderiaceae	penI
WP_017329098	298	MDHSPSRRSLLLAAVAAPFVAACARAPAGDREHLRAAQSQLDALEKASNG			Burkholderia	Burkholderia pyrrocinia	Carb/ESBL	Proteobacteria	Betaproteobacteria	Burkholderiales	Burkholderiaceae	penI
WP_019256142	322	MRTAISGARAPRPDARPFNLLAILAFRSMNHSPLRRSLLIAAVSAPLVGA		PenI	Burkholderia	Burkholderia thailandensis	Carb/ESBL	Proteobacteria	Betaproteobacteria	Burkholderiales	Burkholderiaceae	penI
WP_020979699	332	MPSRAGRRRERSRVADARPRCFEPPFPTEQTSFMEHSPTRRSLLLAAVAA			Burkholderia	Burkholderia cenocepacia	Carb/ESBL	Proteobacteria	Betaproteobacteria	Burkholderiales	Burkholderiaceae	penI
WP_025099476	304	MTHSPLRRSLLLAAVSAPVLAACAVVGHRDGKKDGVKEDARTRDAARQIA			Burkholderia	Burkholderia sp.	Carb/ESBL	Proteobacteria	Betaproteobacteria	Burkholderiales	Burkholderiaceae	penI
WP_025102101	302	MLNSSRRRSLLLAALSLPALSACSTSRSREVSAAGLEAASRQLDALEQGF			Burkholderia	Burkholderia sp.	Carb/ESBL	Proteobacteria	Betaproteobacteria	Burkholderiales	Burkholderiaceae	penI
WP_025992118	322	MRTAISGARAPRPDARPFNLLAILAFRSMNHSPLRRSLLIAAVSAPLVGA		PenI	Burkholderia	Burkholderia thailandensis	Carb/ESBL	Proteobacteria	Betaproteobacteria	Burkholderiales	Burkholderiaceae	penI
WP_027780881	299	MEHSPTRRSLLLAAVAAPFVAACTSAPVADQGRAHTAQAELAALEKASNG			Burkholderia	Burkholderia cepacia	Carb/ESBL	Proteobacteria	Betaproteobacteria	Burkholderiales	Burkholderiaceae	penI
WP_027791899	299	MEHSPTRRSLLLAAVAAPFVAACTSAPVADQGRAHAAQAELTALEKASNG			Burkholderia	Burkholderia cepacia	Carb/ESBL	Proteobacteria	Betaproteobacteria	Burkholderiales	Burkholderiaceae	penI
WP_027806193	299	MEHSSTRRSLLLAAVAAPFVAACTSAPVADQGRAHTAQAELAALEKASNG			Burkholderia	Burkholderia cenocepacia	Carb/ESBL	Proteobacteria	Betaproteobacteria	Burkholderiales	Burkholderiaceae	penI
WP_027813758	299	MEHSSTRRSLLLAAVAAPFVAACTSAPVADQGRAHTAQAELAALEKASNG			Burkholderia	Burkholderia cenocepacia	Carb/ESBL	Proteobacteria	Betaproteobacteria	Burkholderiales	Burkholderiaceae	penI
ACL68649	229	LLAAAAAPLVLTVTACASQRAAAPEVANPAAAALADLERDAGGRLGVCAI			Burkholderia	Burkholderia stabilis	Carb/ESBL	Proteobacteria	Betaproteobacteria	Burkholderiales	Burkholderiaceae	penA/B
ACL68650	232	LLAAATAPLVLTVTACASSQTAAPDEAAMPDVAVAAAAATLAQLERTAGG			Burkholderia	Burkholderia pyrrocinia	Carb/ESBL	Proteobacteria	Betaproteobacteria	Burkholderiales	Burkholderiaceae	penA/B
EGC98575	281	DPSSAAAAAAAAALANDADAQAYDALQALERDAGGRLGVYAVDTASGRSV		PenA/B	Burkholderia	Burkholderia sp.	Carb/ESBL	Proteobacteria	Betaproteobacteria	Burkholderiales	Burkholderiaceae	penA/B
KDB07410	305	MTYSMTYSSQRRSLLLAAATAPLVLTVNACALPQAAKASGVASANSFAEL		PenA/B	Burkholderia	Burkholderia sp.	Carb/ESBL	Proteobacteria	Betaproteobacteria	Burkholderiales	Burkholderiaceae	penA/B
KEA57475	315	MTYSSKRRTLLLAAATAPLVLTVTACASRQAAKADAADPAAVAAAAAADA		PenA/B	Burkholderia	Burkholderia cenocepacia	Carb/ESBL	Proteobacteria	Betaproteobacteria	Burkholderiales	Burkholderiaceae	penA/B
AAO49710	173	KRSGGRLGVALINTADNSQILYRGDERFAMCSTSKVMAAAAVLKQSESNK		OXY	Klebsiella	Klebsiella oxytoca	Carb/ESBL	Proteobacteria	Gammaproteobacteria	Enterobacteriales	Enterobacteriaceae	OXY
ADK32709	198	MCSTSKVMAAAAVLKQSESNKEVVNKRLEINAADLVVWSPITEKHLQSGM		OXY	Klebsiella	Klebsiella oxytoca	Carb/ESBL	Proteobacteria	Gammaproteobacteria	Enterobacteriales	Enterobacteriaceae	OXY
ADK32711	183	SESNPEVGNKRLEIKKADLVVWSPITEKHLQSGMTLAELSAAALQYSDNT		OXY	Klebsiella	Klebsiella oxytoca	Carb/ESBL	Proteobacteria	Gammaproteobacteria	Enterobacteriales	Enterobacteriaceae	OXY
ADK32712	198	MCSTSKVMAAAAVLKQSESNPEVVNKRLEIKKSDLVVWSPITEKHLQSGM		OXY	Klebsiella	Klebsiella oxytoca	Carb/ESBL	Proteobacteria	Gammaproteobacteria	Enterobacteriales	Enterobacteriaceae	OXY
CAQ76632	274	MIKSSWRKIAMLAAAVPLLLASSALWASTDAIHQKLTDLEKRSGGRLGVA		OXY	Klebsiella	Klebsiella oxytoca	Carb/ESBL	Proteobacteria	Gammaproteobacteria	Enterobacteriales	Enterobacteriaceae	OXY
CAQ76661	269	MLKSSWRKTALMAAAVPLLLASGSLWASADAIQQKLADLEKHSGGRLGVA		OXY	Klebsiella	Klebsiella oxytoca	Carb/ESBL	Proteobacteria	Gammaproteobacteria	Enterobacteriales	Enterobacteriaceae	OXY
CAQ76662	244	MIKSSWRKIAMLAAVPLLLASGALWASTDAIHQKLTDXEKRSGGRLGVAL		OXY	Klebsiella	Klebsiella oxytoca	Carb/ESBL	Proteobacteria	Gammaproteobacteria	Enterobacteriales	Enterobacteriaceae	OXY
CAQ76669	269	MIKSSWRKIAMLAAVPLLLASGALWASTDAIHQKLTDLEKRSGGRLGVAL		OXY	Klebsiella	Klebsiella oxytoca	Carb/ESBL	Proteobacteria	Gammaproteobacteria	Enterobacteriales	Enterobacteriaceae	OXY
4EQI_A	283	ASQPPQVTVDKLKRLENDFGGRIGVYAIDTGSNKTFGYRANERFPLCSSF		SFC	Serratia	Serratia fonticola	Carb/ESBL	Proteobacteria	Gammaproteobacteria	Enterobacteriales	Enterobacteriaceae	KPC/IMI/SME
4EUZ_A	283	ASQPPQVTVDKLKRLENDFGGRIGVYAIDTGSNKTFGYRANERFPLCASF		SFC	Serratia	Serratia fonticola	Carb/ESBL	Proteobacteria	Gammaproteobacteria	Enterobacteriales	Enterobacteriaceae	KPC/IMI/SME
4EV4_A	283	ASQPPQVTVDKLKRLENDFGGRIGVYAIDTGSNKTFGYRANERFPLCSSF		SFC	Serratia	Serratia fonticola	Carb/ESBL	Proteobacteria	Gammaproteobacteria	Enterobacteriales	Enterobacteriaceae	KPC/IMI/SME
WP_021806345	351	MSIPFDVMCNNNVQHCYAVEKYGLKTKYTLVKKSTLMKWKGFMSRTGRLS		SFC	Serratia	Serratia fonticola	Carb/ESBL	Proteobacteria	Gammaproteobacteria	Enterobacteriales	Enterobacteriaceae	KPC/IMI/SME
WP_022644772	146	MSLYRRLVLLSCLSWPLAGFSATALTNLVAEPFAKLEQDFGGSIGVYAMD		KPC	Klebsiella	Klebsiella pneumoniae	Carb/ESBL	Proteobacteria	Gammaproteobacteria	Enterobacteriales	Enterobacteriaceae	KPC/IMI/SME
ADY03031	174	FAMCSTSKVMAVSALLKQSETDKNLLAKRMEIKQSDLVNYNPVAEKHLDT		FONA	Serratia	Serratia sp.	Carb/ESBL	Proteobacteria	Gammaproteobacteria	Enterobacteriales	Enterobacteriaceae	FONA
P80545	267	QPANAKANIQQQLSELEKNSGGRLGVALIDTADNSQILYRGDERFPMCST		FONA	Serratia	Serratia fonticola	Carb/ESBL	Proteobacteria	Gammaproteobacteria	Enterobacteriales	Enterobacteriaceae	FONA
AAK08976	291	MVKKSLRQFALLAATVFPLLAGSVSLQAQTLSVEQKLAALEQRSGGRLGV		CTX-M-15	Kluyvera	Kluyvera cryocrescens	Carb/ESBL	Proteobacteria	Gammaproteobacteria	Enterobacteriales	Enterobacteriaceae	CTX-M
ADY03036	142	DQNLDLVNYNPIAEKHVNGTMSLAELSAAALQYSDNVAMNKLIAHVGGPA		CTX-M-15	Pseudomonas	Pseudomonas sp.	Carb/ESBL	Proteobacteria	Gammaproteobacteria	Pseudomonadales	Pseudomonadaceae	CTX-M
AEO27224	181	AMCSTSKVMAAAAVLKKSESEPNLLNQRVEIKKSDLVNYNPIAEKHVNGT		CTX-M-15	Escherichia	Escherichia coli	Carb/ESBL	Proteobacteria	Gammaproteobacteria	Enterobacteriales	Enterobacteriaceae	CTX-M
AEO27226	181	PMCSTSKVMAAAAVLKKSESEPNLLNQRVEIKKSDLVNYNPIAEKHVNGT		CTX-M-15	Citrobacter	Citrobacter freundii	Carb/ESBL	Proteobacteria	Gammaproteobacteria	Enterobacteriales	Enterobacteriaceae	CTX-M
AER27554	235	MVKKSLRQFTLMATATVTLLLGSVPLYAQTADVQQKLAELERQSGGRLGV		CTX-M-15	Escherichia	Escherichia coli	Carb/ESBL	Proteobacteria	Gammaproteobacteria	Enterobacteriales	Enterobacteriaceae	CTX-M
AHA84807	162	PNLLNQRVEIKKSDLVNYNPIAEKHVNGTMSLAELSAAALQYSDNVAMNK		CTX-M-15	Escherichia	Escherichia coli	Carb/ESBL	Proteobacteria	Gammaproteobacteria	Enterobacteriales	Enterobacteriaceae	CTX-M
AHB60710	180	MCSTSKVMAAAAVLKKSESEPNLLNQRVEIKKSDLVNYNPIAEKRVNGTM		CTX-M-15	Escherichia	Escherichia coli	Carb/ESBL	Proteobacteria	Gammaproteobacteria	Enterobacteriales	Enterobacteriaceae	CTX-M
AHN62044	198	CCSTSKVMAAAAVLKKSESEPNLLNQRVEIKKSDLVNYNPIAEKHVNGTM		CTX-M-15	Escherichia	Escherichia sp.	Carb/ESBL	Proteobacteria	Gammaproteobacteria	Enterobacteriales	Enterobacteriaceae	CTX-M
AHN95558	129	QITLTATATVTLLLGSVPLYAQTADVQQKLAELERQSGGRLGVALINTAD		CTX-M-15	Escherichia	Escherichia coli	Carb/ESBL	Proteobacteria	Gammaproteobacteria	Enterobacteriales	Enterobacteriaceae	CTX-M
ABG37010	128	LCAATIQYSDNTAANLLIKELGGIAAVNEFARSIGDHTFRLDRLEPDLNT		BlaA	Yersinia	Yersinia frederiksenii	Carb/ESBL	Proteobacteria	Gammaproteobacteria	Enterobacteriales	Enterobacteriaceae	blaA
ETS30777	295	MKHSPLRRSLLLAGITLPLVNFTFPAWAGAIPSSLHQQLAELENRTKGRL		BlaA	Photorhabdus	Photorhabdus temperata subsp.	Carb/ESBL	Proteobacteria	Gammaproteobacteria	Enterobacteriales	Enterobacteriaceae	blaA
EYU16621	294	MKHSPLRRSLLLAGITFPLINFAFPAWSSATPSSLHKQLAELENSTKGRL		BlaA	Photorhabdus	Photorhabdus luminescens	Carb/ESBL	Proteobacteria	Gammaproteobacteria	Enterobacteriales	Enterobacteriaceae	blaA
WP_004711710	297	MKHSPLRRSLLLAGITLPLVNFSLPAWAVPTSDLLGNQLAELERNSNGRL		BlaA	Yersinia	Yersinia frederiksenii	Carb/ESBL	Proteobacteria	Gammaproteobacteria	Enterobacteriales	Enterobacteriaceae	blaA
WP_004715878	294	MKHSPLRRSLLLAGITLPLVNFALPAWAATLPTSLDKQLAELEQQSQGLL		BlaA	Yersinia	Yersinia rohdei	Carb/ESBL	Proteobacteria	Gammaproteobacteria	Enterobacteriales	Enterobacteriaceae	blaA
WP_005165780	294	MKHSSLRRSLLLAGITLPLVSFALPAWANALPASVDKQLAELERNANGRL		BlaA	Yersinia	Yersinia enterocolitica	Carb/ESBL	Proteobacteria	Gammaproteobacteria	Enterobacteriales	Enterobacteriaceae	blaA
WP_005169816	294	MKHSSLRRSLLLAGITLPLVNFAPPTWAAAIPGSLDKQLAALEHSANGRL		BlaA	Yersinia	Yersinia enterocolitica	Carb/ESBL	Proteobacteria	Gammaproteobacteria	Enterobacteriales	Enterobacteriaceae	blaA
WP_005184139	294	MKHSPLRRSLLLAGITVPLLNFALPSWAVGAKMSLDNQLAELEKSSNGRL		BlaA	Yersinia	Yersinia intermedia	Carb/ESBL	Proteobacteria	Gammaproteobacteria	Enterobacteriales	Enterobacteriaceae	blaA
WP_011816299	294	MKHSSLRRSLLLAGITLPLVNFALPTWAAAIPGSLDKQLAALEHSANGRL		BlaA	Yersinia	Yersinia enterocolitica	Carb/ESBL	Proteobacteria	Gammaproteobacteria	Enterobacteriales	Enterobacteriaceae	blaA
WP_015834430	299	MRDPDMKHSPLRRSLLLAGITLPLVNFAFPAWAGALPSSLYKQLAELENS		BlaA	Photorhabdus	Photorhabdus asymbiotica	Carb/ESBL	Proteobacteria	Gammaproteobacteria	Enterobacteriales	Enterobacteriaceae	blaA
WP_019079439	294	MKHSSLRRSLLLAGITLPLVNFSLPTWAAGIPGSLDKQLAALEHSANGRL		BlaA	Yersinia	Yersinia enterocolitica	Carb/ESBL	Proteobacteria	Gammaproteobacteria	Enterobacteriales	Enterobacteriaceae	blaA
WP_019083125	294	MKHSSLRRALLLAGITLPLVNFSLPTWAAAIPGSLDKQLAALEHSANGRL		BlaA	Yersinia	Yersinia enterocolitica	Carb/ESBL	Proteobacteria	Gammaproteobacteria	Enterobacteriales	Enterobacteriaceae	blaA
WP_020283175	294	MKHSSLRRSLLLAGITLPLVNFALPAWANALPASVDKQLAELERNANGRL		BlaA	Yersinia	Yersinia enterocolitica	Carb/ESBL	Proteobacteria	Gammaproteobacteria	Enterobacteriales	Enterobacteriaceae	blaA
3BFD_A	263	DVQQVQKKLAALEKQSGGRLGVALINTADNSQVLYRADERFAMCSTSKVM			Citrobacter	Citrobacter sedlakii	Carb/ESBL	Proteobacteria	Gammaproteobacteria	Enterobacteriales	Enterobacteriaceae
ACH58980	295	MNPPIHRRTLLLAASVLPLASACTAWSAKGPQQDASAQLAALEAASGSRL			environmental samples	environmental samples uncultured bacterium BLR1	Carb/ESBL
AEC04637	308	MWREVKQHMSNKFIKRVVKMKYWKILSLVFCTFAFAVNCKAHAGVKQIET			environmental samples	environmental samples uncultured bacterium	Carb/ESBL
AGE94311	294	MLKIRFHQTLLIAGLLAFFVGSSPLSAREQATTTQIQQKLAALEKQSGGR			Citrobacter	Citrobacter amalonaticus	Carb/ESBL	Proteobacteria	Gammaproteobacteria	Enterobacteriales	Enterobacteriaceae
AGM37757	295	MFNNTFRHKALLTVALMPLLFSSAPLWAQTPEQAKAVQQKLADLEKSTGG			Ewingella	Ewingella sp.	Carb/ESBL	Proteobacteria	Gammaproteobacteria	Enterobacteriales	Enterobacteriaceae
AGT60041	309	MISSLFKRSLYLLAIMTASANANNLPAVELAKPLPQHSVQKQLAQLESSA			environmental samples	environmental samples uncultured bacterium	Carb/ESBL
AIA14386	303	YKKINIMKFLSFILILVCAQHIFANKYPSARKQLNKLEHSLDGKIGIFAM			environmental samples	environmental samples uncultured bacterium	Carb/ESBL
AIA14466	297	MEFLSFILILVCAQHIFANKYPSARKQLNKLEHSLDGKIGIFAMNTANQQ			environmental samples	environmental samples uncultured bacterium	Carb/ESBL
AIA16544	308	MKFSPLKYSLLLTVIMGTFINICTTGFASTQQIKPTSIAKKLSKLETSFD			environmental samples	environmental samples uncultured bacterium	Carb/ESBL
AIA18768	280	ANAEMMNATLQQKLASFEKMSGTKIGAAAINTADNTYLQYRATQRFPLCS			environmental samples	environmental samples uncultured bacterium	Carb/ESBL
BAA06252	300	MTMFKTTFRQTAAIAVSLISLLASPMLWADNNNTIEEQLNTLEKYSQGRL			Proteus	Proteus vulgaris	Carb/ESBL	Proteobacteria	Gammaproteobacteria	Enterobacteriales	Enterobacteriaceae
CAA54738	294	MFKKRGRQTVLIAAVLAFFTASSPLLARTQGEPTQVQQKLAALEKQSGGR			Citrobacter	Citrobacter koseri	Carb/ESBL	Proteobacteria	Gammaproteobacteria	Enterobacteriales	Enterobacteriaceae
CAM12805	295	MLKNAFRHTALIAAATVPLLFGSASLWANTAPNADALQQKLADLEKSTGG			Leminorella	Leminorella richardii	Carb/ESBL	Proteobacteria	Gammaproteobacteria	Enterobacteriales	Enterobacteriaceae
CDL80619	305	MQFFSFKWTNMTTALFPLLGALITLPANATEHQSHASQQNQITEKLLILE			Xenorhabdus	Xenorhabdus szentirmaii DSM 16338	Carb/ESBL	Proteobacteria	Gammaproteobacteria	Enterobacteriales	Enterobacteriaceae
ETY76118	302	MPFSSLRRSLLIALAAGPVIGVRAQPASSVSVNLAARERFEKLEASSGGR			Burkholderia	Burkholderia caribensis	Carb/ESBL	Proteobacteria	Betaproteobacteria	Burkholderiales	Burkholderiaceae
EZP34891	297	MTESLNHVRRNLLLAGGATLLCPAPLLFAAPATSIATAQTQLAALEQAAG			Janthinobacterium	Janthinobacterium lividum	Carb/ESBL	Proteobacteria	Betaproteobacteria	Burkholderiales	Oxalobacteraceae
KDF06579	294	MFKKRGHQTVFIAAVLAFFTASSPLLARTQGDPAQVQEKLAALEKQSGGR			Citrobacter	Citrobacter sp.	Carb/ESBL	Proteobacteria	Gammaproteobacteria	Enterobacteriales	Enterobacteriaceae
KDP85024	300	MRHSPVRRTLLLAAASVPFTSACTSWAGRAGGSAAAQDRLAALESAAGGR			Cupriavidus	Cupriavidus sp.	Carb/ESBL	Proteobacteria	Betaproteobacteria	Burkholderiales	Burkholderiaceae
KDR44277	302	MTHSPHRRTLLIAGAALPLMLALDALDALDALGASGAPSPNSVDARFADL			Burkholderia	Burkholderia glathei	Carb/ESBL	Proteobacteria	Betaproteobacteria	Burkholderiales	Burkholderiaceae
P22390	294	MFKKRGRQTVLIAAVLAFFTASSPLLARTQGEPTQVQQKLAALEKQSGGR			Citrobacter	Citrobacter koseri	Carb/ESBL	Proteobacteria	Gammaproteobacteria	Enterobacteriales	Enterobacteriaceae
P52664	300	MTMFKTTFRQTATIAVSLISLLVSPMLWANTNNTIEEQLSTLEKYSQGRL			Proteus	Proteus vulgaris	Carb/ESBL	Proteobacteria	Gammaproteobacteria	Enterobacteriales	Enterobacteriaceae
P80298	271	NTNNTIEEQLSTLEKYSQGRLGVALINTEDNSQITYRGEERFAMASTSKV			Proteus	Proteus vulgaris	Carb/ESBL	Proteobacteria	Gammaproteobacteria	Enterobacteriales	Enterobacteriaceae
WP_005992754	293	MRATRLLALLLFLSAMQLTGPWHAAAAGDASLTRQIASLEQRAHGHLGVA			Desulfovibrio	Desulfovibrio fructosivorans	Carb/ESBL	Proteobacteria	delta/epsilon subdivisions	Deltaproteobacteria	Desulfovibrionales
WP_006156949	270	MAGGTSGHAAAQDRLAALESAAGGRLGVAALNTASGAQLSHRANERFALC			Cupriavidus	Cupriavidus basilensis	Carb/ESBL	Proteobacteria	Betaproteobacteria	Burkholderiales	Burkholderiaceae
WP_006536518	259	MSLKKYNQGRLGVALINTEDNSQITYRGEERFAMASTSKVMAVAAVLKES			Proteus	Proteus penneri	Carb/ESBL	Proteobacteria	Gammaproteobacteria	Enterobacteriales	Enterobacteriaceae
WP_006869205	298	MLKLLQIIFISFITNNVSASSQPNDVKPPIVDTKLQAIEHEHHLKIGIYA			Legionella	Legionella drancourtii	Carb/ESBL	Proteobacteria	Gammaproteobacteria	Legionellales	Legionellaceae
WP_006871026	289	MKYWKVLSLAFCTFAFAVNCKAHAGVKQIETKYNVKIGVYAIDTNNGNSF			Legionella	Legionella drancourtii	Carb/ESBL	Proteobacteria	Gammaproteobacteria	Legionellales	Legionellaceae
WP_007582459	298	MPFSSLRRSLLIALAAGPVIGARAQPASSVSVNLAARERFEKLEASSGGR			Burkholderia	Burkholderia terrae	Carb/ESBL	Proteobacteria	Betaproteobacteria	Burkholderiales	Burkholderiaceae
WP_007737189	298	MPFSPLRRSLLIALAAGPVIGVRAQPASSVSVNLAARGRFEKLEASSGGR			Burkholderia	Burkholderia sp.	Carb/ESBL	Proteobacteria	Betaproteobacteria	Burkholderiales	Burkholderiaceae
WP_007834596	295	MNPPIQRRSLLLAASVLPLAGACTAWSRAGSPSSAEAQLAELERASGGRL			Variovorax	Variovorax sp.	Carb/ESBL	Proteobacteria	Betaproteobacteria	Burkholderiales	Comamonadaceae
WP_008118821	298	MTHSSNRRTLLIAGGLSTLLNACAVGAPKPDNNTVIAQKLAELEKKSGGR			Herbaspirillum	Herbaspirillum sp.	Carb/ESBL	Proteobacteria	Betaproteobacteria	Burkholderiales	Oxalobacteraceae
WP_008367372	264	MGEGPRPGFQALESNLGGRLGVWALDTATGATLGYREEERFAFCSTFKVM			Pseudomonas	Pseudomonas sp.	Carb/ESBL	Proteobacteria	Gammaproteobacteria	Pseudomonadales	Pseudomonadaceae
WP_008449735	295	MTVFASRRALLLALAAAPFASAADLLDSPPASTPLSAAALLAKLEAESGG			Janthinobacterium	Janthinobacterium sp.	Carb/ESBL	Proteobacteria	Betaproteobacteria	Burkholderiales	Oxalobacteraceae
WP_009092710	189	MVNYNPVTMKHIGSAMSLAELSAAALQYSDNAAMNKLLAYLGGPQHATQF			Pantoea	Pantoea sp.	Carb/ESBL	Proteobacteria	Gammaproteobacteria	Enterobacteriales	Enterobacteriaceae
WP_009964128	304	MMTRSSFCKTLWHLGVAGVVVLRIVTSSAQEPAATLAAAISKLEGVEGSS			Verrucomicrobium	Verrucomicrobium spinosum	Carb/ESBL	Chlamydiae/Verrucomicrobia group	Verrucomicrobia	Verrucomicrobiae	Verrucomicrobiales
WP_010395354	297	MTESPNLVRRHLVLASGAALLCPTPLLFAAPSTGVTAAQTQLAALEQGAG			Janthinobacterium	Janthinobacterium lividum	Carb/ESBL	Proteobacteria	Betaproteobacteria	Burkholderiales	Oxalobacteraceae
WP_010670422	292	MINFKGSLTGMLLMAATGCSVSAHAAFDQLTLKSQFETLENKSGGRLGVT			Enterobacteriaceae	Enterobacteriaceae Pantoea	Carb/ESBL	Proteobacteria	Gammaproteobacteria	Enterobacteriales
WP_010845960	311	MQISSLKWTNITAALFPLLGALTAFPASAVKHKNTALHQSNTPEQTQIIE			Xenorhabdus	Xenorhabdus nematophila	Carb/ESBL	Proteobacteria	Gammaproteobacteria	Enterobacteriales	Enterobacteriaceae
WP_011297847	312	MLASRQTVRMPGWHSPSLPMLPSRTRRTLLLAAAAAPFASACASSARSTT			Cupriavidus	Cupriavidus pinatubonensis	Carb/ESBL	Proteobacteria	Betaproteobacteria	Burkholderiales	Burkholderiaceae
WP_011870147	299	MPHFSSRRSLLLAAIATPFAGMAIPAFASDQRISRSAIQQEFSRLEASAR			Herminiimonas	Herminiimonas arsenicoxydans	Carb/ESBL	Proteobacteria	Betaproteobacteria	Burkholderiales	Oxalobacteraceae
WP_012078434	299	MPASSRRRSLLLAAIASPVAGFTLPVAAGNSNISSRTAQEELKRIESAAR			Janthinobacterium	Janthinobacterium sp.	Carb/ESBL	Proteobacteria	Betaproteobacteria	Burkholderiales	Oxalobacteraceae
WP_012401610	281	MIGVRAQPASSVSINLAARERFEQLEASSGGRLGVAALRTADGSYVGYRE			Burkholderia	Burkholderia phymatum	Carb/ESBL	Proteobacteria	Betaproteobacteria	Burkholderiales	Burkholderiaceae
WP_012488688	292	MPCTRRTLLKTLTASAIASQSSWLLGCTRTQLETPFQSLEQQHRGRLGIA			Cellvibrio	Cellvibrio japonicus	Carb/ESBL	Proteobacteria	Gammaproteobacteria	Cellvibrionales	Cellvibrionaceae
WP_012748329	299	MTSIADRRTFLLAASALPLASACTAWSAKAPQASALSSAEAQLAALERSV			Variovorax	Variovorax paradoxus	Carb/ESBL	Proteobacteria	Betaproteobacteria	Burkholderiales	Comamonadaceae
WP_012988743	296	MLLSSLRLTRISATIFPLLGALITFPIHATTQQNQITNQLSALEKNANGR			Xenorhabdus	Xenorhabdus bovienii	Carb/ESBL	Proteobacteria	Gammaproteobacteria	Enterobacteriales	Enterobacteriaceae
WP_013025637	308	MPLFSEAGIHQWRLTMTHLFRRRASTAVTLLALAMPLAAQAGFDEAALQR			Pantoea	Pantoea ananatis	Carb/ESBL	Proteobacteria	Gammaproteobacteria	Enterobacteriales	Enterobacteriaceae
WP_013184430	177	MTLGELSAATLQYSDNAAMNLILNQLGGPHEVTKFARTLGDNSFRLDRKE			Xenorhabdus	Xenorhabdus nematophila	Carb/ESBL	Proteobacteria	Gammaproteobacteria	Enterobacteriales	Enterobacteriaceae
WP_013196365	292	MVNFKVSLTSLLLIATAGCSVSACAAFNQQTLTSQLETLESNSGGRLGLA			Pantoea	Pantoea vagans	Carb/ESBL	Proteobacteria	Gammaproteobacteria	Enterobacteriales	Enterobacteriaceae
WP_013259287	298	MGAVFDRRAFLLTLGSLVFLPAGAARAAGLDAAAAATRLAAIETSLDGRL			Desulfarculus	Desulfarculus baarsii	Carb/ESBL	Proteobacteria	delta/epsilon subdivisions	Deltaproteobacteria	Desulfarculales
[truncated: 1,836 more rows]

## Sheet: SD2 class C
Phylum	Class	Order	Family	genus	Cluster	plasmid
Proteobacteria	Gammaproteobacteria	Alteromonadales	Shewanellaceae	Shewanella
unclassified	unclassified	unclassified	unclassified	environmental samples
unclassified	unclassified	unclassified	unclassified	environmental samples
unclassified	unclassified	unclassified	unclassified	environmental samples
unclassified	unclassified	unclassified	unclassified	environmental samples
unclassified	unclassified	unclassified	unclassified	environmental samples
unclassified	unclassified	unclassified	unclassified	environmental samples
unclassified	unclassified	unclassified	unclassified	environmental samples
unclassified	unclassified	unclassified	unclassified	environmental samples
unclassified	unclassified	unclassified	unclassified	environmental samples
unclassified	unclassified	unclassified	unclassified	environmental samples
unclassified	unclassified	unclassified	unclassified	environmental samples
unclassified	unclassified	unclassified	unclassified	environmental samples
unclassified	unclassified	unclassified	unclassified	environmental samples
Proteobacteria	Gammaproteobacteria	Oceanospirillales	Halomonadaceae	Chromohalobacter
unclassified	unclassified	unclassified	unclassified	environmental samples
Proteobacteria	Alphaproteobacteria	Rhodospirillales	Acetobacteraceae	Asaia
Proteobacteria	Betaproteobacteria	Burkholderiales	Oxalobacteraceae	Janthinobacterium
Firmicutes	Bacilli	Bacillales	Bacillaceae	Virgibacillus
Proteobacteria	Alphaproteobacteria	Rhizobiales	Bradyrhizobiaceae	Afipia
Proteobacteria	Gammaproteobacteria	Enterobacteriales	Enterobacteriaceae	Photorhabdus
Proteobacteria	Gammaproteobacteria	Enterobacteriales	Enterobacteriaceae	Photorhabdus
Proteobacteria	Alphaproteobacteria	Rhodospirillales	Acetobacteraceae	Gluconobacter
Firmicutes	Bacilli	Bacillales	Bacillaceae	Bacillus
Proteobacteria	Alphaproteobacteria	Rhodobacterales	Rhodobacteraceae	Sulfitobacter
Proteobacteria	Alphaproteobacteria	Rhizobiales	Rhizobiaceae	Agrobacterium
Proteobacteria	Alphaproteobacteria	Rhizobiales	Rhizobiaceae	Ensifer
Proteobacteria	Gammaproteobacteria	Xanthomonadales	Xanthomonadaceae	Lysobacter
Proteobacteria	Betaproteobacteria	Rhodocyclales	Rhodocyclaceae	Thauera
Proteobacteria	Betaproteobacteria	Rhodocyclales	Rhodocyclaceae	Thauera
Proteobacteria	Alphaproteobacteria	Rhizobiales	Rhizobiaceae	Rhizobium
Proteobacteria	Gammaproteobacteria	Pseudomonadales	Pseudomonadaceae	Pseudomonas
Proteobacteria	Alphaproteobacteria	Rhodobacterales	Rhodobacteraceae	Ruegeria
Proteobacteria	Gammaproteobacteria	Legionellales	Coxiellaceae	Coxiella
Proteobacteria	Alphaproteobacteria	Rhodobacterales	Rhodobacteraceae	Sulfitobacter
Proteobacteria	Betaproteobacteria	Burkholderiales	Alcaligenaceae	Achromobacter
Proteobacteria	Betaproteobacteria	Burkholderiales	Alcaligenaceae	Achromobacter
Chlamydiae	Chlamydiia	Chlamydiales	Parachlamydiaceae	Parachlamydia
Chlamydiae	Chlamydiia	Chlamydiales	Parachlamydiaceae	Parachlamydia
Proteobacteria	Betaproteobacteria	Burkholderiales	Alcaligenaceae	Achromobacter
Proteobacteria	Betaproteobacteria	Burkholderiales	Alcaligenaceae	Achromobacter
Proteobacteria	Betaproteobacteria	Burkholderiales	Burkholderiaceae	Cupriavidus
Proteobacteria	Alphaproteobacteria	Rhizobiales	Rhizobiaceae	Rhizobium
unclassified	unclassified	unclassified	unclassified	Candidatus
unclassified	unclassified	unclassified	unclassified	Candidatus
Proteobacteria	Alphaproteobacteria	Rhizobiales	Rhizobiaceae	Agrobacterium
Proteobacteria	Gammaproteobacteria	Oceanospirillales	Halomonadaceae	Halomonas
Verrucomicrobia	Verrucomicrobiae	Verrucomicrobiales	Verrucomicrobiasubdivision3	Pedosphaera
Proteobacteria	Alphaproteobacteria	Rhizobiales	Rhizobiaceae	Rhizobium
Proteobacteria	Alphaproteobacteria	Rhizobiales	Rhizobiaceae	Rhizobium
Proteobacteria	Alphaproteobacteria	Rhizobiales	Brucellaceae	Ochrobactrum
Proteobacteria	Betaproteobacteria	Burkholderiales	Oxalobacteraceae	Herbaspirillum
Firmicutes	Negativicutes	Selenomonadales	Veillonellaceae	Pelosinus
Proteobacteria	Gammaproteobacteria	Alteromonadales	Alteromonadaceae	Paraglaciecola
Proteobacteria	Alphaproteobacteria	Rhizobiales	Phyllobacteriaceae	Phyllobacterium
Proteobacteria	Betaproteobacteria	Burkholderiales	Alcaligenaceae	Achromobacter
Proteobacteria	Gammaproteobacteria	Alteromonadales	Alteromonadaceae	Paraglaciecola
Proteobacteria	Betaproteobacteria	Burkholderiales	Oxalobacteraceae	Janthinobacterium
Proteobacteria	Alphaproteobacteria	Rhizobiales	Rhizobiaceae	Rhizobium
Proteobacteria	Gammaproteobacteria	Oceanospirillales	Halomonadaceae	Halomonas
Bacteroidetes	Flavobacteriia	Flavobacteriales	Flavobacteriaceae	Galbibacter
Proteobacteria	Alphaproteobacteria	Rhodobacterales	Rhodobacteraceae	Silicibacter
Proteobacteria	Betaproteobacteria	Burkholderiales	Oxalobacteraceae	Oxalobacteraceae
Proteobacteria	Alphaproteobacteria	Rhizobiales	Phyllobacteriaceae	Nitratireductor
Proteobacteria	Alphaproteobacteria	Rhizobiales	Phyllobacteriaceae	Nitratireductor
Proteobacteria	Alphaproteobacteria	Rhizobiales	Methylobacteriaceae	Microvirga
Proteobacteria	Alphaproteobacteria	Rhodobacterales	Rhodobacteraceae	Roseovarius
Proteobacteria	Alphaproteobacteria	Rhodobacterales	Rhodobacteraceae	Sulfitobacter
Proteobacteria	Betaproteobacteria	Burkholderiales	Burkholderiaceae	Burkholderiaceae
Proteobacteria	Betaproteobacteria	Burkholderiales	Burkholderiaceae	Burkholderia
Proteobacteria	Betaproteobacteria	Burkholderiales	Burkholderiaceae	Burkholderia
Proteobacteria	Gammaproteobacteria	Cellvibrionales	Microbulbiferaceae	Microbulbifer
Proteobacteria	Alphaproteobacteria	Rhodobacterales	Rhodobacteraceae	Paracoccus
Proteobacteria	Betaproteobacteria	Burkholderiales	Burkholderiaceae	Pandoraea
Proteobacteria	Betaproteobacteria	Neisseriales	Chromobacteriaceae	Chromobacterium
Proteobacteria	Gammaproteobacteria	Enterobacteriales	Enterobacteriaceae	Photorhabdus
Proteobacteria	Alphaproteobacteria	Rhodobacterales	Rhodobacteraceae	Rhodobacter
Proteobacteria	Gammaproteobacteria	Oceanospirillales	Halomonadaceae	Chromohalobacter
Proteobacteria	Alphaproteobacteria	Rhodobacterales	Rhodobacteraceae	Paracoccus
Proteobacteria	Gammaproteobacteria	Legionellales	Coxiellaceae	Coxiella
Proteobacteria	Alphaproteobacteria	Rhizobiales	Methylobacteriaceae	Methylobacterium
Verrucomicrobia	Opitutae	Opitutales	Opitutaceae	Opitutus
Proteobacteria	Gammaproteobacteria	Enterobacteriales	Enterobacteriaceae	Photorhabdus
Chloroflexi	Thermomicrobia	Sphaerobacterales	Sphaerobacteraceae	Sphaerobacter
Actinobacteria	Actinobacteria	Corynebacteriales	Tsukamurellaceae	Tsukamurella
Proteobacteria	Alphaproteobacteria	Rhizobiales	Xanthobacteraceae	Starkeya
Proteobacteria	Alphaproteobacteria	Parvularculales	Parvularculaceae	Parvularcula
Proteobacteria	Betaproteobacteria	Burkholderiales	Alcaligenaceae	Achromobacter
Proteobacteria	Gammaproteobacteria	Alteromonadales	Alteromonadaceae	Glaciecola
Proteobacteria	Gammaproteobacteria	Pseudomonadales	Pseudomonadaceae	Pseudomonadaceae
Chlamydiae	Chlamydiia	Chlamydiales	Parachlamydiaceae	Parachlamydia
Proteobacteria	Betaproteobacteria	Burkholderiales	Oxalobacteraceae	Collimonas
Bacteroidetes	Cytophagia	Cytophagales	Cyclobacteriaceae	Cyclobacterium
Actinobacteria	Actinobacteria	Streptomycetales	Streptomycetaceae	Kitasatospora
Proteobacteria	Betaproteobacteria	Burkholderiales	Alcaligenaceae	Advenella
Proteobacteria	Betaproteobacteria	Burkholderiales	Alcaligenaceae	Advenella
Proteobacteria	Alphaproteobacteria	Rhizobiales	Rhizobiaceae	Rhizobium
Proteobacteria	Betaproteobacteria	Burkholderiales	Burkholderiaceae	Burkholderia
Bacteroidetes	Cytophagia	Cytophagales	Cytophagaceae	Dyadobacter
Proteobacteria	Alphaproteobacteria	Rhodobacterales	Rhodobacteraceae	Rhodobacter
Proteobacteria	Alphaproteobacteria	Rhizobiales	Rhizobiaceae	Rhizobium
Proteobacteria	Alphaproteobacteria	Rhodospirillales	Acetobacteraceae	Gluconobacter
Proteobacteria	Gammaproteobacteria	Oceanospirillales	Halomonadaceae	Halomonas
Proteobacteria	Betaproteobacteria	Burkholderiales	Burkholderiaceae	Pandoraea
Proteobacteria	Betaproteobacteria	Burkholderiales	Oxalobacteraceae	Janthinobacterium
Proteobacteria	Gammaproteobacteria	Xanthomonadales	Xanthomonadaceae	Xanthomonas
Proteobacteria	Alphaproteobacteria	Rhizobiales	Xanthobacteraceae	Ancylobacter
Proteobacteria	Gammaproteobacteria	Oceanospirillales	Halomonadaceae	Halomonas
Bacteroidetes	Cytophagia	Cytophagales	Cytophagaceae	Spirosoma
Bacteroidetes	Flavobacteriia	Flavobacteriales	Flavobacteriaceae	Winogradskyella
Proteobacteria	Betaproteobacteria	Burkholderiales	Alcaligenaceae	Achromobacter
Proteobacteria	Gammaproteobacteria	Enterobacteriales	Enterobacteriaceae	Photorhabdus
Proteobacteria	Betaproteobacteria	Neisseriales	Chromobacteriaceae	Pseudogulbenkiania
Proteobacteria	Gammaproteobacteria	Oceanospirillales	Halomonadaceae	Halomonas
Proteobacteria	Gammaproteobacteria	Oceanospirillales	Halomonadaceae	Halomonas
Proteobacteria	Alphaproteobacteria	Rhizobiales	Rhizobiaceae	Rhizobium
Proteobacteria	Alphaproteobacteria	Rhizobiales	Rhizobiaceae	Rhizobium
Proteobacteria	Gammaproteobacteria	Enterobacteriales	Enterobacteriaceae	Photorhabdus
Proteobacteria	Gammaproteobacteria	Pseudomonadales	Pseudomonadaceae	Pseudomonas
Proteobacteria	Betaproteobacteria	Burkholderiales	Burkholderiaceae	Pandoraea
Proteobacteria	Alphaproteobacteria	Rhodospirillales	Acetobacteraceae	Asaia
Proteobacteria	Betaproteobacteria	Burkholderiales	Alcaligenaceae	Advenella
Proteobacteria	Betaproteobacteria	Burkholderiales	Alcaligenaceae	Achromobacter
Proteobacteria	Alphaproteobacteria	Rhodobacterales	Rhodobacteraceae	Leisingera
null	null	null	null	Rhizobium/Agrobacterium group
Proteobacteria	Betaproteobacteria	Burkholderiales	Burkholderiaceae	Burkholderiaceae
Proteobacteria	Betaproteobacteria	Burkholderiales	Burkholderiaceae	Burkholderia
Proteobacteria	Alphaproteobacteria	Rhizobiales	Phyllobacteriaceae	Phyllobacteriaceae
Proteobacteria	Betaproteobacteria	Burkholderiales	Alcaligenaceae	Achromobacter
Proteobacteria	Betaproteobacteria	Burkholderiales	Alcaligenaceae	Advenella
Proteobacteria	Betaproteobacteria	Burkholderiales	Oxalobacteraceae	Oxalobacteraceae
Proteobacteria	Gammaproteobacteria	Alteromonadales	Shewanellaceae	Shewanella
Proteobacteria	Alphaproteobacteria	Rhizobiales	Beijerinckiaceae	Chelatococcus
Proteobacteria	Gammaproteobacteria	Alteromonadales	Pseudoalteromonadaceae	Pseudoalteromonadaceae
Proteobacteria	Betaproteobacteria	Burkholderiales	Oxalobacteraceae	Oxalobacteraceae
Actinobacteria	Actinobacteria	Streptomycetales	Streptomycetaceae	Streptomyces
Proteobacteria	Betaproteobacteria	Burkholderiales	unclassified	Thiomonas
Proteobacteria	Betaproteobacteria	Burkholderiales	Oxalobacteraceae	Massilia
Proteobacteria	Betaproteobacteria	Burkholderiales	Alcaligenaceae	Alcaligenaceae
Proteobacteria	Alphaproteobacteria	Rhodospirillales	Rhodospirillaceae	Inquilinus
Bacteroidetes	Cytophagia	Cytophagales	Cytophagaceae	Flexibacter
Bacteroidetes	Flavobacteriia	Flavobacteriales	Flavobacteriaceae	Maribacter
Proteobacteria	Alphaproteobacteria	Rhodobacterales	Rhodobacteraceae	Pseudophaeobacter
Proteobacteria	Alphaproteobacteria	Rhodobacterales	Rhodobacteraceae	Sedimentitalea
Proteobacteria	Alphaproteobacteria	Rhizobiales	Methylobacteriaceae	Microvirga
Proteobacteria	Gammaproteobacteria	Oceanospirillales	Halomonadaceae	Halomonas
Bacteroidetes	Flavobacteriia	Flavobacteriales	Flavobacteriaceae	Chryseobacterium
Proteobacteria	Betaproteobacteria	Burkholderiales	Burkholderiaceae	Burkholderia
Proteobacteria	Gammaproteobacteria	Pseudomonadales	Pseudomonadaceae	Pseudomonas
Proteobacteria	Gammaproteobacteria	Oceanospirillales	Halomonadaceae	Halomonadaceae
Proteobacteria	Alphaproteobacteria	Rhizobiales	Phyllobacteriaceae	Chelativorans
Proteobacteria	Alphaproteobacteria	Rhodospirillales	Rhodospirillaceae	Dongia
Proteobacteria	Betaproteobacteria	Burkholderiales	Burkholderiaceae	Burkholderia
Proteobacteria	Betaproteobacteria	Burkholderiales	Burkholderiaceae	Burkholderia
Proteobacteria	Alphaproteobacteria	Rhizobiales	Bradyrhizobiaceae	Bradyrhizobium
Proteobacteria	Betaproteobacteria	Burkholderiales	Alcaligenaceae	Bordetella
Proteobacteria	Alphaproteobacteria	Rhodobacterales	Rhodobacteraceae	Paracoccus
Proteobacteria	Gammaproteobacteria	Alteromonadales	Shewanellaceae	Shewanella
Proteobacteria	Alphaproteobacteria	Rhodobacterales	Rhodobacteraceae	Stappia
Proteobacteria	Gammaproteobacteria	Enterobacteriales	Enterobacteriaceae	Budvicia
unclassified	unclassified	unclassified	unclassified	Ricinus
Proteobacteria	Gammaproteobacteria	Pseudomonadales	Moraxellaceae	Acinetobacter
Proteobacteria	Gammaproteobacteria	Pseudomonadales	Moraxellaceae	Acinetobacter	Acinetobacter I
Proteobacteria	Gammaproteobacteria	Pseudomonadales	Moraxellaceae	Acinetobacter	Acinetobacter I
Proteobacteria	Gammaproteobacteria	Pseudomonadales	Moraxellaceae	Acinetobacter	Acinetobacter I
Proteobacteria	Gammaproteobacteria	Pseudomonadales	Moraxellaceae	Acinetobacter	Acinetobacter I
Proteobacteria	Gammaproteobacteria	Pseudomonadales	Moraxellaceae	Acinetobacter	Acinetobacter I
Proteobacteria	Gammaproteobacteria	Pseudomonadales	Moraxellaceae	Acinetobacter	Acinetobacter I
Proteobacteria	Gammaproteobacteria	Pseudomonadales	Moraxellaceae	Acinetobacter	Acinetobacter I
Proteobacteria	Gammaproteobacteria	Pseudomonadales	Moraxellaceae	Acinetobacter	Acinetobacter I
Proteobacteria	Gammaproteobacteria	Pseudomonadales	Moraxellaceae	Acinetobacter	Acinetobacter I
Proteobacteria	Gammaproteobacteria	Pseudomonadales	Moraxellaceae	Acinetobacter	Acinetobacter I
Proteobacteria	Gammaproteobacteria	Pseudomonadales	Moraxellaceae	Acinetobacter	Acinetobacter I
Proteobacteria	Gammaproteobacteria	Pseudomonadales	Moraxellaceae	Acinetobacter	Acinetobacter I
Proteobacteria	Gammaproteobacteria	Pseudomonadales	Moraxellaceae	Acinetobacter	Acinetobacter I
Proteobacteria	Gammaproteobacteria	Pseudomonadales	Moraxellaceae	Acinetobacter	Acinetobacter I
Proteobacteria	Gammaproteobacteria	Pseudomonadales	Moraxellaceae	Acinetobacter	Acinetobacter I
Proteobacteria	Gammaproteobacteria	Pseudomonadales	Moraxellaceae	Acinetobacter	Acinetobacter I
Proteobacteria	Gammaproteobacteria	Pseudomonadales	Moraxellaceae	Acinetobacter	Acinetobacter I
unclassified	unclassified	unclassified	unclassified	Acipenser	Acinetobacter I
Proteobacteria	Gammaproteobacteria	Pseudomonadales	Moraxellaceae	Acinetobacter	Acinetobacter I
Proteobacteria	Gammaproteobacteria	Pseudomonadales	Moraxellaceae	Acinetobacter	Acinetobacter I
Proteobacteria	Gammaproteobacteria	Pseudomonadales	Moraxellaceae	Acinetobacter	Acinetobacter I
Proteobacteria	Gammaproteobacteria	Pseudomonadales	Moraxellaceae	Acinetobacter	Acinetobacter I
Proteobacteria	Gammaproteobacteria	Pseudomonadales	Moraxellaceae	Acinetobacter	Acinetobacter I
Proteobacteria	Gammaproteobacteria	Pseudomonadales	Moraxellaceae	Acinetobacter	Acinetobacter I
Proteobacteria	Gammaproteobacteria	Pseudomonadales	Moraxellaceae	Acinetobacter	Acinetobacter I
Proteobacteria	Gammaproteobacteria	Pseudomonadales	Moraxellaceae	Acinetobacter	Acinetobacter I
Proteobacteria	Gammaproteobacteria	Pseudomonadales	Moraxellaceae	Acinetobacter	Acinetobacter I
Proteobacteria	Gammaproteobacteria	Pseudomonadales	Moraxellaceae	Acinetobacter	Acinetobacter I
Proteobacteria	Gammaproteobacteria	Pseudomonadales	Moraxellaceae	Acinetobacter	Acinetobacter I
Proteobacteria	Gammaproteobacteria	Pseudomonadales	Moraxellaceae	Acinetobacter	Acinetobacter I
Proteobacteria	Gammaproteobacteria	Pseudomonadales	Moraxellaceae	Acinetobacter	Acinetobacter I
Proteobacteria	Gammaproteobacteria	Pseudomonadales	Moraxellaceae	Acinetobacter	Acinetobacter I
Proteobacteria	Gammaproteobacteria	Pseudomonadales	Moraxellaceae	Acinetobacter	Acinetobacter I
Proteobacteria	Gammaproteobacteria	Pseudomonadales	Moraxellaceae	Acinetobacter	Acinetobacter I
Proteobacteria	Gammaproteobacteria	Pseudomonadales	Moraxellaceae	Acinetobacter	Acinetobacter I
Proteobacteria	Gammaproteobacteria	Pseudomonadales	Moraxellaceae	Acinetobacter	Acinetobacter I
Proteobacteria	Gammaproteobacteria	Pseudomonadales	Moraxellaceae	Acinetobacter	Acinetobacter I
Proteobacteria	Gammaproteobacteria	Pseudomonadales	Moraxellaceae	Acinetobacter	Acinetobacter I
Proteobacteria	Gammaproteobacteria	Pseudomonadales	Moraxellaceae	Acinetobacter	Acinetobacter I
Proteobacteria	Gammaproteobacteria	Pseudomonadales	Moraxellaceae	Acinetobacter	Acinetobacter I
Proteobacteria	Gammaproteobacteria	Pseudomonadales	Moraxellaceae	Acinetobacter	Acinetobacter I
Proteobacteria	Gammaproteobacteria	Pseudomonadales	Moraxellaceae	Acinetobacter	Acinetobacter I
Proteobacteria	Gammaproteobacteria	Pseudomonadales	Moraxellaceae	Acinetobacter	Acinetobacter I
Proteobacteria	Gammaproteobacteria	Pseudomonadales	Moraxellaceae	Acinetobacter	Acinetobacter I
Proteobacteria	Gammaproteobacteria	Pseudomonadales	Moraxellaceae	Acinetobacter	Acinetobacter I
Proteobacteria	Gammaproteobacteria	Pseudomonadales	Moraxellaceae	Acinetobacter	Acinetobacter I
Proteobacteria	Gammaproteobacteria	Pseudomonadales	Moraxellaceae	Acinetobacter	Acinetobacter I
Proteobacteria	Gammaproteobacteria	Pseudomonadales	Moraxellaceae	Acinetobacter	Acinetobacter I
Proteobacteria	Gammaproteobacteria	Pseudomonadales	Moraxellaceae	Acinetobacter	Acinetobacter I
Proteobacteria	Gammaproteobacteria	Pseudomonadales	Moraxellaceae	Acinetobacter	Acinetobacter I
Proteobacteria	Gammaproteobacteria	Pseudomonadales	Moraxellaceae	Acinetobacter	Acinetobacter I
Proteobacteria	Gammaproteobacteria	Pseudomonadales	Moraxellaceae	Acinetobacter	Acinetobacter I
Proteobacteria	Gammaproteobacteria	Pseudomonadales	Moraxellaceae	Acinetobacter	Acinetobacter I
Proteobacteria	Gammaproteobacteria	Pseudomonadales	Moraxellaceae	Acinetobacter	Acinetobacter I
Proteobacteria	Gammaproteobacteria	Pseudomonadales	Moraxellaceae	Acinetobacter	Acinetobacter I
Proteobacteria	Gammaproteobacteria	Pseudomonadales	Moraxellaceae	Acinetobacter	Acinetobacter I
Proteobacteria	Gammaproteobacteria	Pseudomonadales	Moraxellaceae	Acinetobacter	Acinetobacter I
Proteobacteria	Gammaproteobacteria	Pseudomonadales	Moraxellaceae	Acinetobacter	Acinetobacter I
Proteobacteria	Gammaproteobacteria	Pseudomonadales	Moraxellaceae	Acinetobacter	Acinetobacter I
Proteobacteria	Gammaproteobacteria	Pseudomonadales	Moraxellaceae	Acinetobacter	Acinetobacter I
Proteobacteria	Gammaproteobacteria	Pseudomonadales	Moraxellaceae	Acinetobacter	Acinetobacter I
Proteobacteria	Gammaproteobacteria	Pseudomonadales	Moraxellaceae	Acinetobacter	Acinetobacter I
Proteobacteria	Gammaproteobacteria	Pseudomonadales	Moraxellaceae	Acinetobacter	Acinetobacter I
Proteobacteria	Gammaproteobacteria	Pseudomonadales	Moraxellaceae	Acinetobacter	Acinetobacter I
Proteobacteria	Gammaproteobacteria	Pseudomonadales	Moraxellaceae	Acinetobacter	Acinetobacter I
Proteobacteria	Gammaproteobacteria	Pseudomonadales	Moraxellaceae	Acinetobacter	Acinetobacter I
Proteobacteria	Gammaproteobacteria	Pseudomonadales	Moraxellaceae	Acinetobacter	Acinetobacter I
Proteobacteria	Gammaproteobacteria	Pseudomonadales	Moraxellaceae	Acinetobacter	Acinetobacter I
Proteobacteria	Gammaproteobacteria	Pseudomonadales	Moraxellaceae	Acinetobacter	Acinetobacter I
Proteobacteria	Gammaproteobacteria	Pseudomonadales	Moraxellaceae	Acinetobacter	Acinetobacter I
Proteobacteria	Gammaproteobacteria	Pseudomonadales	Moraxellaceae	Acinetobacter	Acinetobacter I
Proteobacteria	Gammaproteobacteria	Pseudomonadales	Moraxellaceae	Acinetobacter	Acinetobacter I
Proteobacteria	Gammaproteobacteria	Pseudomonadales	Moraxellaceae	Acinetobacter	Acinetobacter I
Proteobacteria	Gammaproteobacteria	Pseudomonadales	Moraxellaceae	Acinetobacter	Acinetobacter I
Proteobacteria	Gammaproteobacteria	Pseudomonadales	Moraxellaceae	Acinetobacter	Acinetobacter I
Proteobacteria	Gammaproteobacteria	Pseudomonadales	Moraxellaceae	Acinetobacter	Acinetobacter I
Proteobacteria	Gammaproteobacteria	Pseudomonadales	Moraxellaceae	Acinetobacter	Acinetobacter I
Proteobacteria	Gammaproteobacteria	Pseudomonadales	Moraxellaceae	Acinetobacter	Acinetobacter I
Proteobacteria	Gammaproteobacteria	Pseudomonadales	Moraxellaceae	Acinetobacter	Acinetobacter I
Proteobacteria	Gammaproteobacteria	Pseudomonadales	Moraxellaceae	Acinetobacter	Acinetobacter I
Proteobacteria	Gammaproteobacteria	Pseudomonadales	Moraxellaceae	Acinetobacter	Acinetobacter I
Proteobacteria	Gammaproteobacteria	Pseudomonadales	Moraxellaceae	Acinetobacter	Acinetobacter I
Proteobacteria	Gammaproteobacteria	Pseudomonadales	Moraxellaceae	Acinetobacter	Acinetobacter I
Proteobacteria	Gammaproteobacteria	Pseudomonadales	Moraxellaceae	Acinetobacter	Acinetobacter I
Proteobacteria	Gammaproteobacteria	Pseudomonadales	Moraxellaceae	Acinetobacter	Acinetobacter I
Proteobacteria	Gammaproteobacteria	Pseudomonadales	Moraxellaceae	Acinetobacter	Acinetobacter I
Proteobacteria	Gammaproteobacteria	Pseudomonadales	Moraxellaceae	Acinetobacter	Acinetobacter I
Proteobacteria	Gammaproteobacteria	Pseudomonadales	Moraxellaceae	Acinetobacter	Acinetobacter I
Proteobacteria	Gammaproteobacteria	Pseudomonadales	Moraxellaceae	Acinetobacter	Acinetobacter I
Proteobacteria	Gammaproteobacteria	Pseudomonadales	Moraxellaceae	Acinetobacter	Acinetobacter I
Proteobacteria	Gammaproteobacteria	Pseudomonadales	Moraxellaceae	Acinetobacter	Acinetobacter I
Proteobacteria	Gammaproteobacteria	Pseudomonadales	Moraxellaceae	Acinetobacter	Acinetobacter I
Proteobacteria	Gammaproteobacteria	Pseudomonadales	Moraxellaceae	Acinetobacter	Acinetobacter I
Proteobacteria	Gammaproteobacteria	Pseudomonadales	Moraxellaceae	Acinetobacter	Acinetobacter I
Proteobacteria	Gammaproteobacteria	Pseudomonadales	Moraxellaceae	Acinetobacter	Acinetobacter I
Proteobacteria	Gammaproteobacteria	Pseudomonadales	Moraxellaceae	Acinetobacter	Acinetobacter I
Proteobacteria	Gammaproteobacteria	Pseudomonadales	Moraxellaceae	Acinetobacter	Acinetobacter I
Proteobacteria	Gammaproteobacteria	Pseudomonadales	Moraxellaceae	Acinetobacter	Acinetobacter I
Proteobacteria	Gammaproteobacteria	Pseudomonadales	Moraxellaceae	Acinetobacter	Acinetobacter I
Proteobacteria	Gammaproteobacteria	Pseudomonadales	Moraxellaceae	Acinetobacter	Acinetobacter I
Proteobacteria	Gammaproteobacteria	Pseudomonadales	Moraxellaceae	Acinetobacter	Acinetobacter I
Proteobacteria	Gammaproteobacteria	Pseudomonadales	Moraxellaceae	Acinetobacter	Acinetobacter I
Proteobacteria	Gammaproteobacteria	Pseudomonadales	Moraxellaceae	Acinetobacter	Acinetobacter I
Proteobacteria	Gammaproteobacteria	Pseudomonadales	Moraxellaceae	Acinetobacter	Acinetobacter I
Proteobacteria	Gammaproteobacteria	Pseudomonadales	Moraxellaceae	Acinetobacter	Acinetobacter I
Proteobacteria	Gammaproteobacteria	Pseudomonadales	Moraxellaceae	Acinetobacter	Acinetobacter I
Proteobacteria	Gammaproteobacteria	Pseudomonadales	Moraxellaceae	Acinetobacter	Acinetobacter I
Proteobacteria	Gammaproteobacteria	Pseudomonadales	Moraxellaceae	Acinetobacter	Acinetobacter I
Proteobacteria	Gammaproteobacteria	Pseudomonadales	Moraxellaceae	Acinetobacter	Acinetobacter I
Proteobacteria	Gammaproteobacteria	Pseudomonadales	Moraxellaceae	Acinetobacter	Acinetobacter I
Proteobacteria	Gammaproteobacteria	Pseudomonadales	Moraxellaceae	Acinetobacter	Acinetobacter I
Proteobacteria	Gammaproteobacteria	Pseudomonadales	Moraxellaceae	Acinetobacter	Acinetobacter I
Proteobacteria	Gammaproteobacteria	Pseudomonadales	Moraxellaceae	Acinetobacter	Acinetobacter I
Proteobacteria	Gammaproteobacteria	Pseudomonadales	Moraxellaceae	Acinetobacter	Acinetobacter I
Proteobacteria	Gammaproteobacteria	Pseudomonadales	Moraxellaceae	Acinetobacter	Acinetobacter I
Proteobacteria	Gammaproteobacteria	Pseudomonadales	Moraxellaceae	Acinetobacter	Acinetobacter I
Proteobacteria	Gammaproteobacteria	Pseudomonadales	Moraxellaceae	Acinetobacter	Acinetobacter I
Proteobacteria	Gammaproteobacteria	Pseudomonadales	Moraxellaceae	Acinetobacter	Acinetobacter I
Proteobacteria	Gammaproteobacteria	Pseudomonadales	Moraxellaceae	Acinetobacter	Acinetobacter I
Proteobacteria	Gammaproteobacteria	Pseudomonadales	Moraxellaceae	Acinetobacter	Acinetobacter I
Proteobacteria	Gammaproteobacteria	Pseudomonadales	Moraxellaceae	Acinetobacter	Acinetobacter I
Proteobacteria	Gammaproteobacteria	Pseudomonadales	Moraxellaceae	Acinetobacter	Acinetobacter I
Proteobacteria	Gammaproteobacteria	Pseudomonadales	Moraxellaceae	Acinetobacter	Acinetobacter I
Proteobacteria	Gammaproteobacteria	Pseudomonadales	Moraxellaceae	Acinetobacter	Acinetobacter I
Proteobacteria	Gammaproteobacteria	Pseudomonadales	Moraxellaceae	Acinetobacter	Acinetobacter I
Proteobacteria	Gammaproteobacteria	Pseudomonadales	Moraxellaceae	Acinetobacter	Acinetobacter I
Proteobacteria	Gammaproteobacteria	Pseudomonadales	Moraxellaceae	Acinetobacter	Acinetobacter I
Proteobacteria	Gammaproteobacteria	Pseudomonadales	Moraxellaceae	Acinetobacter	Acinetobacter I
Proteobacteria	Gammaproteobacteria	Pseudomonadales	Moraxellaceae	Acinetobacter	Acinetobacter I
Proteobacteria	Gammaproteobacteria	Pseudomonadales	Moraxellaceae	Acinetobacter	Acinetobacter I
Proteobacteria	Gammaproteobacteria	Pseudomonadales	Moraxellaceae	Acinetobacter	Acinetobacter I
Proteobacteria	Gammaproteobacteria	Pseudomonadales	Moraxellaceae	Acinetobacter	Acinetobacter I
Proteobacteria	Gammaproteobacteria	Pseudomonadales	Moraxellaceae	Acinetobacter	Acinetobacter I
Proteobacteria	Gammaproteobacteria	Pseudomonadales	Moraxellaceae	Acinetobacter	Acinetobacter I
Proteobacteria	Gammaproteobacteria	Pseudomonadales	Moraxellaceae	Acinetobacter	Acinetobacter I
Proteobacteria	Gammaproteobacteria	Pseudomonadales	Moraxellaceae	Acinetobacter	Acinetobacter I
Proteobacteria	Gammaproteobacteria	Pseudomonadales	Moraxellaceae	Acinetobacter	Acinetobacter I
Proteobacteria	Gammaproteobacteria	Pseudomonadales	Moraxellaceae	Acinetobacter	Acinetobacter I
Proteobacteria	Gammaproteobacteria	Pseudomonadales	Moraxellaceae	Acinetobacter	Acinetobacter I
Proteobacteria	Gammaproteobacteria	Pseudomonadales	Moraxellaceae	Acinetobacter	Acinetobacter I
Proteobacteria	Gammaproteobacteria	Pseudomonadales	Moraxellaceae	Acinetobacter	Acinetobacter I
Proteobacteria	Gammaproteobacteria	Pseudomonadales	Moraxellaceae	Acinetobacter	Acinetobacter I
Proteobacteria	Gammaproteobacteria	Pseudomonadales	Moraxellaceae	Acinetobacter	Acinetobacter I
Proteobacteria	Gammaproteobacteria	Pseudomonadales	Moraxellaceae	Acinetobacter	Acinetobacter I
Proteobacteria	Gammaproteobacteria	Pseudomonadales	Moraxellaceae	Acinetobacter	Acinetobacter I
Proteobacteria	Gammaproteobacteria	Pseudomonadales	Moraxellaceae	Acinetobacter	Acinetobacter I
Proteobacteria	Gammaproteobacteria	Pseudomonadales	Moraxellaceae	Acinetobacter	Acinetobacter I
Proteobacteria	Gammaproteobacteria	Pseudomonadales	Moraxellaceae	Acinetobacter	Acinetobacter I
Proteobacteria	Gammaproteobacteria	Pseudomonadales	Moraxellaceae	Acinetobacter	Acinetobacter I
Proteobacteria	Gammaproteobacteria	Pseudomonadales	Moraxellaceae	Acinetobacter	Acinetobacter I
Proteobacteria	Gammaproteobacteria	Pseudomonadales	Moraxellaceae	Acinetobacter	Acinetobacter I
Proteobacteria	Gammaproteobacteria	Pseudomonadales	Moraxellaceae	Acinetobacter	Acinetobacter I
Proteobacteria	Gammaproteobacteria	Pseudomonadales	Moraxellaceae	Acinetobacter	Acinetobacter I
Proteobacteria	Gammaproteobacteria	Pseudomonadales	Moraxellaceae	Acinetobacter	Acinetobacter I
Proteobacteria	Gammaproteobacteria	Pseudomonadales	Moraxellaceae	Acinetobacter	Acinetobacter I
Proteobacteria	Gammaproteobacteria	Pseudomonadales	Moraxellaceae	Acinetobacter	Acinetobacter I
Proteobacteria	Gammaproteobacteria	Pseudomonadales	Moraxellaceae	Acinetobacter	Acinetobacter I
Proteobacteria	Gammaproteobacteria	Pseudomonadales	Moraxellaceae	Acinetobacter	Acinetobacter I
Proteobacteria	Gammaproteobacteria	Pseudomonadales	Moraxellaceae	Acinetobacter	Acinetobacter I
Proteobacteria	Gammaproteobacteria	Pseudomonadales	Moraxellaceae	Acinetobacter	Acinetobacter I
Proteobacteria	Gammaproteobacteria	Pseudomonadales	Moraxellaceae	Acinetobacter	Acinetobacter I
Proteobacteria	Gammaproteobacteria	Pseudomonadales	Moraxellaceae	Acinetobacter	Acinetobacter I
Proteobacteria	Gammaproteobacteria	Pseudomonadales	Moraxellaceae	Acinetobacter	Acinetobacter I
Proteobacteria	Gammaproteobacteria	Pseudomonadales	Moraxellaceae	Acinetobacter	Acinetobacter I
Proteobacteria	Gammaproteobacteria	Pseudomonadales	Moraxellaceae	Acinetobacter	Acinetobacter I
Proteobacteria	Gammaproteobacteria	Pseudomonadales	Moraxellaceae	Acinetobacter	Acinetobacter I
Proteobacteria	Gammaproteobacteria	Pseudomonadales	Moraxellaceae	Acinetobacter	Acinetobacter I
Proteobacteria	Gammaproteobacteria	Pseudomonadales	Moraxellaceae	Acinetobacter	Acinetobacter I
Proteobacteria	Gammaproteobacteria	Pseudomonadales	Moraxellaceae	Acinetobacter	Acinetobacter I
Proteobacteria	Gammaproteobacteria	Pseudomonadales	Moraxellaceae	Acinetobacter	Acinetobacter I
Proteobacteria	Gammaproteobacteria	Pseudomonadales	Moraxellaceae	Acinetobacter	Acinetobacter I
Proteobacteria	Gammaproteobacteria	Pseudomonadales	Moraxellaceae	Acinetobacter	Acinetobacter I
Proteobacteria	Gammaproteobacteria	Pseudomonadales	Moraxellaceae	Acinetobacter	Acinetobacter I
Proteobacteria	Gammaproteobacteria	Pseudomonadales	Moraxellaceae	Acinetobacter	Acinetobacter I
Proteobacteria	Gammaproteobacteria	Pseudomonadales	Moraxellaceae	Acinetobacter	Acinetobacter I
Proteobacteria	Gammaproteobacteria	Pseudomonadales	Moraxellaceae	Acinetobacter	Acinetobacter I
Proteobacteria	Gammaproteobacteria	Pseudomonadales	Moraxellaceae	Acinetobacter	Acinetobacter I
Proteobacteria	Gammaproteobacteria	Pseudomonadales	Moraxellaceae	Acinetobacter	Acinetobacter I
Proteobacteria	Gammaproteobacteria	Pseudomonadales	Moraxellaceae	Acinetobacter	Acinetobacter I
Proteobacteria	Gammaproteobacteria	Pseudomonadales	Moraxellaceae	Acinetobacter	Acinetobacter I
Proteobacteria	Gammaproteobacteria	Pseudomonadales	Moraxellaceae	Acinetobacter	Acinetobacter I
Proteobacteria	Gammaproteobacteria	Pseudomonadales	Moraxellaceae	Acinetobacter	Acinetobacter I
Proteobacteria	Gammaproteobacteria	Pseudomonadales	Moraxellaceae	Acinetobacter	Acinetobacter I
Proteobacteria	Gammaproteobacteria	Pseudomonadales	Moraxellaceae	Acinetobacter	Acinetobacter I
Proteobacteria	Gammaproteobacteria	Pseudomonadales	Moraxellaceae	Acinetobacter	Acinetobacter I
Proteobacteria	Gammaproteobacteria	Pseudomonadales	Moraxellaceae	Acinetobacter	Acinetobacter I
Proteobacteria	Gammaproteobacteria	Pseudomonadales	Moraxellaceae	Acinetobacter	Acinetobacter I
Proteobacteria	Gammaproteobacteria	Pseudomonadales	Moraxellaceae	Acinetobacter	Acinetobacter I
Proteobacteria	Gammaproteobacteria	Pseudomonadales	Moraxellaceae	Acinetobacter	Acinetobacter I
Proteobacteria	Gammaproteobacteria	Pseudomonadales	Moraxellaceae	Acinetobacter	Acinetobacter I
Proteobacteria	Gammaproteobacteria	Pseudomonadales	Moraxellaceae	Acinetobacter	Acinetobacter I
Proteobacteria	Gammaproteobacteria	Pseudomonadales	Moraxellaceae	Acinetobacter	Acinetobacter I
Proteobacteria	Gammaproteobacteria	Pseudomonadales	Moraxellaceae	Acinetobacter	Acinetobacter I
Proteobacteria	Gammaproteobacteria	Pseudomonadales	Moraxellaceae	Acinetobacter	Acinetobacter I
Proteobacteria	Gammaproteobacteria	Pseudomonadales	Moraxellaceae	Acinetobacter	Acinetobacter I
Proteobacteria	Gammaproteobacteria	Pseudomonadales	Moraxellaceae	Acinetobacter	Acinetobacter I
Proteobacteria	Gammaproteobacteria	Pseudomonadales	Moraxellaceae	Acinetobacter	Acinetobacter I
Proteobacteria	Gammaproteobacteria	Pseudomonadales	Moraxellaceae	Acinetobacter	Acinetobacter I
Proteobacteria	Gammaproteobacteria	Pseudomonadales	Moraxellaceae	Acinetobacter	Acinetobacter I
Proteobacteria	Gammaproteobacteria	Pseudomonadales	Moraxellaceae	Acinetobacter	Acinetobacter I
Proteobacteria	Gammaproteobacteria	Pseudomonadales	Moraxellaceae	Acinetobacter	Acinetobacter I
Proteobacteria	Gammaproteobacteria	Pseudomonadales	Moraxellaceae	Acinetobacter	Acinetobacter I
Proteobacteria	Gammaproteobacteria	Pseudomonadales	Moraxellaceae	Acinetobacter	Acinetobacter I
Proteobacteria	Gammaproteobacteria	Pseudomonadales	Moraxellaceae	Acinetobacter	Acinetobacter I
Proteobacteria	Gammaproteobacteria	Pseudomonadales	Moraxellaceae	Acinetobacter	Acinetobacter I
Proteobacteria	Gammaproteobacteria	Pseudomonadales	Moraxellaceae	Acinetobacter	Acinetobacter I
Proteobacteria	Gammaproteobacteria	Pseudomonadales	Moraxellaceae	Acinetobacter	Acinetobacter I
Proteobacteria	Gammaproteobacteria	Pseudomonadales	Moraxellaceae	Moraxellaceae	Acinetobacter I
Proteobacteria	Gammaproteobacteria	Pseudomonadales	Moraxellaceae	Acinetobacter	Acinetobacter I
Proteobacteria	Gammaproteobacteria	Pseudomonadales	Moraxellaceae	Acinetobacter	Acinetobacter I
Proteobacteria	Gammaproteobacteria	Pseudomonadales	Moraxellaceae	Acinetobacter	Acinetobacter I
Proteobacteria	Gammaproteobacteria	Pseudomonadales	Moraxellaceae	Acinetobacter	Acinetobacter I
Proteobacteria	Gammaproteobacteria	Pseudomonadales	Moraxellaceae	Acinetobacter	Acinetobacter I
Proteobacteria	Gammaproteobacteria	Pseudomonadales	Moraxellaceae	Acinetobacter	Acinetobacter I
Proteobacteria	Gammaproteobacteria	Pseudomonadales	Moraxellaceae	Acinetobacter	Acinetobacter I
Proteobacteria	Gammaproteobacteria	Pseudomonadales	Moraxellaceae	Acinetobacter	Acinetobacter I
Proteobacteria	Gammaproteobacteria	Pseudomonadales	Moraxellaceae	Acinetobacter	Acinetobacter I
Proteobacteria	Gammaproteobacteria	Pseudomonadales	Moraxellaceae	Acinetobacter	Acinetobacter I
Proteobacteria	Gammaproteobacteria	Pseudomonadales	Moraxellaceae	Acinetobacter	Acinetobacter I
Proteobacteria	Gammaproteobacteria	Pseudomonadales	Moraxellaceae	Acinetobacter	Acinetobacter I
Proteobacteria	Gammaproteobacteria	Pseudomonadales	Moraxellaceae	Acinetobacter	Acinetobacter I
Proteobacteria	Gammaproteobacteria	Pseudomonadales	Moraxellaceae	Acinetobacter	Acinetobacter I
Proteobacteria	Gammaproteobacteria	Pseudomonadales	Moraxellaceae	Acinetobacter	Acinetobacter I
Proteobacteria	Gammaproteobacteria	Pseudomonadales	Moraxellaceae	Acinetobacter	Acinetobacter I
Proteobacteria	Gammaproteobacteria	Pseudomonadales	Moraxellaceae	Acinetobacter	Acinetobacter I
Proteobacteria	Gammaproteobacteria	Pseudomonadales	Moraxellaceae	Acinetobacter	Acinetobacter I
Proteobacteria	Gammaproteobacteria	Pseudomonadales	Moraxellaceae	Acinetobacter	Acinetobacter I
Proteobacteria	Gammaproteobacteria	Pseudomonadales	Moraxellaceae	Acinetobacter	Acinetobacter I
unclassified	unclassified	unclassified	unclassified	Pantholops	Acinetobacter I
Proteobacteria	Gammaproteobacteria	Pseudomonadales	Moraxellaceae	Acinetobacter	Acinetobacter II
Proteobacteria	Gammaproteobacteria	Pseudomonadales	Moraxellaceae	Acinetobacter	Acinetobacter II
Proteobacteria	Gammaproteobacteria	Pseudomonadales	Moraxellaceae	Acinetobacter	Acinetobacter II
Proteobacteria	Gammaproteobacteria	Pseudomonadales	Moraxellaceae	Acinetobacter	Acinetobacter II
Proteobacteria	Gammaproteobacteria	Pseudomonadales	Moraxellaceae	Acinetobacter	Acinetobacter II
Proteobacteria	Gammaproteobacteria	Pseudomonadales	Moraxellaceae	Acinetobacter	Acinetobacter II
[truncated: 1,449 more rows]

## Sheet: SD3 class D
Genus	group/cluster	Species	kingdom	class	order	family
[truncated: 1,843 more rows]

## Sheet: SD4 1886 all class
>OXA-1_(class D)
[truncated: 30,175 more rows]

[truncated: 4 more sheets: SD5 class A, SD6 class C, SD7 class D, SD8 PERL Script]
